# Supplementary material for: Antimicrobial resistance patterns and genetic elements associated with the antibiotic resistance of Helicobacter pylori strains from Shanghai
Source: Gut Pathog. 2022 Mar 30;14:14. doi: 10.1186/s13099-022-00488-y (PMC8966258; doi:10.1186/s13099-022-00488-y)
Supplement: Supplementary file 2 — Additional file 2: Table S1. Demographics, clinical characteristics and antibiotic resistance phenotypes. [file 13099_2022_488_MOESM2_ESM.xlsx]

## Sheet: Table S1
Table S1. Demographics, clinical characteristics and antibiotic resistance phenotypes.
Sample_ID	Gender	Age	Amoxicillin	Metronidazole	Clarithromycin	Levofloxacin	Pathological diagnosis
66	male	38	S	R	S	S	Chronic atrophic gastritis
46	male	41	S	R	S	S	Chronic atrophic gastritis
7	male	44	S	R	S	S	Chronic atrophic gastritis
79	female	46	S	R	S	S	Chronic atrophic gastritis
85	female	46	S	R	S	S	Chronic atrophic gastritis
80	male	46	S	R	S	S	Chronic atrophic gastritis
1	female	50	S	R	S	S	Chronic atrophic gastritis
125	male	52	S	R	S	S	Chronic atrophic gastritis
5	female	54	S	R	S	S	Chronic atrophic gastritis
45	female	54	S	R	S	S	Chronic atrophic gastritis
30	male	56	S	R	S	S	Chronic atrophic gastritis
12	female	60	S	R	S	S	Chronic atrophic gastritis
13	male	60	S	R	S	S	Chronic atrophic gastritis
44	male	60	S	R	S	S	Chronic atrophic gastritis
42	female	63	S	R	S	S	Chronic atrophic gastritis
3	male	66	S	R	S	S	Chronic atrophic gastritis
111	female	68	S	R	S	S	Chronic atrophic gastritis
38	male	68	S	R	S	S	Chronic atrophic gastritis
43	male	71	S	R	S	S	Chronic atrophic gastritis
109	male	71	S	R	S	S	Chronic atrophic gastritis
26	female	19	S	R	S	S	Chronic superficial gastritis
84	female	33	S	R	S	S	Chronic superficial gastritis
70	male	34	S	R	S	S	Chronic superficial gastritis
2	female	53	S	R	S	S	Chronic superficial gastritis
47	female	56	S	R	S	S	Chronic superficial gastritis
83	male	27	S	R	S	S	Duodenal ulcer
55	male	32	S	R	S	S	Duodenal ulcer
99	male	33	S	R	S	S	Duodenal ulcer
91	female	36	S	R	S	S	Duodenal ulcer
96	female	36	S	R	S	S	Duodenal ulcer
128	male	59	S	R	S	S	Duodenal ulcer
108	male	61	S	R	S	S	Duodenal ulcer
119	male	62	S	R	S	S	Duodenal ulcer
23	male	45	S	R	S	S	Gastric cancer
82	female	58	S	R	S	S	Gastric ulcer
27	male	60	S	R	S	S	Gastric ulcer
48	male	66	S	R	S	S	Gastric ulcer (gastric body)
122	male	56	S	R	S	S	Gastric ulcer complicated with duodenal ulcer
35	male	28	S	S	R	S	Chronic superficial gastritis
113	male	31	S	S	R	S	Duodenal ulcer
57	male	32	S	S	R	S	Duodenal ulcer
32	male	37	S	S	S	R	Chronic atrophic gastritis
59	male	62	S	S	S	R	Chronic atrophic gastritis
17	male	79	S	S	S	R	Chronic atrophic gastritis
75	female	32	S	S	S	R	Chronic superficial gastritis
93	male	38	S	S	S	R	Chronic superficial gastritis
20	male	45	S	R	R	S	Chronic atrophic gastritis
19	female	59	S	R	R	S	Chronic atrophic gastritis
37	female	59	S	R	R	S	Chronic atrophic gastritis
105	male	35	S	R	R	S	Duodenal ulcer
6	male	25	S	R	S	R	Chronic atrophic gastritis
124	female	40	S	R	S	R	Chronic atrophic gastritis
15	female	45	S	R	S	R	Chronic atrophic gastritis
54	male	55	S	R	S	R	Chronic atrophic gastritis
121	male	55	S	R	S	R	Chronic atrophic gastritis
51	male	57	S	R	S	R	Chronic atrophic gastritis
11	male	58	S	R	S	R	Chronic atrophic gastritis
22	male	58	S	R	S	R	Chronic atrophic gastritis
16	female	61	S	R	S	R	Chronic atrophic gastritis
40	female	62	S	R	S	R	Chronic atrophic gastritis
8	female	64	S	R	S	R	Chronic atrophic gastritis
9	female	65	S	R	S	R	Chronic atrophic gastritis
10	female	67	S	R	S	R	Chronic atrophic gastritis
25	female	69	S	R	S	R	Chronic atrophic gastritis
110	female	75	S	R	S	R	Chronic atrophic gastritis
41	male	75	S	R	S	R	Chronic atrophic gastritis
102	male	27	S	R	S	R	Chronic superficial gastritis
117	female	46	S	R	S	R	Chronic superficial gastritis
31	male	60	S	R	S	R	Duodenal ulcer
69	male	64	S	R	S	R	Duodenal ulcer
87	male	87	S	R	S	R	Duodenal ulcer complicated with esophageal ulcer
112	male	50	S	R	S	R	Gastric ulcer
76	female	58	S	R	S	R	Gastric ulcer
65	female	43	S	S	R	R	Chronic atrophic gastritis
29	female	53	S	S	R	R	Chronic atrophic gastritis
33	female	61	S	S	R	R	Chronic atrophic gastritis
92	male	42	S	R	R	R	Chronic atrophic gastritis
67	female	45	S	R	R	R	Chronic atrophic gastritis
24	female	56	S	R	R	R	Chronic atrophic gastritis
21	male	69	S	R	R	R	Chronic atrophic gastritis
88	female	76	S	R	R	R	Chronic atrophic gastritis
52	male	76	S	R	R	R	Chronic atrophic gastritis
63	female	80	S	R	R	R	Chronic atrophic gastritis
95	female	26	S	R	R	R	Chronic superficial gastritis
71	male	46	S	S	S	S	Chronic atrophic gastritis
100	male	48	S	S	S	S	Chronic atrophic gastritis
62	male	50	S	S	S	S	Chronic atrophic gastritis
98	female	51	S	S	S	S	Chronic atrophic gastritis
97	female	52	S	S	S	S	Chronic atrophic gastritis
68	female	53	S	S	S	S	Chronic atrophic gastritis
73	female	55	S	S	S	S	Chronic atrophic gastritis
104	male	55	S	S	S	S	Chronic atrophic gastritis
14	female	59	S	S	S	S	Chronic atrophic gastritis
114	male	60	S	S	S	S	Chronic atrophic gastritis
4	male	67	S	S	S	S	Chronic atrophic gastritis
74	female	71	S	S	S	S	Chronic atrophic gastritis
90	female	72	S	S	S	S	Chronic atrophic gastritis
18	female	73	S	S	S	S	Chronic atrophic gastritis
39	male	23	S	S	S	S	Chronic superficial gastritis
34	male	28	S	S	S	S	Chronic superficial gastritis
60	female	30	S	S	S	S	Chronic superficial gastritis
94	female	30	S	S	S	S	Chronic superficial gastritis
86	male	32	S	S	S	S	Chronic superficial gastritis
28	female	34	S	S	S	S	Chronic superficial gastritis
77	female	44	S	S	S	S	Chronic superficial gastritis
36	male	53	S	S	S	S	Chronic superficial gastritis
78	male	32	S	S	S	S	Duodenal ulcer
64	female	60	S	S	S	S	Duodenal ulcer
72	female	62	S	S	S	S	Duodenal ulcer
126	male	65	S	S	S	S	Duodenal ulcer
89	male	72	S	S	S	S	Gastric ulcer
58	male	43	S	S	S	S	Gastric ulcer complicated with duodenal ulcer
