# Supplementary material for: Antimicrobial resistance patterns and genetic elements associated with the antibiotic resistance of Helicobacter pylori strains from Shanghai
Source: Gut Pathog. 2022 Mar 30;14:14. doi: 10.1186/s13099-022-00488-y (PMC8966258; doi:10.1186/s13099-022-00488-y)
Supplement: Supplementary file 3 — Additional file 3: Table S2. General genomic features for the 112 H. pylori isolates. [file 13099_2022_488_MOESM3_ESM.xlsx]

## Sheet: Table S2
Table S2. General genomic features for the 112 H. pylori isolates.
Phenotypes	Isolate_ID	Total length of contigs (bp)	Contig numbers	Longest Contig (bp)	N50	N90	GC%	ORF numbers	rRNA	tRNA	Genome accessions
MTZ mono-resistant (n=38)
	1	1603463	22	365060	166124	47434	38.72	1623	2	36	JAEQAV000000000
	3	1593200	31	334653	137858	26051	38.67	1603	2	36	JAEQAU000000000
	5	1604125	21	365058	167116	47290	38.72	1624	2	36	JAEQAS000000000
	7	1603857	22	365059	166566	47434	38.72	1621	2	36	JAEQAQ000000000
	12	1651146	28	334008	117315	47043	38.5	1666	2	36	JAEQAL000000000
	13	1601900	19	688879	187335	56989	38.67	1616	2	36	JAEQAK000000000
	30	1536509	18	328244	186096	38256	38.92	1584	2	36	JAEPZX000000000
	38	1566325	31	362924	73551	37407	38.76	1594	2	36	JAEPZT000000000
	42	1638336	45	203603	77865	27452	38.82	1665	1	36	JAEPZQ000000000
	43	1653713	32	252017	121511	38697	38.81	1685	2	36	JAEPZP000000000
	44	1604289	21	365058	167118	47290	38.72	1622	2	36	JAEPZO000000000
	45	1603736	21	365057	166565	47290	38.72	1620	2	36	JAEPZN000000000
	46	1603679	21	365059	166563	47434	38.72	1624	2	36	JAEPZM000000000
	66	1605541	28	332673	77084	36081	38.63	1617	2	36	JAEPZE000000000
	79	1652999	32	251696	121511	38697	38.81	1685	2	36	JAEPYY000000000
	80	1653388	32	251695	121511	38697	38.81	1688	2	36	JAEPYX000000000
	85	1596667	51	588809	105912	26161	38.74	1649	2	36	JAEPYW000000000
	109	1582581	20	675246	167576	52749	38.71	1592	2	36	JAEPYO000000000
	111	1652961	33	252016	121511	38697	38.81	1680	2	36	JAEPYM000000000
	125	1547428	30	333060	154907	30438	38.88	1576	2	36	JAEPYI000000000
	2	1575816	22	344450	164151	49440	38.77	1606	2	36	JAEPYH000000000
	26	1581069	34	326041	173357	29632	38.7	1588	2	36	JAEPYG000000000
	47	1595400	27	339832	105037	29475	38.66	1618	2	36	JAEPYA000000000
	70	1645544	57	154620	65630	21047	38.58	1685	2	36	JAEPXY000000000
	84	1601054	21	650854	160933	52483	38.69	1688	2	36	JAEPXV000000000
	23	1618222	45	231645	103341	19907	38.66	1662	0	36	JAEPWO000000000
	27	1557232	32	516065	88446	28320	38.78	1581	2	36	JAEPXO000000000
	48	1654268	33	252037	121511	38697	38.81	1686	2	36	JAEPXM000000000
	55	1656130	35	251632	121505	32801	38.81	1691	2	36	JAEPXL000000000
	82	1618290	25	385603	130655	38284	38.61	1614	2	36	JAEPXD000000000
	83	1592744	20	306074	169279	39960	38.7	1620	2	36	JAEPXC000000000
	91	1574829	20	642014	214481	52813	38.81	1596	2	36	JAEPWZ000000000
	96	1652468	29	296940	105176	38238	38.52	1691	2	36	JAEPWY000000000
	99	1607000	17	338672	181892	52164	38.7	1616	2	36	JAEPWX000000000
	108	1593980	24	362877	159229	44331	38.71	1511	2	36	JAEPWV000000000
	119	1523641	23	435818	131223	38097	38.93	1551	2	36	JAEPWS000000000
	122	1580618	28	646098	160705	47185	38.79	1626	2	36	JAEPWR000000000
	128	1566147	29	361561	82729	36554	38.91	1570	2	36	JAEPWP000000000
CLA mono-resistant (n=3)
	35	1589094	33	337085	144551	37058	38.65	1626	2	36	JAEPYD000000000
	57	1632863	31	329956	104640	31547	38.57	1666	2	36	JAEPXK000000000
	113	1602633	22	686316	163515	38067	38.68	1612	2	36	JAEPWT000000000
LEV mono-resistant (n=5)
	17	1528788	41	346564	78465	27639	38.9	1553	2	36	JAEQAG000000000
	32	1639241	37	336115	100503	29643	38.67	1651	2	36	JAEPZW000000000
	59	1655133	31	322682	131929	40494	38.52	1658	2	36	JAEPZI000000000
	75	1605774	39	365040	105553	29215	38.62	1628	2	36	JAEPXX000000000
	93	1551793	21	421851	159239	39428	38.82	1588	2	36	JAEPXT000000000
MTZ & CLA dual-resistant (n=4)
	19	1611059	24	326295	164618	30810	38.7	1654	1	36	JAEQAE000000000
	20	1571909	37	338809	106065	30905	38.67	1585	2	36	JAEQAD000000000
	37	1609087	37	233440	114844	27523	38.65	1636	2	36	JAEPZU000000000
	105	1610990	28	335408	83508	36629	38.61	1629	2	36	JAEPWW000000000
MTZ & LE dual-resistant (n=23)
	6	1603513	22	364470	167117	47435	38.72	1622	2	36	JAEQAR000000000
	8	1603675	21	365058	166563	47434	38.72	1624	0	36	JAEQAP000000000
	9	1603904	22	365059	167115	47434	38.72	1618	2	36	JAEQAO000000000
	10	1603738	21	365059	166566	47290	38.72	1622	2	36	JAEQAN000000000
	11	1604433	21	365059	167117	47434	38.72	1624	2	36	JAEQAM000000000
	15	1606534	24	438226	166368	38265	38.67	1632	2	36	JAEQAI000000000
	16	1546749	22	333613	216511	52018	38.91	1586	2	36	JAEQAH000000000
	22	1595825	30	395968	144261	29360	38.68	1620	2	36	JAEQAB000000000
	25	1587486	43	353510	82658	29633	38.73	1605	0	36	JAEPZZ000000000
	40	1619955	37	333211	117416	30034	38.66	1652	2	36	JAEPZS000000000
	41	1692034	89	183717	57353	11244	38.63	1747	2	36	JAEPZR000000000
	51	1607143	24	365037	167115	47290	38.71	1626	2	36	JAEPZL000000000
	54	1583529	21	422721	220594	54032	38.75	1609	2	36	JAEPZJ000000000
	110	1563838	16	357097	173265	59730	38.9	1580	2	36	JAEPYN000000000
	121	1610031	25	454458	200092	46595	38.67	1641	2	36	JAEPYK000000000
	124	1560217	26	388264	125418	46506	38.86	1589	2	36	JAEPYJ000000000
	102	1603819	23	365059	157069	47434	38.72	1629	2	36	JAEPXQ000000000
	117	1622418	16	677690	215037	70441	38.68	1658	2	36	JAEPXP000000000
	31	1604691	26	366816	204169	30506	38.68	1629	2	36	JAEPXN000000000
	69	1631461	33	438104	111551	31121	38.55	1681	2	36	JAEPXH000000000
	76	1605178	15	690162	176268	76381	38.71	1617	2	36	JAEPXF000000000
	87	1531743	30	333198	160883	36683	38.92	1564	2	36	JAEPXB000000000
	112	1603877	23	365059	157069	47290	38.72	1624	2	36	JAEPWU000000000
CLA & LEV dual-resistant (n=3)
	29	1582323	24	408811	164640	30568	38.77	1626	2	36	JAEPZY000000000
	33	1576248	27	270144	89480	28807	38.72	1581	1	36	JAEPZV000000000
	65	1614105	38	336268	75961	28721	38.6	1632	2	36	JAEPZF000000000
MTZ & CLA & LEV triple-resistant (MDR) (n=8)
	21	1625739	31	364343	158411	30489	38.66	1662	2	36	JAEQAC000000000
	24	1588145	43	327062	109280	21877	38.64	1677	1	36	JAEQAA000000000
	52	1609349	24	567559	166339	52774	38.69	1614	2	36	JAEPZK000000000
	63	1565267	18	418894	178437	38465	38.81	1597	2	36	JAEPZG000000000
	67	1582217	33	327280	108695	28819	38.73	1642	2	36	JAEPZD000000000
	88	1607898	24	365942	174370	47276	38.65	1638	2	36	JAEPYV000000000
	92	1551660	27	330280	131887	41409	38.87	1569	2	36	JAEPYT000000000
	95	1625183	37	640605	146766	27905	38.65	1685	2	36	JAEPXR000000000
Susceptible to four antibiotics (n=28)
	4	1610969	22	660732	165189	39240	38.7	1629	2	36	JAEQAT000000000
	14	1572581	30	344697	98380	29857	38.79	1600	2	36	JAEQAJ000000000
	18	1555512	33	367159	98758	23138	38.85	1575	2	36	JAEQAF000000000
	62	1568355	27	338367	111399	39700	38.81	1576	2	36	JAEPZH000000000
	68	1569344	25	331460	106080	49218	38.73	1587	2	36	JAEPZC000000000
	71	1567362	24	336246	125457	39640	38.81	1574	2	36	JAEPZB000000000
	73	1629908	29	367556	107023	29132	38.64	1643	2	36	JAEPZA000000000
	74	1573810	31	419604	81076	35486	38.8	1601	2	36	JAEPYZ000000000
	90	1626737	52	349246	164518	30455	38.77	1668	2	36	JAEPYU000000000
	97	1610753	31	338401	108428	32262	38.69	1610	2	36	JAEPYS000000000
	98	1610753	29	332317	99121	38669	38.76	1626	2	36	JAEPYR000000000
	100	1617359	30	301743	132441	31597	38.62	1663	2	36	JAEPYQ000000000
	104	1586413	20	352987	165012	52459	38.68	1576	2	36	JAEPYP000000000
	114	1562751	28	448571	122163	38079	38.84	1576	2	36	JAEPYL000000000
	28	1599709	108	126750	45221	11828	38.61	1636	2	36	JAEPYF000000000
	34	1579575	35	398434	105408	28987	38.68	1603	2	36	JAEPYE000000000
	36	1544169	26	341790	174341	38435	38.86	1568	2	36	JAEPYC000000000
	39	1604125	21	365058	167116	29215	38.72	1624	2	36	JAEPYB000000000
	60	1570566	25	338329	164762	49439	38.82	1570	2	36	JAEPXZ000000000
	77	1610778	30	334501	143652	40793	38.64	1629	2	36	JAEPXW000000000
	86	1575751	21	546942	130111	79948	38.78	1588	2	36	JAEPXU000000000
	94	1568578	23	332254	164705	38710	38.78	1573	2	36	JAEPXS000000000
	58	1659615	30	335345	127837	38200	38.47	1654	2	36	JAEPXJ000000000
	64	1606183	21	697357	218880	52290	38.7	1632	2	36	JAEPXI000000000
	72	1639482	21	704104	165282	49386	38.6	1672	2	36	JAEPXG000000000
	78	1633538	18	562496	164639	59772	38.63	1657	2	36	JAEPXE000000000
	89	1576529	36	319748	69490	29984	38.78	1613	2	36	JAEPXA000000000
	126	1574321	29	568196	107786	37333	38.79	1600	2	36	JAEPWQ000000000
Avg		1599001	29	386665	138343	39267.2	38.72	1623	2	36
