# Supplementary material for: Antimicrobial resistance patterns and genetic elements associated with the antibiotic resistance of Helicobacter pylori strains from Shanghai
Source: Gut Pathog. 2022 Mar 30;14:14. doi: 10.1186/s13099-022-00488-y (PMC8966258; doi:10.1186/s13099-022-00488-y)
Supplement: Supplementary file 4 — Additional file 4: Table S3. The databases- and literature- supported H. pylori resistome. [file 13099_2022_488_MOESM4_ESM.xlsx]

## Sheet: Table S3
Table S3. The databases- and literature- supported H. pylori resistome.
Gene number	Gene	Locus	Variation or complete gene	Antibiotic
Genes conferring resistance
1	23S rRNA	23S	A2143G	Clarithromycin
	23S rRNA	23S	A2142C	Clarithromycin
	23S rRNA	23S	A2142G	Clarithromycin
	23S rRNA	23S	A2142T	Clarithromycin
	23S rRNA	23S	G2111A	Clarithromycin
	23S rRNA	23S	A2115G	Clarithromycin
	23S rRNA	23S	A2144G	Clarithromycin
	23S rRNA	23S	A2144T	Clarithromycin
	23S rRNA	23S	A2143C	Clarithromycin
	23S rRNA	23S	A2116G	Clarithromycin
	23S rRNA	23S	T2182C	Clarithromycin
	23S rRNA	23S	T2243C	Clarithromycin
	23S rRNA	23S	A2147G	Clarithromycin
	23S rRNA	23S	A2146G	Clarithromycin
	23S rRNA	23S	A2146C	Clarithromycin
	23S rRNA	23S	G2172T	Clarithromycin
2	gyrA	HP0701	N87K	Quinolone
	gyrA	HP0701	N87Y	Quinolone
	gyrA	HP0701	N87I	Quinolone
	gyrA	HP0701	D91G	Quinolone
	gyrA	HP0701	D91N	Quinolone
	gyrA	HP0701	D91A	Quinolone
	gyrA	HP0701	D91Y	Quinolone
	gyrA	HP0701	H57Y	Quinolone
	gyrA	HP0701	V77A	Quinolone
	gyrA	HP0701	D91H	Quinolone
	gyrA	HP0701	A88P	Quinolone
	gyrA	HP0701	V199I	Quinolone
	gyrA	HP0701	V199A	Quinolone
	gyrA	HP0701	N87A	Quinolone
	gyrA	HP0701	A88N	Quinolone
	gyrA	HP0701	V65I	Quinolone
	gyrA	HP0701	D86N	Quinolone
	gyrA	HP0701	T87I	Quinolone
	gyrA	HP0701	S63P	Quinolone
	gyrA	HP0701	P188S	Quinolone
	gyrA	HP0701	D99V	Quinolone
	gyrA	HP0701	V172I	Quinolone
	gyrA	HP0701	R130K	Quinolone
	gyrA	HP0701	A88V	Quinolone
	gyrA	HP0701	D155N	Quinolone
	gyrA	HP0701	A129T	Quinolone
	gyrA	HP0701	R140K	Quinolone
	gyrA	HP0701	D192N	Quinolone
	gyrA	HP0701	D34N	Quinolone
	gyrA	HP0701	D161N	Quinolone
	gyrA	HP0701	D34Y	Quinolone
	gyrA	HP0701	R140K	Quinolone
3	gyrB	HP0501	D481E	Quinolone
	gyrB	HP0501	R484K	Quinolone
	gyrB	HP0501	D484K	Quinolone
	gyrB	HP0501	F438S	Quinolone
	gyrB	HP0501	S429T	Quinolone
	gyrB	HP0501	E463K	Quinolone
4	rdxA	HP0954	R16C	Metronidazole
	rdxA	HP0954	R16H	Metronidazole
	rdxA	HP0954	V32A	Metronidazole
	rdxA	HP0954	T16A	Metronidazole
	rdxA	HP0954	P106S	Metronidazole
	rdxA	HP0954	G27G	Metronidazole
	rdxA	HP0954	A22S	Metronidazole
	rdxA	HP0954	H97T	Metronidazole
	rdxA	HP0954	M56V	Metronidazole
	rdxA	HP0954	S111L	Metronidazole
	rdxA	HP0954	L71P	Metronidazole
	rdxA	HP0954	E27V	Metronidazole
	rdxA	HP0954	L71F	Metronidazole
	rdxA	HP0954	Q113stop codon	Metronidazole
	rdxA	HP0954	S111L	Metronidazole
	rdxA	HP0954	A16stop codon	Metronidazole
	rdxA	HP0954	M56V	Metronidazole
	rdxA	HP0954	R56stop codon	Metronidazole
	rdxA	HP0954	E6stop codon	Metronidazole
	rdxA	HP0954	T110S	Metronidazole
	rdxA	HP0954	E169K	Metronidazole
	rdxA	HP0954	T26E	Metronidazole
	rdxA	HP0954	L121stop codon	Metronidazole
	rdxA	HP0954	E27Q	Metronidazole
	rdxA	HP0954	E60stop codon	Metronidazole
	rdxA	HP0954	E78stop coden	Metronidazole
	rdxA	HP0954	N22S	Metronidazole
	rdxA	HP0954	H97Y	Metronidazole
	rdxA	HP0954	R115I	Metronidazole
	rdxA	HP0954	C46T	Metronidazole
	rdxA	HP0954	G238A	Metronidazole
	rdxA	HP0954	G352A	Metronidazole
	rdxA	HP0954	W209R	Metronidazole
	rdxA	HP0954	C19Y	Metronidazole
	rdxA	HP0954	T31E	Metronidazole
	rdxA	HP0954	R90K	Metronidazole
	rdxA	HP0954	H97T	Metronidazole
	rdxA	HP0954	S108A	Metronidazole
	rdxA	HP0954	A118T	Metronidazole
	rdxA	HP0954	A118S	Metronidazole
	rdxA	HP0954	G189C	Metronidazole
	rdxA	HP0954	G3A	Metronidazole
	rdxA	HP0954	D59N	Metronidazole
	rdxA	HP0954	T31E	Metronidazole
	rdxA	HP0954	R131K	Metronidazole
5	frxA	HP0642	V44G	Metronidazole
	frxA	HP0642	T60P	Metronidazole
	frxA	HP0642	H6L	Metronidazole
	frxA	HP0642	S7P	Metronidazole
	frxA	HP0642	T110S	Metronidazole
	frxA	HP0642	G169L	Metronidazole
	frxA	HP0642	T26G	Metronidazole
	frxA	HP0642	G120L	Metronidazole
	frxA	HP0642	M126P	Metronidazole
	frxA	HP0642	T26G	Metronidazole
	frxA	HP0642	F72S	Metronidazole
	frxA	HP0642	G73S	Metronidazole
	frxA	HP0642	F72S	Metronidazole
	frxA	HP0642	G73S	Metronidazole
	frxA	HP0642	N111H	Metronidazole
	frxA	HP0642	A153V	Metronidazole
	frxA	HP0642	C193S	Metronidazole
6	fdxB	HP1508	mutation or inactivation	Metronidazole
7	pbp1	HP0597	T556S	Amoxicillin
	pbp1	HP0597	N562Y	Amoxicillin
	pbp1	HP0597	A369T	Amoxicillin
	pbp1	HP0597	V374L	Amoxicillin
	pbp1	HP0597	S414R	Amoxicillin
	pbp1	HP0597	L423F	Amoxicillin
	pbp1	HP0597	T593A	Amoxicillin
	pbp1	HP0597	V16I	Amoxicillin
	pbp1	HP0597	V45I	Amoxicillin
	pbp1	HP0597	S414R	Amoxicillin
	pbp1	HP0597	T593A	Amoxicillin
	pbp1	HP0597	G595S	Amoxicillin
	pbp1	HP0597	A599T	Amoxicillin
	pbp1	HP0597	D535N	Amoxicillin
	pbp1	HP0597	S543R	Amoxicillin
	pbp1	HP0597	Y637stop coden	Amoxicillin
8	pbp2	HP1565	A296V	Amoxicillin
	pbp2	HP1565	S494H	Amoxicillin
	pbp2	HP1565	A541M	Amoxicillin
	pbp2	HP1565	E572G	Amoxicillin
9	rpoB	HP1198	L525P	Rifampicin/rifabutin
	rpoB	HP1198	Q527K	Rifampicin/rifabutin
	rpoB	HP1198	Q527R	Rifampicin/rifabutin
	rpoB	HP1198	D530V	Rifampicin/rifabutin
	rpoB	HP1198	S545L	Rifampicin/rifabutin
	rpoB	HP1198	I586N	Rifampicin/rifabutin
	rpoB	HP1198	I586L	Rifampicin/rifabutin
	rpoB	HP1198	D530G	Rifampicin/rifabutin
	rpoB	HP1198	D530I	Rifampicin/rifabutin
	rpoB	HP1198	D530Y	Rifampicin/rifabutin
	rpoB	HP1198	D530L	Rifampicin/rifabutin
	rpoB	HP1198	D530F	Rifampicin/rifabutin
	rpoB	HP1198	Q527R	Rifampicin/rifabutin
	rpoB	HP1198	H540Y	Rifampicin/rifabutin
	rpoB	HP1198	H540N	Rifampicin/rifabutin
	rpoB	HP1198	L525I	Rifampicin/rifabutin
	rpoB	HP1198	D530N	Rifampicin/rifabutin
	rpoB	HP1198	D540V	Rifampicin/rifabutin
	rpoB	HP1198	L525P	Rifampicin/rifabutin
	rpoB	HP1198	D530N	Rifampicin/rifabutin
10	16S rRNA	16S	AGA926-928ATC	Tetracycline
	16S rRNA	16S	AGA926-928AGC	Tetracycline
	16S rRNA	16S	AGA926-928TTC	Tetracycline
	16S rRNA	16S	A928C	Tetracycline
	16S rRNA	16S	AG926-927GT	Tetracycline
	16S rRNA	16S	A926G	Tetracycline
	16S rRNA	16S	A928C	Tetracycline
	16S rRNA	16S	AGA926-928GGA	Tetracycline
	16S rRNA	16S	AGA 926-928AGC	Tetracycline
	16S rRNA	16S	A939C	Tetracycline
11	rpsL	HP1197	K43R	Streptomycin
	rpsL	HP1197	K88R	Streptomycin
Genes likely related to resistance
12	rpl22	HP1314	A2146G	Clarithromycin
13	infB	HP1048	C113T	Clarithromycin
	infB	HP1048	G20A	Clarithromycin
	infB	HP1048	G793A	Clarithromycin
	infB	HP1048	C2669T	Clarithromycin
	infB	HP1048	G2043T	Clarithromycin
	infB	HP1048	C2784A	Clarithromycin
	infB	HP1048	G160A	Clarithromycin
14	hefA	HP0605	complete gene	Clarithromycin
15	hefD	HP0971	complete gene	Clarithromycin
16	horJ/omp31	HP1469	complete gene	Clarithromycin
17	HofC	HP0486	complete gene	Clarithromycin
18	HopT	HP0896	complete gene	Clarithromycin
19	fur	HP1027	A3I	Metronidazole
	fur	HP1027	T222M	Metronidazole
	fur	HP1027	A227T	Metronidazole
	fur	HP1027	A99I	Metronidazole
	fur	HP1027	G98A	Metronidazole
20	HP0918	HP0918	complete gene	Metronidazole
21	rclC	HP0565	D85N	Metronidazole
22	accC	HP0370	V265I	Metronidazole
23	omp11	HP0472	mutation	Metronidazole
24	rpsU	HP0562	mutation	Metronidazole
25	dppA	HP0298	complete gene	Metronidazole
26	dppB	HP0299	complete gene	Metronidazole
27	rps4	HP1294	complete gene	Metronidazole
28	rnc	HP0662	complete gene	Metronidazole
29	pqqE	HP1012	complete gene	Metronidazole
30	ackA	HP0903	complete gene	Metronidazole
31	HP1334	HP1334	complete gene	Metronidazole
32	fadA	HP0690	complete gene	Quinolone
33	recG	HP1523	complete gene	Quinolone
34	ruvC	HP0877	complete gene	Levofloxacin & Metronidazole
35	tetA(P)	HP1165	complete gene	Tetracycline
36	AmiA	HP0772	complete gene	Penicillin
37	DXR	HP0216	complete gene	Fosmidomycin
38	SPase I/lepB	HP0576	complete gene	Arylomycin
39	GreA	HP0866	complete gene	Vancomycin & Rifampicin
40	ddl	HP0738	complete gene	Vancomycin
41	EF-G/fusA	HP1195	complete gene	Dityromycin
42	EF-Tu/tufB	HP1205	complete gene	Elfamycin
43	dnaA	HP1529	complete gene	Rifampicin
44	uvrA	HP0705	rifampicin-resistant mutation	Rifampicin
45	lepA	HP0355	Clinically relevant mutation	Rifampicin
46	dapB	HP0510	complete gene	Azoles
47	dapA	HP1013	complete gene	Azoles
48	gidB	HP1063	complete gene	Streptomycin
49	groES	HP0011	complete gene	Aminoglycoside
50	groEL	HP0010	complete gene	Aminoglycoside
51	grpE	HP0110	complete gene	Aminoglycoside
52	DnaK	HP0109	complete gene	Aminoglycoside
53	DnaJ	HP1332	complete gene	Aminoglycoside
54	oppA	HP1252	complete gene	Aminoglycoside
55	tlpB	HP0103	complete gene	Aminoglycoside
56	ribE	HP0002	complete gene	Furan
57	murC	HP0623	complete gene	Furan
58	murD	HP0494	complete gene	Furan
59	murE	HP1494	complete gene	Furan
60	murF	HP0740	complete gene	Furan
61	trpS	HP1253	complete gene	Indolmycin
62	lpxA	HP1375	mutation	Colistin
63	lpxD	HP0196	mutation	Colistin
64	ftsH	HP0286	suppressor mutation	Erythromycin
65	rpoD	HP0088	complete gene	Imipenem
66	HP1284	HP1284	complete gene	Polymyxin B
67	rfaF	HP1191	complete gene	Multidrug
68	msbA	HP1082	complete gene	Multidrug
69	hetA	HP1206	complete gene	Multidrug
70	fliA	HP1032	complete gene	Multidrug
71	luxS	HP0105	complete gene	Multidrug
72	motA	HP0815	complete gene	Multidrug
73	lon	HP1379	complete gene	Multidrug
74	SpoT	HP0775	complete gene	Multidrug
75	gluP	HP1174	complete gene	Multidrug
76	gltX	HP0476	complete gene	Multidrug
77	ileS	HP1422	complete gene	Multidrug
78	msrA	HP0224	complete gene	Multidrug
79	ppk	HP1010	complete gene	Multidrug
80	hsdM	HP0092/HP0463/HP0850/HP1403	complete gene	Multidrug
