# Supplementary material for: Antimicrobial resistance patterns and genetic elements associated with the antibiotic resistance of Helicobacter pylori strains from Shanghai
Source: Gut Pathog. 2022 Mar 30;14:14. doi: 10.1186/s13099-022-00488-y (PMC8966258; doi:10.1186/s13099-022-00488-y)
Supplement: Supplementary file 5 — Additional file 5: Table S4. Source data of the inclusion situation of the resistanceunique genes in the NCBI-NR, SwissProt and COG databases. [file 13099_2022_488_MOESM5_ESM.xlsx]

## Sheet: MTZ-R unique 
sample	1.protein	10.protein	100.protein	102.protein	104.protein	105.protein	108.protein	109.protein	11.protein	110.protein	111.protein	112.protein	113.protein	114.protein	117.protein	119.protein	12.protein	121.protein	122.protein	124.protein	125.protein	126.protein	128.protein	13.protein	14.protein	15.protein	16.protein	17.protein	18.protein	19.protein	2.protein	20.protein	21.protein	22.protein	23.protein	24.protein	25.protein	26.protein	27.protein	28.protein	29.protein	3.protein	30.protein	31.protein	32.protein	33.protein	34.protein	35.protein	36.protein
OG0001798											111contig16_1509				117contig5_1267																		21contig19_1534			24contig2_363
OG0001846											111contig15_1499																							22contig5_1020
OG0001863											111contig11_1282
OG0001880	1contig3_732			102contig3_734					11contig3_732																					19contig4_942
OG0001886						105contig4_847					111contig1_44
OG0001910											111contig1_148							121contig4_923
OG0001912											111contig2_319
OG0001914											111contig2_447
OG0001915											111contig3_463
OG0001916											111contig3_472																								23contig17_1369
OG0001917											111contig4_641																																30contig1_327
OG0001918											111contig4_708																																	31contig1_289
OG0001921											111contig9_1168																16contig2_435
OG0001924											111contig27_1676																16contig19_1582
OG0001909											111contig1_65
OG0001908											111contig1_57
OG0001919											111contig7_1005
OG0001920											111contig9_1167																16contig2_436
OG0001913											111contig2_439																																30contig1_329
OG0001980											111contig10_1275
OG0001955											111contig1_219
OG0001972											111contig7_1025
OG0001841											111contig10_1225, 111contig3_448
OG0001945											111contig1_47
OG0001947											111contig1_59
OG0001948											111contig1_60
OG0001949											111contig1_61
OG0001950											111contig1_62
OG0001951											111contig1_63
OG0001953											111contig1_131
OG0001954											111contig1_193
OG0001952											111contig1_64
OG0001956											111contig2_320
OG0001957											111contig2_357
OG0001958											111contig2_365
OG0001959											111contig2_441
OG0001960											111contig3_575
OG0001961											111contig4_709
OG0001962											111contig5_765
OG0001963											111contig5_845
OG0001964											111contig5_850
OG0001965											111contig5_863
OG0001968											111contig7_1007
OG0001969											111contig7_1008
OG0001970											111contig7_1009
OG0001971											111contig7_1010
OG0001991											111contig15_1505
OG0001973											111contig7_1026
OG0001974											111contig7_1066
OG0001976											111contig9_1178
OG0001979											111contig10_1249
OG0001981											111contig11_1281
OG0001982											111contig11_1284
OG0001983											111contig11_1285
OG0001984											111contig11_1286
OG0001985											111contig11_1287
OG0001986											111contig11_1290
OG0001987											111contig11_1304
OG0001988											111contig11_1336
OG0001989											111contig11_1340
OG0001990											111contig14_1473
OG0001946											111contig1_58
OG0001992											111contig17_1528
OG0001993											111contig19_1604
OG0001994											111contig21_1624
OG0001995											111contig22_1640
OG0001996											111contig22_1642
OG0001966											111contig6_882
OG0001967											111contig6_950
OG0001977											111contig9_1222
OG0001978											111contig9_1223
OG0001975											111contig8_1077
OG0002019								109contig8_1411									12contig11_1403
OG0002021											111contig2_278
OG0002022											111contig3_449
OG0002023											111contig3_580
OG0002025											111contig18_1567
OG0002026											111contig28_1677
OG0002069											111contig12_1382
OG0002067											111contig6_880
OG0002086																																	21contig19_1537
OG0002088																																				24contig2_422
OG0002161
OG0002110							108contig2_640								117contig1_301								128contig1_275
OG0002112										110contig2_426														13contig1_63		15contig2_527
OG0002131																				124contig10_1286										19contig6_1161
OG0002144																															2contig17_1592
OG0002145																																	21contig19_1535
OG0002198																			122contig1_258											19contig1_85					23contig5_706
OG0002239																																							27contig2_556			3contig14_1419
OG0002169				102contig1_115
OG0002170						105contig3_710												121contig2_656
OG0002172						105contig11_1319											12contig15_1559
OG0002175						105contig17_1558
OG0002177							108contig1_30
OG0002178							108contig5_867	109contig3_849
OG0002180							108contig18_1595																	13contig13_1601
OG0002182								109contig2_703								119contig5_976					125contig13_1347
OG0002183								109contig5_1142																						19contig3_708
OG0002185											111contig30_1678								122contig26_1624
OG0002226																																20contig5_785
OG0002227																																	21contig1_340						27contig1_338
OG0002228																																	21contig19_1536
OG0002229																																		22contig1_263				26contig2_401
OG0002231																																		22contig6_1119
OG0002232																																		22contig7_1182								3contig10_1327	30contig7_1213
OG0002235																																				24contig2_487			27contig4_858
OG0002248																																										3contig5_959
OG0002255
OG0002261
OG0002205																								13contig1_281												24contig2_400								31contig3_771
OG0002347																																		22contig1_83	23contig6_875
OG0002402
OG0002293																				124contig9_1226
OG0002266						105contig2_510
OG0002270								109contig1_54
OG0002272								109contig1_401													125contig2_417
OG0002273								109contig1_492
OG0002279															117contig5_1213								128contig14_1392
OG0002280															117contig6_1291
OG0002282																119contig2_647																												31contig2_536
OG0002283																119contig6_1177											16contig3_765
OG0002284																	12contig2_360														2contig2_482
OG0002285																	12contig2_379
OG0002288																			122contig1_253							15contig1_251
OG0002289																			122contig1_368														21contig1_365
OG0002290																			122contig15_1547																23contig31_1631
OG0002291																			122contig15_1557
OG0002355																																				24contig8_1155
OG0002307																							128contig13_1369
OG0002308																								13contig1_444
OG0002310																								13contig2_860																				31contig3_909
OG0002311																								13contig2_881
OG0002315																										15contig4_973
OG0002316																										15contig4_1068							21contig6_934
OG0002317																										15contig15_1586
OG0002318																										15contig15_1597
OG0002319																											16contig1_66												27contig1_286
OG0002320																											16contig3_710											26contig15_1330
OG0002321																											16contig5_1160			19contig4_911
OG0002328																														19contig8_1299
OG0002329																														19contig12_1491								26contig22_1465
OG0002330																															2contig1_309
OG0002333																																20contig3_611
OG0002334																																20contig5_725
OG0002335																																20contig16_1331
OG0002336																																20contig18_1382											30contig14_1485
OG0002337																																20contig18_1383											30contig14_1484
OG0002338																																20contig18_1384											30contig14_1483
OG0002339																																20contig18_1385											30contig14_1481
OG0002340																																20contig18_1386											30contig14_1480
OG0002341																																20contig18_1390											30contig14_1478
OG0002342																																20contig18_1391											30contig13_1476
OG0002344																																	21contig2_437
OG0002345																																	21contig9_1180
OG0002346																																	21contig15_1445
OG0002349																																		22contig3_770	23contig10_1088
OG0002350																																		22contig7_1127		24contig9_1243
OG0002352																																				24contig1_310
OG0002353																																				24contig2_486
OG0002356																																				24contig20_1582
OG0002361																																						26contig2_409
OG0002362																																						26contig2_533
OG0002363																																						26contig22_1454
OG0002364																																							27contig1_368
OG0002366																																							27contig1_453
OG0002376																																											30contig4_1001
OG0002379																																												31contig18_1579
OG0002390
OG0002391
OG0002392
OG0002393
OG0002395
OG0002396
OG0002399
OG0002401
OG0002403
OG0002413
OG0002418
OG0002419
OG0002422
OG0002397
OG0002398
[truncated: 69 more columns]

## Sheet: CLA-R unique 
sample	1.protein	10.protein	100.protein	102.protein	104.protein	105.protein	108.protein	109.protein	11.protein	110.protein	111.protein	112.protein	113.protein	114.protein	117.protein	119.protein	12.protein	121.protein	122.protein	124.protein	125.protein	126.protein	128.protein	13.protein	14.protein	15.protein	16.protein	17.protein	18.protein	19.protein	2.protein	20.protein	21.protein	22.protein	23.protein	24.protein	25.protein	26.protein	27.protein	28.protein	29.protein	3.protein	30.protein	31.protein	32.protein	33.protein	34.protein	35.protein	36.protein
OG0002236																																				24contig29_1648, 24contig33_1659												35contig25_1602
OG0002266						105contig2_510
OG0002332																																20contig1_94
OG0002346																																	21contig15_1445
OG0002355																																				24contig8_1155
OG0002356																																				24contig20_1582
OG0002388																																																35contig1_256
OG0002404
OG0002414
[truncated: 69 more columns]

## Sheet: LEV-R unique 
sample	1.protein	10.protein	100.protein	102.protein	104.protein	105.protein	108.protein	109.protein	11.protein	110.protein	111.protein	112.protein	113.protein	114.protein	117.protein	119.protein	12.protein	121.protein	122.protein	124.protein	125.protein	126.protein	128.protein	13.protein	14.protein	15.protein	16.protein	17.protein	18.protein	19.protein	2.protein	20.protein	21.protein	22.protein	23.protein	24.protein	25.protein	26.protein	27.protein	28.protein	29.protein	3.protein	30.protein	31.protein	32.protein	33.protein	34.protein	35.protein	36.protein
OG0002139																											16contig1_226	17contig2_124						22contig2_528
OG0002184										110contig2_384
OG0002228																																	21contig19_1536
OG0002231																																		22contig6_1119
OG0002280															117contig6_1291
OG0002315																										15contig4_973
OG0002316																										15contig4_1068							21contig6_934
OG0002317																										15contig15_1586
OG0002318																										15contig15_1597
OG0002346																																	21contig15_1445
OG0002350																																		22contig7_1127		24contig9_1243
OG0002354																																				24contig3_581
OG0002356																																				24contig20_1582
OG0002358																																					25contig3_197
OG0002359																																					25contig3_247								32contig2_302
OG0002379																																												31contig18_1579
OG0002381																																													32contig1_40
OG0002384																																													32contig35_1647
OG0002395
OG0002396
OG0002397
OG0002398
OG0002404
[truncated: 69 more columns]
