# Supplementary material for: Antimicrobial resistance patterns and genetic elements associated with the antibiotic resistance of Helicobacter pylori strains from Shanghai
Source: Gut Pathog. 2022 Mar 30;14:14. doi: 10.1186/s13099-022-00488-y (PMC8966258; doi:10.1186/s13099-022-00488-y)
Supplement: Supplementary file 6 — Additional file 6: Table S5. List of unique genes of MTZ-R, CLA-R and LEV-R categories. [file 13099_2022_488_MOESM6_ESM.xlsx]

## Sheet: Table S5
Table S5. List of unique genes of MTZ-R, CLA-R and LEV-R categories.
No.	Locus or accession number	No. strains with the gene	Proportion in resistant strains (%)	COG function class	NR Description
MTZ-R unique gene pool (n=108)
1	WP_024948957	13	0.1781	NA	hypothetical protein
2	WP_000998457	11	0.1509	P	TonB-dependent receptor
3	WP_075758335	9	0.1233	NA	vacuolating cytotoxin domain-containing protein
4	EJB42246	9	0.1233	NA	hypothetical protein
5	EMG89609	8	0.1096	NA	hypothetical protein
6	EMG85369	8	0.1096	NA	hypothetical protein
7	EMG83935	8	0.1096	NA	hypothetical protein
8	EIE30497	8	0.1096	NA	hypothetical protein
9	WP_000807456	8	0.1096	NA	hypothetical protein
10	WP_001114659	8	0.1096	NA	type II toxin-antitoxin system HicA family toxin (YcfA)
11	ERM21455	8	0.1096	NA	hypothetical protein
12	HP0548	8	0.1096	L	urease-enhancing factor helB
13	WP_053575976	8	0.1096	S	hypothetical protein
14	WP_000266375	8	0.1096	S	tetratricopeptide repeat protein
15	WP_000906664	8	0.1096	S	type II toxin-antitoxin system HicB family antitoxin
16	WP_080028108	8	0.1096	V	type I restriction endonuclease subunit S (hsdS)
17	WP_078248051	7	0.0959	C	aldo/keto reductase
18	WP_000650567	7	0.0959	E	hydantoinase/oxoprolinase family protein
19	EJB66956	7	0.0959	H	thiamine pyrophosphokinase
20	WP_015643806	7	0.0959	NA	hypothetical protein
21	WP_080382736	7	0.0959	NA	topoisomerase DNA-binding C4 zinc finger domain-containing protein
22	WP_053575317	7	0.0959	NA	hypothetical protein
23	WP_003015594	7	0.0959	NA	hypothetical protein
24	WP_001885728	7	0.0959	L	AAA family ATPase
25	WP_078285809	7	0.0959	L	AAA family ATPase
26	WP_080030620	7	0.0959	L	hypothetical protein
27	EMG89608	7	0.0959	NA	hypothetical protein
28	AIA98932	7	0.0959	NA	hypothetical protein
29	WP_000593822	7	0.0959	NA	hypothetical protein
30	EJB56035	7	0.0959	NA	putative phage-associated protein
31	WP_000865800	7	0.0959	NA	putative phage-associated protein
32	EJB78773	7	0.0959	NA	hypothetical protein
33	EMR58041	7	0.0959	NA	hypothetical protein
34	WP_039082430	7	0.0959	N	vacuolating cytotoxin domain-containing protein
35	EKE89533	7	0.0959	NA	hypothetical protein
36	KNX44170	7	0.0959	NA	membrane protein
37	ABF85033	7	0.0959	NA	hypothetical protein
38	WP_000229494	7	0.0959	NA	hypothetical protein
39	WP_000735874	7	0.0959	NA	hypothetical protein
40	WP_001911842	7	0.0959	NA	DUF3293 domain-containing protein
41	WP_033757272	7	0.0959	NA	hypothetical protein
42	EJB56452	7	0.0959	NA	hypothetical protein
43	EQD91316	7	0.0959	NA	hypothetical protein
44	WP_001862325	7	0.0959	S	hypothetical protein
45	WP_080389903	7	0.0959	NA	hypothetical protein
46	OUC10888	7	0.0959	NA	hypothetical protein
47	HP0315/HP0967	7	0.0959	S	endoribonuclease VapD
48	WP_052936838	7	0.0959	S	ABC transporter ATP-binding protein
49	WP_000815685	7	0.0959	S	hypothetical protein
50	WP_023527083	7	0.0959	S	methyltransferase
51	WP_039085283	7	0.0959	U	DNA type IV secretion system protein ComB10
52	ABF84995	6	0.0822	NA	hypothetical protein
53	WP_077643305	6	0.0822	NA	hypothetical protein
54	EJB65734	6	0.0822	NA	hypothetical protein
55	HP1180	5	0.0685	F	nucleoside transporter NupC
56	BAW51610	5	0.0685	NA	putative uncharacterized protein
57	BAW64902	5	0.0685	S	uncharacterized protein
58	HP0798	4	0.0548	H	cyclic pyranopterin monophosphate synthase MoaC
59	EJB75316	4	0.0548	NA	hypothetical protein
60	WP_060758975	4	0.0548	NA	hypothetical protein
61	WP_080308553	4	0.0548	NA	hypothetical protein
62	WP_021176813	4	0.0548	NA	DUF1353 domain-containing protein
63	WP_021299842	3	0.0411	M	glycosyltransferase family 8 protein
64	WP_000710346	3	0.0411	M	outer membrane beta-barrel protein
65	WP_080119571	3	0.0411	NA	hypothetical protein
66	WP_080359536	3	0.0411	NA	hypothetical protein
67	WP_080488891	3	0.0411	NA	hypothetical protein
68	EJB15590	3	0.0411	NA	hypothetical protein
69	AEN16997	3	0.0411	NA	hypothetical protein
70	WP_080004569	3	0.0411	NA	hypothetical protein
71	WP_001224952	3	0.0411	NA	DUF1353 domain-containing protein
72	BAJ59139	3	0.0411	NA	hypothetical protein
73	ADI34808	3	0.0411	NA	hypothetical protein
74	WP_078242429	3	0.0411	NA	hypothetical protein
75	WP_080028551	3	0.0411	NA	hypothetical protein
76	WP_077658112	3	0.0411	NA	hypothetical protein
77	WP_000416479	3	0.0411	U	virB8 family protein
78	BAW41705	2	0.0274	E	selenocysteine synthase
79	WP_015642919	2	0.0274	E	osmoprotection protein
80	WP_057112869	2	0.0274	S	hypothetical protein
81	WP_017180082	2	0.0274	NA	hypothetical protein
82	WP_075711081	2	0.0274	NA	hypothetical protein
83	EJB76948	2	0.0274	NA	hypothetical protein
84	WP_058054874	2	0.0274	NA	hypothetical protein
85	WP_079995017	2	0.0274	NA	hypothetical protein
86	EPZ67159	2	0.0274	NA	hypothetical protein
87	WP_014535290	2	0.0274	S	hypothetical protein
88	EPZ71257	2	0.0274	NA	membrane protein
89	EPZ71680	2	0.0274	NA	hypothetical protein
90	WP_000468796	2	0.0274	NA	hypothetical protein
91	WP_001237769	2	0.0274	NA	hypothetical protein
92	EJB16328	2	0.0274	NA	hypothetical protein
93	BAW40134	2	0.0274	NA	hypothetical protein
94	ADU80805	2	0.0274	NA	hypothetical protein
95	EJB18257	2	0.0274	NA	hypothetical protein
96	EPZ97743	2	0.0274	NA	hypothetical protein
97	KMZ49043	2	0.0274	NA	flagellar protein
98	EQD88635	2	0.0274	NA	hypothetical protein
99	EMH59838	2	0.0274	NA	hypothetical protein
100	BAW35725	2	0.0274	NA	uncharacterized protein
101	EJB21005	2	0.0274	NA	hypothetical protein
102	BAD51782	2	0.0274	NA	vacuolating cytotoxin A
103	BAW77644	2	0.0274	NA	uncharacterized protein
104	ENH60125	2	0.0274	NA	hypothetical protein
105	OPG24073	2	0.0274	NA	hypothetical protein
106	BAO97460	2	0.0274	NA	hypothetical protein
107	WP_021300447	2	0.0274	V	type II restriction endonuclease
108	HP0160	1	0.0137	S	Sel1 repeat protein HcpD
CLA-R unique gene pool (n=4)
1	WP_001868249	2	0.1111	S	hypothetical protein
2	WP_014535290	2	0.1111	S	hypothetical protein
3	EMH59838	2	0.1111	NA	hypothetical protein
4	EKE91152	2	0.1111	NA	hypothetical protein
LEV-R unique gene pool (n=11)
1	AEN17567	3	0.0769	NA	hypothetical protein
2	WP_001224952	3	0.0769	NA	hypothetical protein
3	EJB25735	3	0.0769	NA	hypothetical protein
4	WP_000468796	2	0.0513	NA	hypothetical protein
5	EMH59838	2	0.0513	NA	hypothetical protein
6	AFJ81219	2	0.0513	NA	putative lipopolysaccharide biosynthesis protein
7	CBI66916	2	0.0513	M	hypothetical protein
8	EJB45871	2	0.0513	NA	hypothetical protein
9	BAW77644	2	0.0513	NA	uncharacterized protein
10	WP_021300447	2	0.0513	V	type II restriction endonuclease
11	HP0160	1	0.0256	S	Sel1 repeat protein HcpD
NA: not available.
