# Supplementary material for: Antimicrobial resistance patterns and genetic elements associated with the antibiotic resistance of Helicobacter pylori strains from Shanghai
Source: Gut Pathog. 2022 Mar 30;14:14. doi: 10.1186/s13099-022-00488-y (PMC8966258; doi:10.1186/s13099-022-00488-y)
Supplement: Supplementary file 7 — Additional file 7: Table S6. Distribution of the outer membrane protein family genes in the resistant and sensitive categories. [file 13099_2022_488_MOESM7_ESM.xlsx]

## Sheet: Table S6
Table S6. Distribution of the outer membrane protein family genes in the resistant and sensitive categories.
Gene or accession number	Locus	MTZ			CLA			LEV
		R-frequency	S- frequency	P	R- frequency	S- frequency	P	R- frequency	S- frequency	P
Family 1 (major outer membrane protein family)
hopA	HP0229	1	1	NA	1	1	NA	1	1	NA
hopB/AlpB	HP0913	1	1	NA	1	1	NA	1	1	NA
HopC/AlpA	HP0912	1	1	NA	1	1	NA	1	1	NA
hopD	HP0025	1	1	NA	1	1	NA	1	1	NA
hopF/hopX	HP0252	1	1	NA	1	1	NA	1	1	NA
hopH/OipA	HP0638	1	1	NA	1	1	NA	1	1	NA
hopK	HP0923	1	1	NA	1	1	NA	1	1	NA
hopL	HP1157	1	1	NA	1	1	NA	1	1	NA
hopP	HP0725	1	1	NA	1	1	NA	1	1	NA
BabB/hopT	HP0896	1	1	NA	1	1	NA	1	1	NA
hopU	HP0317	1	1	NA	1	1	NA	1	1	NA
hopW	HP1501	1	1	NA	1	1	NA	1	1	NA
hopY	HP0254	1	1	NA	1	1	NA	1	1	NA
hopZ	HP0009	1	1	NA	1	1	NA	1	1	NA
hopI	HP1156	0.986301	1	NA	0.944444	1	NA	0.974359	1	NA
hopJ	HP0477	0.986301	1	NA	0.944444	1	NA	0.974359	1	NA
hopO	HP0722	0.986301	1	NA	1	0.989362	NA	1	0.986301	NA
hopQ	HP1177	0.986301	1	NA	0.944444	1	NA	0.974359	1	NA
BabA/hopS	HP1243	0.986301	1	NA	1	0.989362	NA	1	0.986301	NA
hopV	HP1469	0.986301	1	NA	1	0.989362	NA	1	0.986301	NA
hopM	HP0227	0.972603	1	NA	0.944444	0.989362	NA	1	0.972603	NA
hopE	HP0706	0.3699	0.7949	<0.001	0.4444	0.5319	0.6089	0.2051	0.6849	<0.001
hopG	HP0253/0254	1	1	NA	1	1	NA	1	1	NA
hopN	HP1342	0.863014	0.74359	0.128	0.666667	0.851064	0.0888	0.794872	0.835616	0.6118
horA	HP0078/HP0079	0.0273973	0.025641	>0.9999	0	0.0319149	>0.9999	0.025641	0.0273973	>0.9999
horB	HP0127	1	1	NA	1	1	NA	1	1	NA
horC	HP0324	0.0137	0.0513	0.5759	0.0556	0.0213	0.9773	0	0.0411	0.5035
horD	HP1066	0.9726	1	0.542	0.9444	0.9894	0.7287	1	0.9726	0.7686
horE	HP0472	0.589	0.6154	0.9453	0.7222	0.5745	0.3633	0.6154	0.589	0.9453
horF	HP0671	0.7397	0.8462	0.2935	0.8333	0.766	0.749	0.8462	0.7397	0.2935
horG	HP0796	1	1	NA	1	1	NA	1	1	NA
horH	HP1107	0.4521	0.3846	0.6265	0.4444	0.4255	1	0.359	0.4658	0.3748
horI	HP1113	0.2466	0.3846	0.1905	0.3333	0.2872	0.9117	0.2564	0.3151	0.6663
horJ	HP1469	0.5616	0.5128	0.7679	0.6111	0.5319	0.719	0.6667	0.4795	0.0898
horK	HP1501	0.1644	0.0769	0.3156	0.1111	0.1383	1	0.1538	0.1233	0.8719
horL	HP1395	0.6301	0.5897	0.8299	0.7222	0.5957	0.4555	0.7436	0.5479	0.0681
Family 2 (Hof family of outer membrane proteins)
hofA	HP0209	1	1	NA	1	1	NA	1	1	NA
hofB	HP1083	0.1096	0.2051	0.2743	0.1111	0.1489	0.9581	0.1538	0.137	1
hofC	HP0486	0.2192	0.3077	0.4228	0.3889	0.2234	0.2347	0.1795	0.2877	0.3027
hofD	HP0487	0.0548	0.1282	0.3189	0.1111	0.0745	0.9596	0.1282	0.0548	0.3189
hofE	HP0782	0.1233	0.1026	0.9868	0.1667	0.1064	0.7415	0.1795	0.0822	0.2218
hofF	HP0788	0.3151	0.2564	0.6663	0.1667	0.3191	0.3087	0.1282	0.3836	0.0091
hofG	HP0914	0	0.0256	0.7489	0	0.0106	1	0	0.0137	1
hofH	HP1167	0.1918	0.0513	0.0817	0.1667	0.1383	1	0.0769	0.1781	0.2404
Family 3 (Hom family of outer membrane proteins)
homA	HP0710	0.493151	0.564103	0.5531	0.611111	0.5	0.4472	0.589744	0.479452	0.3226
homB	NA	0.274	0.3333	0.6607	0.3333	0.2872	0.9117	0.3077	0.2877	0.9969
homC	HP0373	0.0548	0.0513	1	0	0.0638	0.5958	0.0513	0.0548	1
homD	HP1453	0.0822	0.1795	0.2218	0.1667	0.1064	0.7415	0.0769	0.137	0.5249
Family 4 (iron-regulated outer membrane proteins)
fecA-1/2/3	HP0686/ HP0807/ HP1400	0.7397	0.6154	0.2511	0.5	0.734	0.0894	0.641	0.726	0.4738
frpB-1/2/3	HP0876/ HP0915/HP0916/HP1512	0.6849	0.7179	0.8836	0.5	0.734	0.0894	0.6923	0.6986	1
Family 5 (efflux pump outer membrane proteins)
hefA	HP0605	1	1	NA	1	1	NA	1	1	NA
hefD	HP0971	0.9726	1	0.542	0.944444	0.989362	0.2968	1	0.972603	0.542
hefG	HP1327	0.9863	1	NA	1	0.989362	NA	1	0.986301	NA
Other outer membrane proteins
AAD07571.1	HP0506	0.8219	0.8718	0.5955	0.7778	0.9043	0.219	0.8974	0.8767	>0.9999
BamA	HP0655	1	1	NA	1	1	NA	1	1	NA
AAD07748.1	HP0694	0.6575	0.7692	0.2824	0.6316	0.7021	0.5908	0.6923	0.6986	>0.9999
AAD07776.1	HP0726	0.5753	0.641	0.5484	0.7222	0.5745	0.3001	0.5897	0.6027	>0.9999
AAD07427.1	HP0358	0.7534	0.7179	0.8212	0.6111	0.766	0.2381	0.641	0.7945	0.1121
AAD08526.1	HP1467	0.5205	0.5385	>0.9999	0.6111	0.5106	0.4549	0.6154	0.4795	0.2333
flgH	HP0325	0.7945	0.7436	0.7051	0.9444	0.7447	0.1198	0.7949	0.7671	0.9221
ompP1	HP0839	0	0	NA	0	0	NA	0	0	NA
palA	HP1125	0.9315	0.8974	0.7169	0.8889	0.9255	0.6353	0.8718	0.9452	0.2723
lpp20	HP1456	0.9726	0.9231	0.4661	0.9444	0.9574	1	0.9487	0.9589	1
NA: not available.
