# Supplementary material for: Antimicrobial resistance patterns and genetic elements associated with the antibiotic resistance of Helicobacter pylori strains from Shanghai
Source: Gut Pathog. 2022 Mar 30;14:14. doi: 10.1186/s13099-022-00488-y (PMC8966258; doi:10.1186/s13099-022-00488-y)
Supplement: Supplementary file 8 — Additional file 8: Table S7. Distribution of the predicted virulence-associated genes in the resistant and sensitive categories. [file 13099_2022_488_MOESM8_ESM.xlsx]

## Sheet: Table S7
Table S7. Distribution of the predicted virulence-associated genes in the resistant and sensitive categories.
	Locus	MTZ			CLA			LEV
		R-frequency	S- frequency	P	R- frequency	S- frequency	P	R- frequency	S- frequency	P
cagPAI genes
cag1	HP0520	0.9744	0.9863	1	0.9787	1	1	0.9863	0.9744	1
cag3	HP0522	0.9487	0.9726	0.6094	0.9574	1	1	0.9726	0.9487	0.6094
cagA/cag26	HP0547	0.8974	0.9589	0.2349	0.9255	1	0.5955	0.9178	0.9744	0.4182
cagD/cag24	HP0545	0.8718	0.9315	0.3135	0.9043	0.9444	1	0.9041	0.9231	1
cagF/cag22	HP0543	0.9231	0.9178	1	0.9149	0.9444	1	0.9315	0.8974	0.7169
cagG/cag21	HP0542	0.9231	0.9315	1	0.9255	0.9444	1	0.9315	0.9231	1
agH/cag20	HP0541	0.9231	0.9315	1	0.9255	0.9444	1	0.9315	0.9231	1
agI/cag19	HP0540	0.9231	0.9315	1	0.9255	0.9444	1	0.9315	0.9231	1
cagM/cag16	HP0537	0.9231	0.9315	1	0.9255	0.9444	1	0.9315	0.9231	1
cagN/cag17	HP0538	0.9231	0.9315	1	0.9255	0.9444	1	0.9315	0.9231	1
cagP/cag15	HP0536	0.1795	0.1233	0.4128	0.1277	0.2222	0.2857	0.137	0.1538	0.7847
cagQ	HP0535	0.9231	0.9315	1	0.9255	0.9444	1	0.9315	0.8974	0.7169
cagS	HP0534	0.9487	0.9315	1	0.9362	0.9444	1	0.9315	0.9487	1
cagU/cag11	HP0531	0.9231	0.9315	1	0.9255	0.9444	1	0.9315	0.9231	1
cagZ	HP0526	0.9487	0.9452	1	0.9468	0.9444	1	0.9589	0.9231	0.418
virB1/cag4	HP0523	0.9487	0.9452	1	0.9468	0.9444	1	0.9589	0.9231	0.418
virB2/cagC/cag25	HP0546	0.8974	0.9452	0.446	0.9255	0.9444	1	0.9178	0.9487	0.7113
virB4/cagE/cag23	HP0544	0.8974	0.9315	0.7169	0.9149	0.9444	1	0.9178	0.9231	1
virB5/cagL/cag18	HP0539	0.9231	0.9315	1	0.9255	0.9444	1	0.9315	0.9231	1
virB6/cagW/cag9	HP0529	0.9231	0.9452	1	0.9149	0.9444	1	0.9315	0.8974	0.7169
virB7/cagT/cag12	HP0532	0.9231	0.9315	1	0.9255	0.9444	1	0.9315	0.9231	1
virB8/cagV/cag10	HP0530	0.9231	0.9315	1	0.9149	0.9444	1	0.9315	0.9231	1
virB9/cagX/cag8	HP0528	0.8974	0.9452	0.446	0.9043	0.9444	1	0.9178	0.8974	0.7369
virB10/cagY/cag7	HP0527	0.726	0.5128	0.024	0.7222	0.6383	0.5955	0.6986	0.5641	0.2114
virB11	HP0525	0.9487	0.9315	1	0.9362	0.9444	1	0.9589	0.8974	0.2349
virD4/cag5	HP0524	0.9487	0.9315	1	0.9362	0.9444	1	0.9589	0.8974	0.2349
Flagellar genes
flaA	HP0601	1	1	1	1	1	1	1	1	1
flaB	HP0115	1	1	1	1	1	1	1	1	1
flaG	HP0751	1	1	1	1	1	1	1	1	1
flgA	HP1477	1	1	1	1	1	1	1	1	1
flgB	HP1559	1	1	1	1	1	1	1	1	1
flgC	HP1558	1	1	1	1	1	1	1	1	1
flgD	HP0907	1	1	1	1	1	1	1	1	1
flgE	HP0908	1	1	1	1	1	1	1	1	1
flgE1	HP0870	1	1	1	1	1	1	1	1	1
flgG	HP1092/HP1585	1	1	1	1	1	1	1	1	1
flgH	HP0325	1	1	1	1	1	1	1	1	1
flgI	HP0246	1	1	1	1	1	1	1	1	1
flgK	HP1119	1	1	1	1	1	1	1	1	1
flgL/fla	HP0295	0.9744	1	0.3482	0.9894	1	1	0.9863	1	1
flgM	NA	1	1	1	1	1	1	1	1	1
flgR	HP0703	0.9744	0.9863	1	0.9787	1	1	0.9726	1	1
flgS	HMU03450	1	1	1	1	1	1	1	1	1
flhA	HP1041	1	1	1	1	1	1	1	1	1
flhB	HP0770	1	1	1	1	1	1	1	1	1
flhB2	HP1575	0.9744	0.9863	1	0.9787	1	1	0.9726	1	1
flhF	HP1035	1	1	1	1	1	1	1	1	1
fliA	HP1032	1	1	1	1	1	1	1	1	1
fliD	HP0752	1	1	1	1	1	1	1	1	1
fliE	HP1557	1	1	1	1	1	1	1	1	1
fliF	HP0351	1	1	1	1	1	1	1	1	1
fliG	HP0352	1	1	1	1	1	1	1	1	1
fliH	HP0353	1	1	1	1	1	1	1	1	1
fliI	HP1420	1	1	1	1	1	1	1	1	1
fliL	HP0809	1	1	1	1	1	1	1	1	1
fliM	HP1031	1	1	1	1	1	1	1	1	1
fliN	HP0584	1	1	1	1	1	1	1	1	1
flip	HP0685	1	1	1	1	1	1	1	1	1
fliQ	HP1419	1	1	1	1	1	1	1	1	1
fliR	HP0173	1	1	1	1	1	1	1	1	1
fliS	HP0753	1	1	1	1	1	1	1	1	1
fliY	HP1030	1	1	1	1	1	1	1	1	1
Other virulence-associated genes
cds6	NA	0.9726	1	0.542	1	0.9787	1	0.9487	1	0.1192
cheA	HP0392	1	1	1	1	1	1	1	1	1
acpXL	HP0962	0.0137	0.0256	1	0.0556	0.0106	0.2968	0.0256	0.0137	1
cheV1	HP0019	1	1	1	1	1	1	1	1	1
cheV2	HP0616	1	1	1	1	1	1	1	1	1
cheV3	HP0393	1	1	1	1	1	1	1	1	1
cheW	HP0391	1	1	1	1	1	1	1	1	1
cheY	HP1067	1	1	1	1	1	1	1	1	1
clpP	HP0794	1	1	1	1	1	1	1	1	1
futA	HP0379	0.1507	0.1026	0.5703	0.1111	0.1383	1	0.0769	0.1644	0.2521
futB	HP0651	0.1507	0.1026	0.5703	0.1111	0.1383	1	0.0769	0.1644	0.2521
futC	HP0093	0.9863	0.9744	1	1	0.9787	1	1	0.9726	0.542
gluE	NA	1	0.9487	0.1192	1	0.9787	1	1	0.9726	0.542
gluP	HP1174	1	1	1	1	1	1	1	1	1
Gmd/rfbD	HP0044	0.9863	1	1	0.9444	1	1	1	0.9863	1
gmhA	HP0857	0.9863	1	1	1	0.9894	1	1	0.9863	1
HP0256	HP0256	1	1	1	1	1	1	1	1	1
hpaA2	HP0797	1	1	1	1	1	1	1	1	1
htpB	NA	1	1	1	1	1	1	1	1	1
kdtB	HP1475	1	1	1	1	1	1	1	1	1
lpxB	HP0867	1	1	1	1	1	1	1	1	1
motA	HP0815	1	1	1	1	1	1	1	1	1
motB	HP0816	1	1	1	1	1	1	1	1	1
napA	HP1183	1	1	1	1	1	1	1	1	1
pdxA	HP1583	1	1	1	1	1	1	1	1	1
pdxJ	HP1582	1	1	1	1	1	1	1	1	1
pflA	HP1274	0.8904	1	0.0488	0.9444	0.9255	1	0.9744	0.9041	0.2577
PseB/flaA1	HP0840	1	1	1	1	1	1	1	1	1
pseC	HP0366	1	1	1	1	1	1	1	1	1
rfaC	HP0279	1	1	1	1	1	1	1	1	1
rfaJ	HP0159/HP1416	1	1	1	1	1	1	1	1	1
rfbM	NA	1	0.9744	0.3482	1	0.9894	1	1	0.9863	1
tlpA	HP0099	0.9589	0.9744	1	1	0.9574	1	1	0.9452	0.2959
tlpB	HP0103	1	1	1	1	1	1	1	1	1
tlpC	HP0082	0.9315	0.9487	1	0.8889	0.9468	0.3129	0.9231	0.9452	0.6928
ureA	HP0073	1	1	1	1	1	1	1	1	1
ureB	HP0072	1	1	1	1	1	1	1	1	1
ureE	HP0070	1	1	1	1	1	1	1	1	1
ureF	HP0069	1	1	1	1	1	1	1	1	1
ureG	HP0068	1	1	1	1	1	1	1	1	1
ureH	HP0067	1	0.9744	0.3482	0.9444	1	1	1	0.9863	1
ureI	HP0071	1	1	1	1	1	1	1	1	1
wbcJ	Hac0057	1	1	1	1	1	1	1	1	1
wbpB	HP0679	1	1	1	1	1	1	1	1	1
ylxH	HP1034	1	1	1	1	1	1	1	1	1
vacA	HP0887	0.9863	0.9744	1	1	0.9681	1	0.9744	0.9726	1
NA: not available in Helicobacter pylori 26695.
