# Supplementary material for: Antimicrobial resistance patterns and genetic elements associated with the antibiotic resistance of Helicobacter pylori strains from Shanghai
Source: Gut Pathog. 2022 Mar 30;14:14. doi: 10.1186/s13099-022-00488-y (PMC8966258; doi:10.1186/s13099-022-00488-y)
Supplement: Supplementary file 9 — Additional file 9: Table S8. Source data of the CRISPRs and DR sequences in the 112 H. pylori strains. [file 13099_2022_488_MOESM9_ESM.xlsx]

## Sheet: CRISPRs in 112 isolates
sample	CRISPR number	CRISPR ID/Number of spacers
1	0
2	2	tmp_1_PossibleCrispr_1/Number of spacers : 1//tmp_12_PossibleCrispr_1/Number of spacers : 2													CRISPR length : 97	CRISPR length : 141
3	1	tmp_12_PossibleCrispr_1/Number of spacers : 2													CRISPR length : 141
4	2	tmp_2_PossibleCrispr_1/Number of spacers : 1//tmp_11_PossibleCrispr_1/Number of spacers : 2													CRISPR length : 79	CRISPR length : 146
5	0
6	0
7	0
8	0
9	0
10	0
11	0
12	1	tmp_15_PossibleCrispr_1/Number of spacers : 3													CRISPR length : 201
13	2	tmp_1_PossibleCrispr_1/Number of spacers : 2//tmp_9_PossibleCrispr_1/Number of spacers : 2													CRISPR length : 152	CRISPR length : 146
14	1	tmp_14_PossibleCrispr_1/Number of spacers : 1													CRISPR length : 82
15	0
16	3	tmp_1_PossibleCrispr_1/Number of spacers : 1// tmp_4_Crispr_1/Number of spacers : 3//tmp_5_PossibleCrispr_1/Number of spacers : 1													CRISPR length : 119	CRISPR length : 196		CRISPR length : 79
17	1	tmp_5_PossibleCrispr_1/Number of spacers : 1													CRISPR length : 97
18	1	tmp_23_Crispr_1/Number of spacers : 3													CRISPR length : 201
19	1	tmp_2_PossibleCrispr_1/Number of spacers : 3													CRISPR length : 273
20	1	tmp_5_PossibleCrispr_1/Number of spacers : 1													CRISPR length : 105
21	0
22	1	tmp_3_PossibleCrispr_1/Number of spacers : 1													CRISPR length : 79
23	3	tmp_2_PossibleCrispr_1/Number of spacers : 1//tmp_10_PossibleCrispr_1/Number of spacers : 1//tmp_19_PossibleCrispr_1/Number of spacers : 3													CRISPR length : 84		CRISPR length : 80		CRISPR length : 199
24	3	tmp_5_PossibleCrispr_1/Number of spacers : 1//tmp_18_Crispr_1/Number of spacers : 3//tmp_32_PossibleCrispr_1/Number of spacers : 2													CRISPR length : 80		CRISPR length : 202		CRISPR length : 124
25	2	tmp_3_PossibleCrispr_1/Number of spacers : 1//tmp_23_Crispr_1/Number of spacers : 3													CRISPR length : 97		CRISPR length : 203
26	2	tmp_1_PossibleCrispr_1/Number of spacers : 1//tmp_16_PossibleCrispr_1/Number of spacers : 2													CRISPR length : 97		CRISPR length : 147
27	1	tmp_13_PossibleCrispr_1/Number of spacers : 3													CRISPR length : 193
28	1	tmp_1_PossibleCrispr_1/Number of spacers : 1													CRISPR length : 97
29	0
30	2	tmp_1_Crispr_1/Number of spacers : 3//tmp_4_PossibleCrispr_1/Number of spacers : 1													CRISPR length : 175		CRISPR length : 79
31	3	tmp_2_PossibleCrispr_1/Number of spacers : 1//tmp_3_PossibleCrispr_1/Number of spacers : 1//tmp_13_Crispr_1/Number of spacers : 3													CRISPR length : 97		CRISPR length : 80		CRISPR length : 202
32	0
33	3	tmp_4_PossibleCrispr_1/Number of spacers : 1//tmp_5_PossibleCrispr_1/Number of spacers : 1//tmp_18_PossibleCrispr_1/Number of spacers : 3													CRISPR length : 91		CRISPR length : 80		CRISPR length : 208
34	2	tmp_4_PossibleCrispr_1/Number of spacers : 1//tmp_18_PossibleCrispr_1/Number of spacers : 3													CRISPR length : 97		CRISPR length : 193
35	2	tmp_1_PossibleCrispr_1/Number of spacers : 1//tmp_11_PossibleCrispr_1/Number of spacers : 1													CRISPR length : 97		CRISPR length : 76
36	1	tmp_5_PossibleCrispr_1/Number of spacers : 1													CRISPR length : 79
37	1	tmp_19_Crispr_1/Number of spacers : 3													CRISPR length : 196
38	0
39	0
40	1	tmp_1_Crispr_1/Number of spacers : 4													CRISPR length : 334
41	1	tmp_2_Crispr_1/Number of spacers : 4													CRISPR length : 334
42	3	tmp_2_PossibleCrispr_1/Number of spacers : 2//tmp_4_PossibleCrispr_1/Number of spacers : 1//tmp_21_Crispr_1/Number of spacers : 3													CRISPR length : 142		CRISPR length : 94		CRISPR length : 209
43	3	tmp_1_PossibleCrispr_1/Number of spacers : 2//tmp_1_PossibleCrispr_2/Number of spacers : 1//tmp_15_Crispr_1/Number of spacers : 3													CRISPR length : 142		CRISPR length : 94		CRISPR length : 209
44	0
45	0
46	0
47	1	tmp_13_PossibleCrispr_1/Number of spacers : 3													CRISPR length : 202
48	3	tmp_1_PossibleCrispr_1/Number of spacers : 2//tmp_1_PossibleCrispr_2/Number of spacers : 1//tmp_15_Crispr_1/Number of spacers : 3													CRISPR length : 142		CRISPR length : 94		CRISPR length : 209
51	0
52	3	tmp_1_PossibleCrispr_1/Number of spacers : 1//tmp_3_PossibleCrispr_1/Number of spacers : 1//tmp_10_Crispr_1/Number of spacers : 3													CRISPR length : 97		CRISPR length : 101		CRISPR length : 208
54	2	tmp_3_PossibleCrispr_1/Number of spacers : 1//tmp_3_PossibleCrispr_2/Number of spacers : 3													CRISPR length : 79		CRISPR length : 193
55	3	tmp_1_PossibleCrispr_1/Number of spacers : 2//tmp_1_PossibleCrispr_2/Number of spacers : 1//tmp_15_Crispr_1/Number of spacers : 3													CRISPR length : 142		CRISPR length : 94		CRISPR length : 209
57	2	tmp_2_PossibleCrispr_1/Number of spacers : 1//tmp_6_PossibleCrispr_1/Number of spacers : 1													CRISPR length : 103		CRISPR length : 97
58	1	tmp_13_Crispr_1/Number of spacers : 3													CRISPR length : 205
59	3	tmp_3_PossibleCrispr_1/Number of spacers : 1//tmp_4_PossibleCrispr_1/Number of spacers : 1//tmp_10_Crispr_1/Number of spacers : 3													CRISPR length : 79		CRISPR length : 96		CRISPR length : 201
60	3	tmp_5_PossibleCrispr_1/Number of spacers : 1//tmp_8_PossibleCrispr_1/Number of spacers : 1//tmp_10_PossibleCrispr_1/Number of spacers : 2													CRISPR length : 80		CRISPR length : 93		CRISPR length : 136
62	3	tmp_5_PossibleCrispr_1/Number of spacers : 1//tmp_10_PossibleCrispr_1/Number of spacers : 1//tmp_15_PossibleCrispr_1/Number of spacers : 2													CRISPR length : 80		CRISPR length : 93		CRISPR length : 136
63	1	tmp_3_PossibleCrispr_1/Number of spacers : 1													CRISPR length : 79
64	0
65	1	tmp_2_PossibleCrispr_1/Number of spacers : 1													CRISPR length : 114
66	3	tmp_1_PossibleCrispr_1/Number of spacers : 1//tmp_1_PossibleCrispr_2/Number of spacers : 2//tmp_13_PossibleCrispr_1/Number of spacers : 2													CRISPR length : 97		CRISPR length : 247		CRISPR length : 145
67	1	tmp_4_PossibleCrispr_1/Number of spacers : 1													CRISPR length : 79
68	1	tmp_1_PossibleCrispr_1/Number of spacers : 1													CRISPR length : 91
69	2	tmp_1_PossibleCrispr_1/Number of spacers : 1//tmp_16_Crispr_1/Number of spacers : 3													CRISPR length : 97		CRISPR length : 199
70	0
71	2	tmp_4_PossibleCrispr_1/Number of spacers : 1//tmp_15_PossibleCrispr_1/Number of spacers : 2													CRISPR length : 79		CRISPR length : 142
72	2	tmp_7_PossibleCrispr_1/Number of spacers : 1//tmp_11_Crispr_1/Number of spacers : 3													CRISPR length : 78		CRISPR length : 196
73	1	tmp_4_PossibleCrispr_1/Number of spacers : 1													CRISPR length : 79
74	4	tmp_1_PossibleCrispr_1/Number of spacers : 2//tmp_5_PossibleCrispr_1/Number of spacers : 1//tmp_10_PossibleCrispr_1/Number of spacers : 2//tmp_15_PossibleCrispr_1/Number of spacers : 2													CRISPR length : 277		CRISPR length : 79		CRISPR length : 100		CRISPR length : 112
75	1	tmp_11_PossibleCrispr_1/Number of spacers : 4													CRISPR length : 314
76	2	tmp_1_PossibleCrispr_1/Number of spacers : 1//tmp_3_PossibleCrispr_1/Number of spacers : 1													CRISPR length : 97		CRISPR length : 79
77	1	tmp_13_PossibleCrispr_1/Number of spacers : 2													CRISPR length : 146
78	1	tmp_1_PossibleCrispr_1/Number of spacers : 1													CRISPR length : 97
79	3	tmp_1_PossibleCrispr_1/Number of spacers : 2//tmp_1_PossibleCrispr_2/Number of spacers : 1//tmp_15_Crispr_1/Number of spacers : 3													CRISPR length : 142		CRISPR length : 94		CRISPR length : 209
80	3	tmp_1_PossibleCrispr_1/Number of spacers : 2//tmp_1_PossibleCrispr_2/Number of spacers : 1//tmp_15_Crispr_1/Number of spacers : 3													CRISPR length : 142		CRISPR length : 94		CRISPR length : 209
82	1	tmp_4_PossibleCrispr_1/Number of spacers : 1													CRISPR length : 80
83	1	tmp_4_PossibleCrispr_1/Number of spacers : 1													CRISPR length : 79
84	1	tmp_3_PossibleCrispr_1/Number of spacers : 1													CRISPR length : 80
85	1	tmp_1_PossibleCrispr_1/Number of spacers : 1													CRISPR length : 87
86	0
87	1	tmp_8_PossibleCrispr_1/Number of spacers : 1													CRISPR length : 65
88	1	tmp_3_PossibleCrispr_1/Number of spacers : 1													CRISPR length : 79
89	1	tmp_16_Crispr_1/Number of spacers : 3													CRISPR length : 196
90	0
91	1	tmp_1_PossibleCrispr_1/Number of spacers : 1													CRISPR length : 105
92	1	tmp_14_Crispr_1/Number of spacers : 3													CRISPR length : 202
93	1	tmp_12_PossibleCrispr_1/Number of spacers : 2													CRISPR length : 121
94	3	tmp_1_PossibleCrispr_1/Number of spacers : 1//tmp_8_PossibleCrispr_1/Number of spacers : 1//tmp_14_PossibleCrispr_1/Number of spacers : 2													CRISPR length : 95		CRISPR length :163		CRISPR length : 146
95	0
96	2	tmp_16_Crispr_1/Number of spacers : 3//tmp_22_PossibleCrispr_1/Number of spacers : 1													CRISPR length : 198		CRISPR length : 98
97	2	tmp_1_Crispr_1/Number of spacers : 3//tmp_13_Crispr_1/Number of spacers : 3													CRISPR length : 268		CRISPR length : 196
98	3	tmp_5_PossibleCrispr_1/Number of spacers : 1//tmp_6_PossibleCrispr_1/Number of spacers : 1//tmp_11_PossibleCrispr_1/Number of spacers : 1													CRISPR length : 97		CRISPR length : 80		CRISPR length : 129
99	2	tmp_3_PossibleCrispr_1/Number of spacers : 4//tmp_5_PossibleCrispr_1/Number of spacers : 1													CRISPR length : 274		CRISPR length : 87
100	2	tmp_7_PossibleCrispr_1/Number of spacers : 1//tmp_11_PossibleCrispr_1/Number of spacers : 1													CRISPR length : 97		CRISPR length : 95
102	0
104	2	tmp_1_PossibleCrispr_1/Number of spacers : 4//tmp_1_PossibleCrispr_2/Number of spacers : 6													CRISPR length : 286		CRISPR length : 496
105	2	tmp_1_PossibleCrispr_1/Number of spacers : 1//tmp_9_PossibleCrispr_1/Number of spacers : 2													CRISPR length : 97		CRISPR length : 142
108	0
109	1	tmp_10_Crispr_1/Number of spacers : 3													CRISPR length : 202
110	2	tmp_4_Crispr_1/Number of spacers : 3//tmp_10_PossibleCrispr_1/Number of spacers : 2													CRISPR length : 199		CRISPR length : 213
111	3	tmp_1_PossibleCrispr_1/Number of spacers : 2//tmp_1_PossibleCrispr_2/Number of spacers : 1//tmp_15_Crispr_1/Number of spacers : 3													CRISPR length : 142		CRISPR length : 94		CRISPR length : 209
112	0
113	1	tmp_2_PossibleCrispr_1/Number of spacers : 1													CRISPR length : 79
114	1	tmp_14_PossibleCrispr_1/Number of spacers : 2													CRISPR length : 141
117	0
119	2	tmp_5_PossibleCrispr_1/Number of spacers : 1//tmp_12_PossibleCrispr_1/Number of spacers : 3													CRISPR length : 95		CRISPR length : 199
121	0
122	2	tmp_10_PossibleCrispr_1/Number of spacers : 2//tmp_12_PossibleCrispr_1/Number of spacers : 3													CRISPR length : 142		CRISPR length : 193
124	0
125	2	tmp_1_PossibleCrispr_1/Number of spacers : 1//tmp_5_PossibleCrispr_1/Number of spacers : 1													CRISPR length : 155		CRISPR length : 80
126	4	tmp_1_PossibleCrispr_1/Number of spacers : 2//tmp_5_PossibleCrispr_1/Number of spacers : 1//tmp_9_PossibleCrispr_1/Number of spacers : 2//tmp_14_PossibleCrispr_1/Number of spacers : 2													CRISPR length : 277		CRISPR length : 79		CRISPR length : 100		CRISPR length : 112
128	3	tmp_5_PossibleCrispr_1/Number of spacers : 1//tmp_15_Crispr_2/Number of spacers : 3//tmp_15_PossibleCrispr_1/Number of spacers : 1													CRISPR length : 97		CRISPR length : 193		CRISPR length : 9778		CRISPR length : 124

## Sheet: DR sequences
sample	CRISPR number	DR sequence	DR sequences present in more than one isolates	No. strains	Sample	Susceptibility phenotype
2	2	CTTTCTTGTTCTAACTCTATCTCACTCTTATTTGC	CTTTCTTGTTCTAACTCTATCTCACTCTTATTTGC	14	2	MTZ-monoR
		TTCAATCAAGGGACTTATAACTTTA			17	LEV-monoR
3	1	TAAAGTTATAAGTCCCTTGATTGAA			25	MTZ/LEV-dualR
4	2	AACTTGAGCATAAATAGGCTCTT			26	MTZ-monoR
		TATTAAAGTTATAAGTCCCTTGATTGAAAG			28	Sensitive to all
12	1	TAAAACTATAAGTCCCTTGATTGAA			31	MTZ/LEV-dualR
13	2	GATAGAGTTAGAACAAGAAAGACAGAA			34	Sensitive to all
		TAAAGCTATAAGTGCCTTGATTGAAAG			35	CLA-monoR
14	1	CATTAAAGTTATAAGTCCCTTGATTGAAG			52	MD-R
16	3	TTGTAGATTTCATCTTTTCCATACAGATCCTTATCGCTTGC			66	MTZ-monoR
		AACAGCACTTTCAATCAAGGGACTTA			69	MTZ/LEV-dualR
		AACTTGAGCGTAAATGGGCTCTT			76	MTZ/LEV-dualR
17	1	CTTTCTTGTTCTAACTCTATCTCACTCTTATTTGC			78	Sensitive to all
18	1	TTCAATCAAGGGACTTATAACTTTA			100	Sensitive to all
19	1	CTTTAGTTAGATTGTCTTTTTCT	TTCAATCAAGGGACTTATAACTTTA	2	2	MTZ-monoR
20	1	ATGGATCGTTTTCTTTCTCAAAAACATTTTT			18	Sensitive to all
22	1	AACTTGAGCGTAAATGGGCTCTT	TAAAGCTATAAGTGCCTTGATTGAAAG	2	94	Sensitive to all
23	3	TTTAATTGGTGGGGTTGATGGAGTTGGT			13	CLA-monoR
		ACAGAGCCCATTTACGCTCAAGTT	AACAGCACTTTCAATCAAGGGACTTA	2	16	MTZ/LEV-dualR
		TTCAATCAAGGGACTTACAAATT			72	Sensitive to all
24	3	GAAGAGCCCATTTACGCTAAAGTT	AACTTGAGCGTAAATGGGCTCTT	10	16	MTZ/LEV-dualR
		TTTCAATCAAGGGACTTATAACTTTA			22	MTZ/LEV-dualR
		AGAACAAGAACAACAAAAGACAG			30	MTZ-monoR
25	2	CTTTCTTGTTCTAACTCTATCTCACTCTTATTTGC			54	MTZ/LEV-dualR
		CTTTCAATCAAGGGACTTATAACTTTA			59	LEV-monoR
26	2	CTTTCTTGTTCTAACTCTATCTCACTCTTATTTGC			63	MD-R
		TAAAGCTATAAGTGCCTTGATTGAAAGT			67	MD-R
27	1	TTCAATCAAGGGACTTATAAATT			71	Sensitive to all
28	1	CTTTCTTGTTCTAACTCTATCTCACTCTTATTTGC			73	Sensitive to all
30	2	TTTCTTTTTCTTGTGGGATTTCT			83	MTZ-monoR
		AACTTGAGCGTAAATGGGCTCTT	ACAGAGCCCATTTACGCTCAAGTT	4	23	MTZ-monoR
31	3	CTTTCTTGTTCTAACTCTATCTCACTCTTATTTGC			84	MTZ-monoR
		AACTTGAGCGTAAATGGGCTCTTC			98	Sensitive to all
		TTTCAATCAAGGGACTTATAACTTTA			125	MTZ-monoR
33	3	GCAAATAAGAGTGGGATAGAGTTAGAACA	TTCAATCAAGGGACTTACAAATT	2	23	MTZ-monoR
		GAAGAGCCCATTTACGCTAAAGTT			122	MTZ-monoR
		TTTTGGGGTTTTTGTTCAAGTGGCTTTTGTTC	GAAGAGCCCATTTACGCTAAAGTT	3	24	MD-R
34	2	CTTTCTTGTTCTAACTCTATCTCACTCTTATTTGC			33	CLA/LEV-dualR
		TTCAATCAAGGGACTTATAAATT			60	Sensitive to all
35	2	CTTTCTTGTTCTAACTCTATCTCACTCTTATTTGC	TTTCAATCAAGGGACTTATAACTTTA	3	24	MD-R
		TAGAACAAGAAAAACAAAAGACA			31	MTZ/LEV-dualR
36	1	ACTTGAGCGTAAATGGGCTCTTC			92	MD-R
37	1	AACAGCGCTTTCAACCAAGGCACTTA	TTCAATCAAGGGACTTATAAATT	4	27	MTZ-monoR
40	1	AGAAACCCCGCAAGAATTAGAAAAACAAGAGTTAGAAA			34	Sensitive to all
41	1	AGAAACCCCGCAAGAATTAGAAAAACAAGAGTTAGAAA			54	MTZ/LEV-dualR
42	3	TTTAATGGCGGATCGTTTAATTT			119	MTZ-monoR
		CTTTTTGTCGTTTTTAGCCTCGGTTT	AACTTGAGCGTAAATGGGCTCTTC	2	31	MTZ/LEV-dualR
		CACTTTCAATCAAGGGACTTATAA			62	Sensitive to all
43	3	TTTAATGGCGGATCGTTTAATTT	GCAAATAAGAGTGGGATAGAGTTAGAACA	2	33	CLA/LEV-dualR
		CTTTTTGTCGTTTTTAGCCTCGGTTT			68	Sensitive to all
		CACTTTCAATCAAGGGACTTATAA	ACTTGAGCGTAAATGGGCTCTTC	4	36	Sensitive to all
47	1	TAAAGTTATAAGTCCCTTGATTGAAA			76	MTZ/LEV-dualR
48	3	TTTAATGGCGGATCGTTTAATTT			88	MD-R
		CTTTTTGTCGTTTTTAGCCTCGGTTT			113	CLA-monoR
		CACTTTCAATCAAGGGACTTATAA	AGAAACCCCGCAAGAATTAGAAAAACAAGAGTTAGAAA	2	40	MTZ/LEV-dualR
52	3	CTTTCTTGTTCTAACTCTATCTCACTCTTATTTGC			41	MTZ/LEV-dualR
		CCGCACACGCTCCTGCGTACGAAGTAGCTGATA	TTTAATGGCGGATCGTTTAATTT	9	42	MTZ-monoR
		CGATACTTTCAATCAAGGGACTTATAGCTTTA	P=0.0259		43	MTZ-monoR
54	2	AACTTGAGCGTAAATGGGCTCTT			48	MTZ-monoR
		TTCAATCAAGGGACTTATAAATT			55	MTZ-monoR
55	3	TTTAATGGCGGATCGTTTAATTT			79	MTZ-monoR
		CTTTTTGTCGTTTTTAGCCTCGGTTT			80	MTZ-monoR
		CACTTTCAATCAAGGGACTTATAA			105	MTZ/CLA-dualR
57	2	TATTGTTTGTCTTTTGTTTTTCTTGTTCT			111	MTZ-monoR
		TGCCACTTGTTCCACTCGCACTA			122	MTZ-monoR
58	1	AATAACGATACTTTCAATCAAGGGACTTA	CTTTTTGTCGTTTTTAGCCTCGGTTT	7	42	MTZ-monoR
59	3	AACTTGAGCGTAAATGGGCTCTT			43	MTZ-monoR
		TTAAAAATGGGGTTTTTAACTTTATTTT			48	MTZ-monoR
		TTCAATCAAGGGACTTATAATTTTA			55	MTZ-monoR
60	3	GAAGAGCCCATTTACGCTAAAGTT			79	MTZ-monoR
		TTTATAAATACATTGATATTCTCTATCAAC			80	MTZ-monoR
		AAGTTGTAAGTCCCTTGATTGAA			111	MTZ-monoR
62	3	AACTTGAGCGTAAATGGGCTCTTC	CACTTTCAATCAAGGGACTTATAA	7	42	MTZ-monoR
		TTTATAAATACATTGATATTCTCTATCAAC			43	MTZ-monoR
		AAGTTGTAAGTCCCTTGATTGAA			48	MTZ-monoR
63	1	AACTTGAGCGTAAATGGGCTCTT			55	MTZ-monoR
65	1	TCGGCGTTTGCTTTAGTTAGATTGTCTTTTTCT			79	MTZ-monoR
66	3	CTTTCTTGTTCTAACTCTATCTCACTCTTATTTGC			80	MTZ-monoR
		TTCTTTAACCTCTTCTTTTTCTTCTTCTTTAACCTCTTCTTTTTCTTCTT			111	MTZ-monoR
		TTTAATGGCGGTTCGTTTAGTTTTAA	TAAAGTTATAAGTCCCTTGATTGAAA	2	47	MTZ-monoR
67	1	AACTTGAGCGTAAATGGGCTCTT			89	Sensitive to all
68	1	GCAAATAAGAGTGGGATAGAGTTAGAACA	TTAAAAATGGGGTTTTTAACTTTATTTT	2	59	LEV-monoR
69	2	CTTTCTTGTTCTAACTCTATCTCACTCTTATTTGC			119	MTZ-monoR
		AAGTTATAAGTCCCTTGATTGAA	TTTATAAATACATTGATATTCTCTATCAAC	2	60	Sensitive to all
71	2	AACTTGAGCGTAAATGGGCTCTT			62	Sensitive to all
		TTTTTGTTCAAGCGATTTTTGTTCAAGCG	AAGTTGTAAGTCCCTTGATTGAA	2	60	Sensitive to all
72	2	GATTTAATGGGTAGTTTAGAAGCGA			62	Sensitive to all
		AACAGCACTTTCAATCAAGGGACTTA	AAGTTATAAGTCCCTTGATTGAA	2	69	MTZ/LEV-dualR
73	1	AACTTGAGCGTAAATGGGCTCTT			110	MTZ/LEV-dualR
74	4	TCTTGCGTTTTTTCTTGTTTTTCCTCTTTAATTTCTTGCGTTTCTTCTTT	TCTCTTTAGTGTCGTTTTCTTGA	2	74	Sensitive to all
		AACTTGAGCGTAAATGGGCTCTT			126	Sensitive to all
		TCTCTTTAGTGTCGTTTTCTTGA	CAAAAGCTCTCTGATCAAAAGCC	2	74	Sensitive to all
		CAAAAGCTCTCTGATCAAAAGCC			126	Sensitive to all
75	1	AGAACAAGAAAGGCAAAAGACAAA
76	2	CTTTCTTGTTCTAACTCTATCTCACTCTTATTTGC
		ACTTGAGCGTAAATGGGCTCTTC
77	1	CTTTCAATCAAGGGACTTATAGCTTTA
78	1	CTTTCTTGTTCTAACTCTATCTCACTCTTATTTGC
79	3	TTTAATGGCGGATCGTTTAATTT
		CTTTTTGTCGTTTTTAGCCTCGGTTT
		CACTTTCAATCAAGGGACTTATAA
80	3	TTTAATGGCGGATCGTTTAATTT
		CTTTTTGTCGTTTTTAGCCTCGGTTT
		CACTTTCAATCAAGGGACTTATAA
82	1	TGCAGAGCCCATTTACGCTCAAGT
83	1	AACTTGAGCGTAAATGGGCTCTT
84	1	ACAGAGCCCATTTACGCTCAAGTT
85	1	TTTTTGTCAGTGAGTTCTGTTTTTT
87	1	TGTCTTTTGCTTTTCTTGTTCTA
88	1	ACTTGAGCGTAAATGGGCTCTTC
89	1	TAAAGTTATAAGTCCCTTGATTGAAA
91	1	GTCTTTTGAGTTTTCTTGGGTGTCGTTAGAGGATTTT
92	1	TTTCAATCAAGGGACTTATAACTTTA
93	1	CAAAAACTCTCTGAACAAAAGCC
94	3	GCAAATAAGAGTGGGATAGAGTTAGAACAAGAA
		ATTTCATTATTAGCGCTTTCTTTAGCGTTGTT
		TAAAGCTATAAGTGCCTTGATTGAAAG
96	2	TATAAGTCCCTTGATTGAAATTGCTGTT
		GCACCGAAACACCAAAATTTACCA
97	2	TTTTTCTTGTTCTGTCTTTTGTTTTTCCTGTTCTA
		TTTCAATCAAGGGACTTACAACTTTA
98	3	AAAATAAAGTTAAAAACCCCATTTTTAA
		ACAGAGCCCATTTACGCTCAAGTT
		TATGAATTTTTATCAATATCTTTAAAATACCCCACTCAAT
99	2	TTCTTTAACCTCTTCTTTTTCTTCTT
		AGAGCCTATTTACGCTCAAGTTAATAAAAAG
100	2	CTTTCTTGTTCTAACTCTATCTCACTCTTATTTGC
		AATATTTAGGCGAGACAAACAAAGCAAAGT
104	2	TGTCTTTTGTCTTTCTTGTTCTG
		TTTCTTTTTCTTGTGGGGTTTCT
105	2	GCAAATAAGAGTGGGATAGAGTTAGAACAAGAAAG
		TTTAATGGCGGATCGTTTAATTT
109	1	TAAAGCTATAAGTCCCTTGATTGAAA
110	2	AAGTTATAAGTCCCTTGATTGAA
		ATAACTTTTTTTATAACTTTTTTTATAACTTTTTTTATAACTTTTTTT
111	3	TTTAATGGCGGATCGTTTAATTT
		CTTTTTGTCGTTTTTAGCCTCGGTTT
		CACTTTCAATCAAGGGACTTATAA
113	1	ACTTGAGCGTAAATGGGCTCTTC
114	1	ATTAAAGCTATAAGTCCCTTGATTGAAA
119	2	TTAAAAATGGGGTTTTTAACTTTATTTT
		TTCAATCAAGGGACTTATAAATT
122	2	TTTAATGGCGGATCGTTTAATTT
		TTCAATCAAGGGACTTACAAATT
125	2	CACGCCGTCGCCATCTTCATACATAGAGCCTAAACTCGTGCAAGCCAA
		ACAGAGCCCATTTACGCTCAAGTT
126	4	AAAGAAGAAACGCAAGAAATTAAAGAGGAAAAACAAGAAAAAACGCAAGA
		AACTTGAGCGTAAATGGGCTCTT
		TCTCTTTAGTGTCGTTTTCTTGA
		CAAAAGCTCTCTGATCAAAAGCC
128	3	TTAAAAATGGGGTTTTTTAACTTTATTTT
		CAATTTCAATCAAGGCACTTATA
		GATCAAAAACCGCTTGAACAAAAGC
		AATCATTCAATCATTTAATCAAGCAATCA
