# Supplementary material for: Antimicrobial resistance patterns and genetic elements associated with the antibiotic resistance of Helicobacter pylori strains from Shanghai
Source: Gut Pathog. 2022 Mar 30;14:14. doi: 10.1186/s13099-022-00488-y (PMC8966258; doi:10.1186/s13099-022-00488-y)
Supplement: Supplementary file 10 — Additional file 10: Table S9. Source data of the nsSNPs and fsIndels identified in the 112 H. pylori strains. [file 13099_2022_488_MOESM10_ESM.xlsx]

## Sheet: nsSNPs-CDS
gene	chrom	pos	ref	1	3	5	6	7	8	9	10	11	12	13	15	16	19	20	21	22	24	25	30	37	38	40	41	42	43	44	45	46	51	52	54	63	66	67	79	80	85	88	92	109	110	111	121	124	125
gene-HP0002:cds-NP_206804.1#NC_000915.1#634:exon1:c.A5G:p.Q2R,	NC_000915.1	1101	T		C										C	C	C	C	C	C		C	C	C	C			C	C					C	C		C	C	C	C		C	C	C	C	C		C	C
gene-HP0011:cds-NP_206813.1#NC_000915.1#9267:exon1:c.G328T:p.A110S,	NC_000915.1	9297	C	A		A	A	A	A	A	A	A					A					A			A					A	A	A	A					A			A						A
gene-HP0011:cds-NP_206813.1#NC_000915.1#9267:exon1:c.G170A:p.G57D,	NC_000915.1	9455	C
gene-HP0027:cds-NP_206829.1#NC_000915.1#27556:exon1:c.A839C:p.N280T,	NC_000915.1	28395	A		C								C	C	C	C	C	C	C	C	C	C	C	C	C	C	C	C	C					C	C	C	C	C	C	C	C	C	C	C	C	C	C	C	C
gene-HP0028:cds-NP_206830.1#NC_000915.1#28900:exon1:c.A328G:p.I110V,	NC_000915.1	29228	A	G	G	G	G	G	G	G	G	G	G	G	G	G	G	G	G	G	G	G	G	G	G	G	G			G	G	G	G	G	G	G	G	G			G	G	G	G	G		G	G	G
gene-HP0032:cds-NP_206834.1#NC_000915.1#32404:exon1:c.A272G:p.K91R,	NC_000915.1	32676	A	G	G	G	G	G	G	G	G	G	G	G	G	G	G	G	G	G	G	G	G	G	G	G	G			G	G	G	G	G	G	G	G	G			G	G	G	G	G		G	G	G
gene-HP0035:cds-NP_206837.1#NC_000915.1#35250:exon1:c.T133G:p.L45V,	NC_000915.1	35383	T	G	G	G	G	G	G	G	G	G	A	A	A	G	A	A	A	A	G	G	G	A	G	A	A	G	G	G	G	G	G	A	G	G	A	G	G	G	G	A	G	G	A	G	A	A	A
gene-HP0047:cds-NP_206848.1#NC_000915.1#45040:exon1:c.C493A:p.L165I,	NC_000915.1	45547	G	T	T	T	T	T	T	T	T	T	T	T	T	T	T	T	T	T	T	T	T	T	T	T	T			T	T	T	T	T	T	T	T	T			T	T	T	T	T		T	T	T
gene-HP0066:cds-NP_206866.1#NC_000915.1#69467:exon1:c.G2231A:p.R744K,	NC_000915.1	71698	G	A	A	A	A	A	A	A	A	A	A	A		A	A		A	A	A		A		A	A	A			A	A	A	A				A	A					A		A			A
gene-HP0082:cds-NP_206882.1#NC_000915.1#86655:exon1:c.G2009A:p.R670K,	NC_000915.1	86669	C	T	T	T	T	T	T	T	T	T	T	T	T	T	T	T	T	T	T	T	T	T	T	T	T	T	T	T	T	T	T	T	T	T	T	T	T	T	T	T	T	T	T	T	T	T	T
gene-HP0096:cds-NP_206896.1#NC_000915.1#100541:exon1:c.C406A:p.L136I,	NC_000915.1	100947	C	A	A	A	A	A	A	A	A	A	A	A	A	A	A	A	A	A	A	A	A	A	A	A	A	A	A	A	A	A	A	A	A	A	A	A	A	A	A	A	A	A	A	A	A	A	A
gene-HP0096:cds-NP_206896.1#NC_000915.1#100541:exon1:c.A800G:p.E267G,	NC_000915.1	101341	A
gene-HP0097:cds-NP_206897.1#NC_000915.1#101642:exon1:c.G514A:p.V172I,	NC_000915.1	101843	C	T	T	T	T	T	T	T	T	T	T	T	T	T	T	T	T	T	T	T	T		T	T	T			T	T	T	T	T	T	T	T	T			T	T	T	T	T		T	T	T
gene-HP0100:cds-NP_206900.1#NC_000915.1#106151:exon1:c.G1072A:p.V358I,	NC_000915.1	107223	G	A	A	A	A	A	A	A	A	A	A	A	A	A	A	A		A	A	A	A	A	A	A	A	A	A	A	A	A	A	A	A	A	A	A	A	A	A	A	A	A	A	A	A	A	A
gene-HP0103:cds-NP_206903.1#NC_000915.1#109024:exon1:c.A193G:p.K65E,	NC_000915.1	110530	T	C	C	C	C	C	C	C	C	C	C	C	C	C	C	C	C	C	C	C	C	C	C	C	C			C	C	C	C	C	C	C	C	C			C	C	C	C	C		C	C	C
gene-HP0109:cds-NP_206909.1#NC_000915.1#116361:exon1:c.T676C:p.F226L,	NC_000915.1	117549	A
gene-HP0110:cds-NP_206910.1#NC_000915.1#118253:exon1:c.C433A:p.H145N,	NC_000915.1	118391	G	T	T	T	T	T	T	T	T	T	T	T	T	T	T	T	T	T	T	T	T	T	T	T	T			T	T	T	T	T	T	T	T	T			T	T	T	T	T		T	T	T
gene-HP0110:cds-NP_206910.1#NC_000915.1#118253:exon1:c.G389A:p.R130K,	NC_000915.1	118435	C	T	T	T	T	T	T	T	T	T	T	T	T		T			T	T	T	T	T	T					T	T	T	T		T	T		T			T		T	T	T			T	T
gene-HP0119:cds-NP_206919.1#NC_000915.1#129382:exon1:c.A163G:p.N55D,	NC_000915.1	130606	T	C	C	C	C	C	C	C	C	C	C	C	C	C	C	C		C	C	C	C	C	C	C	C	C	C	C	C	C	C		C	C		C	C	C	C	C	C		C	C		C	C
gene-HP0119:cds-NP_206919.1#NC_000915.1#129382:exon1:c.G112A:p.A38T,	NC_000915.1	130657	C		T								T	T	T	T	T	T		T	T	T	T	T	T	T	T								T	T					T	T	T		T			T	T
gene-HP0121:cds-NP_206921.1#NC_000915.1#132345:exon1:c.G1037C:p.S346T,	NC_000915.1	133748	C	G	G	G	G	G	G	G	G	G	G	G	G	G	G	G	G	G	G	G	G	G	G	G	G			G	G	G	G	G	G	G	G	G			G	G	G	G	G		G	G	G
gene-HP0124:cds-NP_206924.1#NC_000915.1#136976:exon1:c.A589G:p.N197D,	NC_000915.1	137565	A	G		G	G	G	G	G	G	G	G											G		G	G			G	G	G	G		G	G						G
gene-HP0130:cds-NP_206930.1#NC_000915.1#140452:exon1:c.G197A:p.R66Q,	NC_000915.1	140649	G	A	A	A	A	A	A	A	A	A	A	A	A	A	A	A	A	A	A	A	A	A	A	A	A	A	A	A	A	A	A	A	A	A	A	A	A	A	A	A	A	A	A	A	A	A	A
gene-HP0133:cds-NP_206933.1#NC_000915.1#143593:exon1:c.T326C:p.V109A,	NC_000915.1	144510	A	G	G	G	G	G	G	G	G	G	G	G	G	G	G	G	G	G	G	G	G	G	G	G	G			G	G	G	G	G	G	G	G	G			G	G	G	G	G		G	G	G
gene-HP0133:cds-NP_206933.1#NC_000915.1#143593:exon1:c.A303T:p.L101F,	NC_000915.1	144533	T	A	A	A	A	A	A	A	A	A	A	A	A	A	A	A	A	A	A	A	A	A		A	A			A	A	A	A	A	A	A	A	A			A	A	A		A		A	A	A
gene-HP0133:cds-NP_206933.1#NC_000915.1#143593:exon1:c.G136A:p.V46I,	NC_000915.1	144700	C	T	T	T	T	T	T	T	T	T		T	T	T	T	T	T	T	T	T	T	T	T	T	T			T	T	T	T		T	T	T	T			T	T	T		T		T	T	T
gene-HP0144:cds-NP_206943.1#NC_000915.1#156333:exon1:c.G79A:p.V27M,	NC_000915.1	156412	G	A	A	A	A	A	A	A	A	A	A	A	A	A	A	A	A	A	A	A	A	A	A	A	A	A	A	A	A	A	A	A	A	A	A	A	A	A	A	A	A	A	A	A	A	A	A
gene-HP0144:cds-NP_206943.1#NC_000915.1#156333:exon1:c.A1277G:p.Q426R,	NC_000915.1	157610	A
gene-HP0147:cds-NP_206946.1#NC_000915.1#158741:exon1:c.C583A:p.L195I,	NC_000915.1	159324	C	A	A	A	A	A	A	A	A	A	A	A	A	A	A	A	A	A	A	A	A	A	A	A	A	A	A	A	A	A	A	A	A	A	A	A	A	A	A	A	A	A	A	A	A	A	A
gene-HP0155:cds-NP_206954.1#NC_000915.1#165255:exon1:c.G103T:p.G35W,	NC_000915.1	165358	G	T	T	T	T	T	T	T	T	T	T	T	T	T	T	T	T		T	T	T	T	T	T	T			T	T	T	T	T		T	T	T			T	T	T	T	T		T	T	T
gene-HP0156:cds-NP_206955.1#NC_000915.1#165542:exon1:c.C76T:p.P26S,	NC_000915.1	165618	C															T			T	T
gene-HP0159:cds-NP_206958.1#NC_000915.1#167612:exon1:c.G983T:p.C328F,	NC_000915.1	167749	C	A	A	A	A	A	A	A	A	A	A	A	A	A	A	A	A	A	A	A	A	A	A	A	A	A	A	A	A	A	A	A	A	A	A	A	A	A	A	A	A	A	A	A	A	A	A
gene-HP0159:cds-NP_206958.1#NC_000915.1#167612:exon1:c.C920T:p.T307I,	NC_000915.1	167812	G	A		A	A	A	A	A	A	A						A						A		A	A			A	A	A	A		A	A
gene-HP0160:cds-NP_206959.1#NC_000915.1#168881:exon1:c.T521C:p.V174A,	NC_000915.1	169402	T	C	C	C	C	C	C	C	C	C	C	C	C	C	C	C	C	C	C			C	C	C	C			C	C	C	C	C		C	C	C			C	C	C	C	C			C	C
gene-HP0163:cds-NP_206962.1#NC_000915.1#171426:exon1:c.G650A:p.S217N,	NC_000915.1	171749	C
gene-HP0178:cds-NP_206977.1#NC_000915.1#184797:exon1:c.A664G:p.I222V,	NC_000915.1	185157	T																		C
gene-HP0182:cds-NP_206981.1#NC_000915.1#188680:exon1:c.G232A:p.V78I,	NC_000915.1	188912	G	A	A	A	A	A	A	A	A	A	A	A	A	A	A	A	A	A	A	A	A	A	A	A	A	A	A	A	A	A	A	A	A	A	A	A	A	A	A	A	A	A	A	A	A	A	A
gene-HP0190:cds-NP_206989.1#NC_000915.1#195595:exon1:c.T813A:p.D271E,	NC_000915.1	196292	A	T	T	T	T	T	T	T	T	T	T	T	T	T	T	T	T	T	T	T	T	T	T	T	T	T	T	T	T	T	T	T	T	T	T	T	T	T	T	T		T	T	T	T	T	T
gene-HP0194:cds-NP_206993.1#NC_000915.1#200991:exon1:c.A67G:p.K23E,	NC_000915.1	201058	A		G								G	G	G	G	G	G	G		G	G	G		G	G	G							G	G	G	G	G				G	G	G	G		G	G	G
gene-HP0194:cds-NP_206993.1#NC_000915.1#200991:exon1:c.T132G:p.F44L,	NC_000915.1	201123	T	G	A	G	G	G	G	G	G	G		G	A	G	G	G	G	G	G	G	G	G	A	A	A	G	G	G	G	G	G	G	G	G	G	G	G	G	A	G	G	G	G	G	G		G
gene-HP0194:cds-NP_206993.1#NC_000915.1#200991:exon1:c.A226C:p.K76Q,	NC_000915.1	201217	A	C	C	C	C	C	C	C	C	C		C	C	C	C	C	C		C	C	C		C	C	C			C	C	C	C	C	C	C	C	C			C	C	C	C	C		C	C	C
gene-HP0199:cds-NP_206998.1#NC_000915.1#205280:exon1:c.A332G:p.K111R,	NC_000915.1	205612	A	G	G	G	G	G	G	G	G	G	G	G	G	G	G	G	G	G	G	G	G		G	G	G	G	G	G	G	G	G	G	G	G	G	G	G	G	G	G	G	G	G	G	G	G	G
gene-HP0201:cds-NP_207000.1#NC_000915.1#205873:exon1:c.G52A:p.V18I,	NC_000915.1	205925	G	A	A	A	A	A	A	A	A	A	A	A	A	A	A	A	A	A	A	A	A	A	A	A	A			A	A	A	A	A	A	A	A	A			A	A	A	A	A		A	A	A
gene-HP0202:cds-NP_207001.1#NC_000915.1#206914:exon1:c.C19A:p.L7I,	NC_000915.1	206933	C
gene-HP0209:cds-NP_207007.1#NC_000915.1#214744:exon1:c.T647C:p.I216T,	NC_000915.1	215391	T		C								C			C	C		C	C	C	C	C	C		C	C	C	C							C	C	C	C	C	C		C	C		C	C	C	C
gene-HP0213:cds-NP_207011.1#NC_000915.1#220258:exon1:c.G315T:p.L105F,	NC_000915.1	221810	C	A	A	A	A	A	A	A	A	A	A	A	A	A	A	A	A	A	A	A	A	A	A	A	A	A	A	A	A	A	A	A	A	A	A	A	A	A	A	A	A	A	A	A	A	A	A
gene-HP0214:cds-NP_207012.1#NC_000915.1#222219:exon1:c.G538A:p.V180I,	NC_000915.1	222757	G	A	A	A	A	A	A	A	A	A	A	A	A	A	A	A	A	A	A	A	A	A	A	A	A			A	A	A	A	A	A	A	A	A			A	A	A	A	A		A	A	A
gene-HP0217:cds-NP_207015.1#NC_000915.1#225848:exon1:c.G721A:p.E241K,	NC_000915.1	226569	G	A	A	A	A	A	A	A	A	A	A			A						A	A	A		A	A			A	A	A	A	A	A		A				A	A	A	A			A	A	A
gene-HP0226:cds-NP_207024.1#NC_000915.1#233928:exon1:c.G218A:p.R73K,	NC_000915.1	234545	C		T								T	T	T	T	T	T	T	T	T		T	T	T	T	T							T	T	T		T			T	T	T	T	T		T	T	T
gene-HP0228:cds-NP_207026.1#NC_000915.1#237296:exon1:c.T376C:p.Y126H,	NC_000915.1	237672	T	C		C	C	C	C	C	C	C		C		C				C		C	C							C	C	C	C	C								C
gene-HP0229:cds-NP_207027.1#NC_000915.1#238707:exon1:c.C765G:p.D255E,	NC_000915.1	239395	G	C	C	C	C	C	C	C	C	C	C	C	C	C	C	C	C	C	C	C	C	C	C	C	C			C	C	C	C	C	C	C		C			C	C	C	C	C		C	C
gene-HP0233:cds-NP_207031.1#NC_000915.1#242676:exon1:c.C1088T:p.A363V,	NC_000915.1	243764	C
gene-HP0240:cds-NP_207038.1#NC_000915.1#250645:exon1:c.C803T:p.T268I,	NC_000915.1	250767	G	A	A	A	A	A	A	A	A	A	A	A	A	A	A	A	A	A	A	A	A	A	A	A	A	A	A	A	A	A	A	A	A	A	A	A	A	A	A	A	A	A	A	A	A	A	A
gene-HP0246:cds-NP_207044.1#NC_000915.1#254367:exon1:c.C312A:p.H104Q,	NC_000915.1	255085	G	T	T	T	T	T	T	T	T	T	T	T	T	T	T	T	T	T	T	T	T	T	T	T	T	T	T	T	T	T	T	T	T	T	T	T	T	T	T	T	T	T	T	T	T	T	T
gene-HP0246:cds-NP_207044.1#NC_000915.1#254367:exon1:c.A307G:p.I103V,	NC_000915.1	255090	T	C	C	C	C	C	C	C	C	C		C	C	C	C	C	C	C		C		C		C	C			C	C	C	C		C	C	C	C				C	C				C	C
gene-HP0255:cds-NP_207053.1#NC_000915.1#264708:exon1:c.A340C:p.K114Q,	NC_000915.1	265048	A	C	C	C	C	C	C	C	C	C			C	C	C	C		C	C	C	C	C	C	C	C			C	C	C	C	C				C					C		C			C	C
gene-HP0264:cds-NP_207062.1#NC_000915.1#272625:exon1:c.A664G:p.M222V,	NC_000915.1	273289	A	G	G	G	G	G	G	G	G	G	G	G	G	G	G	G	G	G	G	G	G	G	G	G	G	G	G	G	G	G	G	G	G	G	G	G	G	G	G	G	G	G	G	G	G	G	G
gene-HP0264:cds-NP_207062.1#NC_000915.1#272625:exon1:c.A1400G:p.K467R,	NC_000915.1	274025	A	G		G	G	G	G	G	G	G	G	G	G	G	G	G	G	G	G	G	G	G	G	G	G			G	G	G	G	G	G	G	G	G			G	G	G	G	G		G	G	G
gene-HP0272:cds-NP_207070.1#NC_000915.1#281616:exon1:c.G423T:p.M141I,	NC_000915.1	282039	G	T	T	T	T	T	T	T	T	T	T	T	T			T	T	T	T	T		T	T					T	T	T	T		T	T	T	T				A			T		T		T
gene-HP0276:cds-NP_207074.1#NC_000915.1#284417:exon1:c.G13A:p.G5R,	NC_000915.1	284430	G										A									A		A										A	A	A	A										A
gene-HP0278:cds-NP_207076.1#NC_000915.1#285295:exon1:c.G55A:p.V19I,	NC_000915.1	285350	G	A	A	A	A	A	A	A	A	A	A	A	A	A	A	A	A	A	A	A	A	A	A	A	A			A	A	A	A	A	A	A	A	A			A	A	A	A	A		A	A	A
gene-HP0279:cds-NP_207077.1#NC_000915.1#286746:exon1:c.A577G:p.I193V,	NC_000915.1	287323	A	G	G	G	G	G	G	G	G	G	G	G	G	G	G	G	G	G	G	G	G	G	G	G	G	G	G	G	G	G	G	G	G	G	G	G	G	G	G	G	G	G	G	G	G	G	G
gene-HP0282:cds-NP_207080.1#NC_000915.1#290017:exon1:c.G865T:p.A289S,	NC_000915.1	290882	G	T	T	T	T	T	T	T	T	T	T	T	T	T	T	T	T	T	T	T	T	T	T	T	T			T	T	T	T	T	T	T	T	T			T	T		T	T		T	T	T
gene-HP0285:cds-NP_207083.1#NC_000915.1#294054:exon1:c.A898G:p.K300E,	NC_000915.1	294952	A	G	G	G	G	G	G	G	G	G	G	G	G	G	G	G	G	G	G	G	G	G	G	G	G			G	G	G	G	G	G	G		G			G	G	G	G	G		G	G	G
gene-HP0286:cds-NP_207084.1#NC_000915.1#295297:exon1:c.G314A:p.S105N,	NC_000915.1	295611	G	A	A	A	A	A	A	A	A	A	A	A	A	A	A			A	A		A	A	A					A	A	A	A	A	A	A	A				A		A	A				A	A
gene-HP0298:cds-NP_207096.1#NC_000915.1#315584:exon1:c.T799C:p.S267P,	NC_000915.1	316383	T	C	C	C	C	C	C	C	C	C	C	C	C	C	C	C	C	C	C	C	C	C	C	C	C			C	C	C	C	C		C	C	C			C	C	C	C	C		C	C	C
gene-HP0298:cds-NP_207096.1#NC_000915.1#315584:exon1:c.T1324G:p.S442A,	NC_000915.1	316908	T	G	G	G	G	G	G	G	G	G	G	G	G	G	G	G	G	G	G	G	G	G	G	G	G	G	G	G	G	G	G	G	G	G	G	G	G	G	G	G	G	G	G	G	G	G	G
gene-HP0306:cds-NP_207104.1#NC_000915.1#323724:exon1:c.C1009A:p.Q337K,	NC_000915.1	324733	C	A	A	A	A	A	A	A	A	A	A	A	A	A	A	A	A	A	A	A	A	A	A	A	A	A	A	A	A	A	A	A	A	A	A	A	A	A	A	A	A	A	A	A	A	A	A
gene-HP0313:cds-NP_207111.1#NC_000915.1#328946:exon1:c.C967A:p.Q323K,	NC_000915.1	329126	G	T	T	T	T	T	T	T	T	T	T	T	T	T	T	T	T	T	T	T	T	T	T	T	T	T	T	T	T	T	T	T	T	T	T	T	T	T	T	T	T	T	T	T	T	T	T
gene-HP0313:cds-NP_207111.1#NC_000915.1#328946:exon1:c.G247A:p.V83I,	NC_000915.1	329846	C	T	T	T	T	T	T	T	T	T	T	T	T	T	T	T	T	T	T	T	T	T	T	T	T	T	T	T	T	T	T	T	T	T	T	T	T	T	T	T	T	T	T	T	T	T	T
gene-HP0317:cds-NP_207115.1#NC_000915.1#331853:exon1:c.G526A:p.E176K,	NC_000915.1	333566	C										T		T	T		T	T	T	T	T	T			T	T	T	T							T	T	T			T	T	T		T	T	T	T
gene-HP0328:cds-NP_207126.1#NC_000915.1#343587:exon1:c.A917G:p.Y306C,	NC_000915.1	343610	T	C	C	C	C	C	C	C	C	C	C	C	C	C	C	C	C	C	C	C	C	C	C	C	C	C	C	C	C	C	C	C	C	C	C	C	C	C	C	C	C	C	C	C	C	C	C
gene-HP0328:cds-NP_207126.1#NC_000915.1#343587:exon1:c.G565A:p.E189K,	NC_000915.1	343962	C	T	T	T	T	T	T	T	T	T	T		T	T	T	T	T	T	T	T	T	T	T	T	T	T	T	T	T	T	T	T	T	T	T	T	T	T	T	T	T	T	T	T	T	T	T
gene-HP0342:cds-NP_207140.1#NC_000915.1#351595:exon1:c.T364A:p.F122I,	NC_000915.1	351959	T		A																																						A
gene-HP0351:cds-NP_207149.1#NC_000915.1#359037:exon1:c.G1565C:p.S522T,	NC_000915.1	360602	G	C	C	C	C	C	C	C	C	C	C	C	C	C	C		C	C	C	C	C	C	C	C	C	C	C	C	C	C	C	C	C	C	C	C	C	C	C		C	C	C	C	C	C	C
gene-HP0355:cds-NP_207153.1#NC_000915.1#364402:exon1:c.T94G:p.S32A,	NC_000915.1	364496	T	G	G	G	G	G	G	G	G	G	G	G	G	G	G	G	G	G	G	G	G	G	G	G	G			G	G	G	G	G	G	G	G	G			G	G	G	G	G		G	G	G
gene-HP0356:cds-NP_207154.1#NC_000915.1#366225:exon1:c.C190T:p.P64S,	NC_000915.1	366415	C										T
gene-HP0366:cds-NP_207164.1#NC_000915.1#374949:exon1:c.G911A:p.S304N,	NC_000915.1	375167	C	T	T	T	T	T	T	T	T	T	T	T	T	T	T	T	T	T	T	T	T	T	T	T	T	T	T	T	T	T	T	T	T	T	T	T	T	T	T	T	T	T	T	T	T	T	T
gene-HP0366:cds-NP_207164.1#NC_000915.1#374949:exon1:c.T742C:p.F248L,	NC_000915.1	375336	A	G	G	G	G	G	G	G	G	G	G	G			G	G	G	G	G		G	G		G	G			G	G	G	G	G	G	G	G	G			G	G	G	G	G		G	G	G
gene-HP0366:cds-NP_207164.1#NC_000915.1#374949:exon1:c.C637A:p.L213I,	NC_000915.1	375441	G	T	T	T	T	T	T	T	T	T	T		T	T	T	T	T	T	T		T	T	T	T	T			T	T	T	T	T	T	T		T						T			T		T
gene-HP0373:cds-NP_207171.1#NC_000915.1#380964:exon1:c.A958G:p.T320A,	NC_000915.1	381922	A		G								G		G	G						G						G	G				G						G	G			G			G	G		G
gene-HP0378:cds-NP_207176.1#NC_000915.1#386014:exon1:c.C273A:p.F91L,	NC_000915.1	386287	C	A	A	A	A	A	A	A	A	A	A	A	A	A	A	A	A	A	A	A	A	A	A	A	A	A	A	A	A	A	A	A	A	A	A	A	A	A	A	A	A	A	A	A	A	A	A
gene-HP0378:cds-NP_207176.1#NC_000915.1#386014:exon1:c.C2592A:p.H864Q,	NC_000915.1	388606	C	A	A	A	A	A	A	A	A	A	A	A	A	A	A	A	A	A	A	A	A	A	A	A	A	A	A	A	A	A	A	A	A	A	A	A	A	A	A	A	A	A	A	A	A	A	A
gene-HP0385:cds-NP_207183.1#NC_000915.1#395288:exon1:c.G3T:p.M1I,	NC_000915.1	395291	G	T	T	T	T	T	T	T	T	T	T	T	T	T	T	T	T	T	T	T	T	T	T	T	T	T	T	T	T	T	T	T	T	T	T	T	T	T	T	T	T	T	T	T	T	T	T
gene-HP0387:cds-NP_207185.1#NC_000915.1#395752:exon1:c.A1075C:p.N359H,	NC_000915.1	396827	A												C				C		C		C															C						C
gene-HP0388:cds-NP_207186.1#NC_000915.1#397645:exon1:c.G255T:p.E85D,	NC_000915.1	398123	C	A	A	A	A	A	A	A	A	A	A	A	A	A	A	A	A	A	A	A	A	A	A	A	A	A	A	A	A	A	A	A	A	A	A	A	A	A	A	A	A	A	A	A	A	A	A
gene-HP0396:cds-NP_207194.1#NC_000915.1#405403:exon1:c.A700G:p.I234V,	NC_000915.1	406555	T	C	C	C	C	C	C	C	C	C	C	C	C	C	C	C	C	A	C	C	C	C	C	C	C			C	C	C	C	C	C	C	C	C			C	C	C	C	C		C	C	C
gene-HP0399:cds-NP_207197.1#NC_000915.1#409430:exon1:c.G490A:p.V164I,	NC_000915.1	410612	C	T		T	T	T	T	T	T	T	T	T	T	T	T	T	T	T	T	T	T	T	T	T	T	T	T	T	T	T	T	T	T	T	T	T	T	T	T	T	T	T	T	T	T	T	T
gene-HP0401:cds-NP_207199.1#NC_000915.1#412035:exon1:c.G982T:p.A328S,	NC_000915.1	412344	C	A	A	A	A	A	A	A	A	A	A	A	A	A	A	A	A	A	A	A	A	A	A	A	A	A	A	A	A	A	A	A	A	A	A	A	A	A	A	A	A	A	A	A	A	A	A
gene-HP0415:cds-NP_207213.1#NC_000915.1#427686:exon1:c.G413A:p.S138N,	NC_000915.1	428099	G												A																						A						A				A		A
gene-HP0415:cds-NP_207213.1#NC_000915.1#427686:exon1:c.G907A:p.V303M,	NC_000915.1	428593	G														A	A	A	A	A				A	A	A	A	A					A		A	A	A	A	A		A	A		A	A	A	A	A
gene-HP0415:cds-NP_207213.1#NC_000915.1#427686:exon1:c.G1741A:p.V581I,	NC_000915.1	429427	G												A	A																			A	A	A								A			A	A
gene-HP0422:cds-NP_207220.1#NC_000915.1#436281:exon1:c.A30T:p.K10N,	NC_000915.1	436311	A		T													T			T	T			T			T	T								T		T	T		T		T		T
gene-HP0464:cds-NP_207262.1#NC_000915.1#482774:exon1:c.G856A:p.V286I,	NC_000915.1	485087	C	T	T	T	T	T	T	T	T	T	T	T	T	T	T	T	T	T	T	T	T	T	T	T	T	T	T	T	T	T	T	T	T	T	T	T	T	T	T	T	T	T	T	T	T	T	T
gene-HP0465:cds-NP_207263.1#NC_000915.1#485989:exon1:c.G1855A:p.E619K,	NC_000915.1	486031	C	T	T	T	T	T	T	T	T	T	T	T	T	T	T	T	T	T	T	T	T	T	T	T	T	T	T	T	T	T	T	T	T	T	T	T	T	T	T	T	T	T	T	T	T	T	T
gene-HP0465:cds-NP_207263.1#NC_000915.1#485989:exon1:c.G1747A:p.V583I,	NC_000915.1	486139	C	T	T	T	T	T	T	T	T	T	T	T	T	T	T	T	T	T	T	T	T	T	T	T	T	T	T	T	T	T	T	T	T	T	T	T	T	T	T	T	T	T	T	T	T	T	T
gene-HP0465:cds-NP_207263.1#NC_000915.1#485989:exon1:c.G1204A:p.G402S,	NC_000915.1	486682	C	T	T	T	T	T	T	T	T	T	T	T	T	T	T	T	T	T	T		T	T	T	T	T	T	T	T	T	T	T	T	T	T	T	T	T	T	T	T	T	T	T	T	T	T	T
gene-HP0465:cds-NP_207263.1#NC_000915.1#485989:exon1:c.C59T:p.S20L,	NC_000915.1	487827	G	A	A	A	A	A	A	A	A	A	A	A	A	A	A	A	A	A	A	A	A	A	A	A	A			A	A	A	A	A	A	A	A	A			A	A	A	A	A		A	A	A
gene-HP0466:cds-NP_207264.1#NC_000915.1#487909:exon1:c.G587A:p.S196N,	NC_000915.1	488091	C	T	T	T	T	T	T	T	T	T	T	T	T	T	T	T	T	T	T	T	T	T	T	T	T	T	T	T	T	T	T	T	T	T	T	T	T	T	T	T	T	T	T	T	T	T	T
gene-HP0467:cds-NP_207265.1#NC_000915.1#488686:exon1:c.G18T:p.R6S,gene-HP0468:cds-NP_207266.1#NC_000915.1#489002:exon1:c.G1474T:p.V492F,	NC_000915.1	489017	C	A	A	A	A	A	A	A	A	A	A	A	A	A	A	A	A		A	A	A	A	A	A	A			A	A	A	A	A	A	A	A	A			A	A	A		A		A	A	A
gene-HP0468:cds-NP_207266.1#NC_000915.1#489002:exon1:c.C1324T:p.H442Y,	NC_000915.1	489167	G	A	A	A	A	A	A	A	A	A	A	A	A	A	A	A	A	A	A	A	A	A		A	A	A	A	A	A	A	A	A	A	A	A	A	A	A	A	A	A	A	A	A	A	A	A
gene-HP0476:cds-NP_207274.1#NC_000915.1#497509:exon1:c.G97T:p.A33S,	NC_000915.1	498805	C																																								A					A
gene-HP0478:cds-NP_207276.1#NC_000915.1#500130:exon1:c.T987A:p.F329L,	NC_000915.1	501117	T	A	A	A	A	A	A	A	A	A	A	A	A	A	A	A	A	A	A	A	A	A	A	A	A			A	A	A	A	A	A	A	A	A			A	A	A	A			A	A	A
gene-HP0486:cds-NP_207283.1#NC_000915.1#509351:exon1:c.A616G:p.I206V,	NC_000915.1	509967	A	G	G	G	G	G	G	G	G	G	G	G	G	G	G	G	G	G	G	G	G	G	G	G	G			G	G	G	G	G	G	G	G	G			G	G	G	G	G		G	G	G
gene-HP0492:cds-NP_207289.1#NC_000915.1#518572:exon1:c.A536G:p.N179S,	NC_000915.1	518874	T	C	C	C	C	C	C	C	C	C	C	C	C	C	C	C	C	C	C	C	C	C	C	C	C			C	C	C	C	C	C	C	C	C				C	C	C	C		C	C	C
gene-HP0496:cds-NP_207293.1#NC_000915.1#522111:exon1:c.T373G:p.L125V,	NC_000915.1	522141	A	C		C	C	C	C	C	C	C			C	C		C	C	C		C	C	C	C	C	C			C	C	C	C	C	C		C				C	C	C	C	C		C	C	C
gene-HP0500:cds-NP_207297.1#NC_000915.1#526548:exon1:c.C290T:p.A97V,	NC_000915.1	526838	C	T	T	T	T	T	T	T	T	T	T	T	T	T	T	T	T	T	T	T	T	T	T	T	T	T	T	T	T	T	T	T	T	T	T	T	T	T	T	T	T	T	T	T	T	T	T
gene-HP0501:cds-NP_207298.1#NC_000915.1#527685:exon1:c.C1801T:p.L601F,	NC_000915.1	529486	C	T	T	T	T	T	T	T	T	T	T	T	T	T	T	T	T	T	T	T	T	T	T	T	T	T	T	T	T	T	T	T	T	T	T	T	T	T	T	T	T	T		T	T	T	T
gene-HP0506:cds-NP_207303.1#NC_000915.1#531990:exon1:c.G873T:p.K291N,	NC_000915.1	532863	G	T	T	T	T	T	T	T	T	T	T	T	T	T	T	T	T	T	T	T	T	T	T	T	T	T	T	T	T	T	T	T	T	T	T	T	T	T	T	T	T	T	T	T	T	T	T
gene-HP0509:cds-NP_207306.1#NC_000915.1#535210:exon1:c.A1167T:p.K389N,	NC_000915.1	536377	A		T									T		T			T	T	T	T	T	T	T	T	T							T	T	T						T			T		T	T
gene-HP0510:cds-NP_207307.1#NC_000915.1#536611:exon1:c.G251A:p.C84Y,	NC_000915.1	536862	G																A							A	A
gene-HP0524:cds-NP_207320.1#NC_000915.1#550216:exon1:c.A345G:p.I115M,	NC_000915.1	552119	T
gene-HP0526:cds-NP_207322.1#NC_000915.1#553468:exon1:c.C317T:p.A106V,	NC_000915.1	553752	G	A	A	A	A	A	A	A	A	A	A	A	A	A	A	A	A	A		A	A	A		A	A			A	A	A	A	A	A	A	A				A	A		A			A	A	A
gene-HP0527:cds-NP_207323.1#NC_000915.1#554205:exon1:c.G1104A:p.M368I,	NC_000915.1	558886	C	T	T	T	T	T	T	T	T	T	T	T	T	T	T	T	T	T	T	T	T	T		T	T			T	T	T	T	T	T	T	T				T	T	T	T	T		T	T	T
gene-HP0529:cds-NP_207325.1#NC_000915.1#561624:exon1:c.G529A:p.G177S,	NC_000915.1	562704	C	T	T	T	T	T	T	T	T	T	T	T	T	T	T	T	T	T	T	T	T	T		T	T			T	T	T	T	T	T	T					T	T	T	T	T		T	T	T
gene-HP0534:cds-NP_207330.1#NC_000915.1#566125:exon1:c.A484G:p.M162V,	NC_000915.1	566233	T	C	C	C	C	C	C	C	C	C	C	C	C	C	C	C	C	C	C	C	C	C		C	C	C	C	C	C	C	C	C	C	C			C	C	C	C	C	C	C	C	C	C	C
gene-HP0534:cds-NP_207330.1#NC_000915.1#566125:exon1:c.G98A:p.S33N,	NC_000915.1	566619	C	T	T	T	T	T	T	T	T	T	T	T	T	T	T	T	T	T	T	T	T	T		T	T	T	T	T	T	T	T	T	T	T			T	T	T	T	T	T	T	T	T	T	T
gene-HP0537:cds-NP_207333.1#NC_000915.1#568722:exon1:c.G1084C:p.V362L,	NC_000915.1	569806	G	C	C	C	C	C	C	C	C	C	C	C	C	C	C	C	C	C	C	C	C	C		C	C			C	C	C	C	C	C	C					C	C	C	C	C		C	C	C
gene-HP0540:cds-NP_207336.1#NC_000915.1#571579:exon1:c.G325A:p.V109I,	NC_000915.1	572401	C	T	T	T	T	T	T	T	T	T	T				T	T		T			T	T						T	T	T	T	T							T	T	T	T	T		T		T
gene-HP0540:cds-NP_207336.1#NC_000915.1#571579:exon1:c.G280A:p.G94S,	NC_000915.1	572446	C	T	T	T	T	T	T	T	T	T	T	T	T	T	T	T	T	T	T	T	T	T		T	T			T	T	T	T	T	T	T					T	T	T	T	T		T	T	T
gene-HP0542:cds-NP_207338.1#NC_000915.1#573863:exon1:c.G205A:p.V69I,	NC_000915.1	574088	C	T	T	T	T	T	T	T	T	T	T	T	T	T	T	T	T	T	T	T	T	T		T	T	T	T	T	T	T	T	T	T	T			T	T		T	T	T	T	T	T	T	T
gene-HP0543:cds-NP_207339.1#NC_000915.1#574346:exon1:c.A673G:p.I225V,	NC_000915.1	574481	T	C	C	C	C	C	C	C	C	C	C	C	C	C	C	C	C	C	C	C	C	C		C	C	C	C	C	C	C	C	C	C	C			C	C	C	C	C	C	C	C	C	C	C
gene-HP0543:cds-NP_207339.1#NC_000915.1#574346:exon1:c.G318T:p.Q106H,	NC_000915.1	574836	C
gene-HP0547:cds-NP_207343.1#NC_000915.1#579920:exon1:c.G685C:p.V229L,	NC_000915.1	580605	G	C	C	C	C	C	C	C	C	C	C	C	C	C	C	C	C	C	C	C	C	C		C	C			C	C	C	C	C	C	C		C			C	C	C	C	C		C	C	C
gene-HP0547:cds-NP_207343.1#NC_000915.1#579920:exon1:c.G2230A:p.V744I,	NC_000915.1	582150	G	A	A	A	A	A	A	A	A	A	A	A	A	A	A	A	A	A	A	A	A	A		A	A			A	A	A	A	A	A	A	A	A			A	A	A	A	A		A	A	A
gene-HP0547:cds-NP_207343.1#NC_000915.1#579920:exon1:c.G2353A:p.V785I,	NC_000915.1	582273	G	A	A	A	A	A	A	A	A	A	A	A	A	A	A	A	A	A	A	A	A	A		A	A	A	A	A	A	A	A	A	A	A	A	A	A	A	A	A	A	A	A	A	A	A	A
gene-HP0555:cds-NP_207350.1#NC_000915.1#589729:exon1:c.T381G:p.D127E,	NC_000915.1	590110	T	G	G	G	G	G	G	G	G	G	G	G	G	G	G	G	G	G	G	G	G	G	G	G	G	G	G	G	G	G	G	G	G	G	G	G	G	G	G	G	G	G	G	G	G	G	G
gene-HP0555:cds-NP_207350.1#NC_000915.1#589729:exon1:c.G778A:p.V260I,	NC_000915.1	590507	G	A	A	A	A	A	A	A	A	A	A	A	A	A	A	A	A	A	A	A	A	A	A	A	A			A	A	A	A	A	A	A	A	A			A	A	A	A	A			A	A
gene-HP0558:cds-NP_207353.1#NC_000915.1#592490:exon1:c.A959G:p.K320R,	NC_000915.1	592771	T											C
gene-HP0563:cds-NP_207358.1#NC_000915.1#595601:exon1:c.G209A:p.R70K,	NC_000915.1	596644	C	T	T	T	T	T	T	T	T	T		T	T	T	T		T	T	T	T	T			T	T	T	T	T	T	T	T	T	T	T	T	T	T	T	T	T	T	T	T	T	T	T	T
gene-HP0569:cds-NP_207364.1#NC_000915.1#601078:exon1:c.T620C:p.V207A,	NC_000915.1	601560	A	G	G	G	G	G	G	G	G	G	G	G	G	G	G	G	G	G	G	G	G	G	G	G	G	G	G	G	G	G	G	G	G	G	G	G	G	G	G	G	G	G	G	G	G	G	G
gene-HP0578:cds-NP_207373.1#NC_000915.1#608299:exon1:c.C802A:p.H268N,	NC_000915.1	609535	G	T	T	T	T	T	T	T	T	T	T	T	T	T	T	T	T	T	T	T	T	T	T	T	T			T	T	T	T	T	T	T	T	T			T	T	T	T	T		T	T	T
gene-HP0580:cds-NP_207375.1#NC_000915.1#610902:exon1:c.C8A:p.P3H,gene-HP0581:cds-NP_207376.1#NC_000915.1#611996:exon1:c.C1003A:p.L335I,	NC_000915.1	612014	G	T	T	T	T	T	T	T	T	T	T	T	T	T	T	T	T	T	T	T	T	T	T	T	T			T	T	T	T	T	T	T	T	T			T	T	T					T	T
gene-HP0582:cds-NP_207377.1#NC_000915.1#613019:exon1:c.G199A:p.V67I,	NC_000915.1	613796	C	T	T	T	T	T	T	T	T	T	T	T		T	T	T	T	T	T	T	T	T	T	T	T			T	T	T	T	T	T	T	T	T			T	T	T	T				T	T
gene-HP0586:cds-NP_207381.1#NC_000915.1#616193:exon1:c.A2629G:p.I877V,	NC_000915.1	616499	T	C	C	C	C	C	C	C	C	C	C	C		C	C	C	C	C	C	C	C	C	C	C	C			C	C	C	C	C	C	C	C	C			C	C	C	C	C		C	C	C
gene-HP0588:cds-NP_207383.1#NC_000915.1#620218:exon1:c.A112G:p.I38V,	NC_000915.1	620330	A	G	G	G	G	G	G	G	G	G	G	G	G	G	G	G	G	G	G	G	G	G	G	G	G			G	G	G	G	G	G	G	G	G			G	G	G	G	G		G	G	G
gene-HP0591:cds-NP_207386.1#NC_000915.1#622509:exon1:c.G550A:p.V184I,	NC_000915.1	623059	G		A						A	A	A		A	A				A		A				A		A	A	A		A		A		A					A	A			A		A		A
gene-HP0597:cds-NP_207392.1#NC_000915.1#630839:exon1:c.T373C:p.F125L,	NC_000915.1	632447	A	G	G	G	G	G	G	G	G	G	G	G	G	G	G	G	G	G	G	G	G	G	G	G	G	G	G	G	G	G	G	G	G	G	G	G	G	G	G	G	G	G	G	G	G	G	G
gene-HP0599:cds-NP_207394.1#NC_000915.1#633963:exon1:c.A814G:p.S272G,	NC_000915.1	634452	T	C	C	C	C	C	C	C	C	C	C	C	C	C	C	C	C	C	C	C	C	C	C	C	C			C	C	C	C	C	C	C	C	C			C	C	C	C	C		C	C	C
gene-HP0607:cds-NP_207402.1#NC_000915.1#643459:exon1:c.A496G:p.N166D,	NC_000915.1	643955	A	G	G	G	G	G	G	G	G	G	G	G	G	G	G	G	G	G	G	G	G	G		G	G			G	G	G	G	G	G	G	G	G				G	G	G	G		G	G	G
gene-HP0607:cds-NP_207402.1#NC_000915.1#643459:exon1:c.A1081G:p.I361V,	NC_000915.1	644540	A	G		G	G	G	G	G	G	G		G	G	G	G	G	G	G	G	G	G	G	G	G	G			G	G	G	G	G	G	G	G	G			G	G	G	G	G		G	G	G
gene-HP0607:cds-NP_207402.1#NC_000915.1#643459:exon1:c.C1553T:p.S518F,	NC_000915.1	645012	C	T	T	T	T	T	T	T	T	T		T	T	T	T	T	T	T	T	T	T	T	T	T	T			T	T	T	T	T	T	T	T	T			T	T	T	T	T		T	T	T
gene-HP0615:cds-NP_207410.1#NC_000915.1#659068:exon1:c.G1610A:p.G537D,	NC_000915.1	659430	C
gene-HP0615:cds-NP_207410.1#NC_000915.1#659068:exon1:c.C38A:p.A13E,	NC_000915.1	661002	G	T	T	T	T	T	T	T	T	T	T	T	T	T	T	T	T	T	T	T	T	T	T	T	T			T	T	T	T	T	T	T	T	T			T	T	T	T	T		T	T	T
gene-HP0616:cds-NP_207411.1#NC_000915.1#661116:exon1:c.C300G:p.D100E,	NC_000915.1	661416	C	G	G	G	G	G	G	G	G	G	G	G	G	G	G	G	G	G	G	G	G	G	G	G	G			G	G	G	G	G	G	G	G	G				G	G	G	G			G	G
gene-HP0622:cds-NP_207416.1#NC_000915.1#668658:exon1:c.G34A:p.V12I,	NC_000915.1	668988	C												T		T			T				T				T	T										T	T	T		T			T
gene-HP0623:cds-NP_207417.1#NC_000915.1#669020:exon1:c.T227C:p.V76A,	NC_000915.1	670144	A	G	G	G	G	G	G	G	G	G	G	G	G	G	G	G	G	G	G	G	G	G	G	G	G			G	G	G	G	G	G	G	G	G			G	G	G	G	G		G	G	G
gene-HP0624:cds-NP_207418.1#NC_000915.1#670362:exon1:c.T622G:p.L208V,	NC_000915.1	670869	A
gene-HP0626:cds-NP_207420.1#NC_000915.1#672691:exon1:c.A416T:p.Y139F,	NC_000915.1	673107	A	T	T	T	T	T	T	T	T	T	T	T	T	T	T	T	T	T	T	T	T	T	T	T	T			T	T	T	T	T	T	T	T	T			T	T	T	T	T		T	T	T
gene-HP0632:cds-NP_207426.1#NC_000915.1#679121:exon1:c.C1549A:p.Q517K,	NC_000915.1	680670	C	A	A	A	A	A	A	A	A	A		A	A	A	A	A	A	A	A	A	A	A						A	A	A	A	A		A	A	A			A	A	A	A	A		A		A
gene-HP0638:cds-NP_207432.1#NC_000915.1#684773:exon1:c.G838A:p.D280N,	NC_000915.1	685611	G	A	A	A	A	A	A	A	A	A	A	A	A	A	A	A	A	A	A	A	A	A	A	A	A	A	A	A	A	A	A	A	A	A	A	A	A	A	A	A	A	A	A	A	A	A
gene-HP0639:cds-NP_207433.1#NC_000915.1#685733:exon1:c.T653A:p.F218Y,	NC_000915.1	685762	A	T	T	T	T	T	T	T	T	T	T	T	T	T	T	T	T	T	T	T	T	T	T	T	T	T	T	T	T	T	T	T	T	T	T	T	T	T	T	T	T	T	T	T	T	T	T
gene-HP0642:cds-NP_207436.1#NC_000915.1#687927:exon1:c.G499A:p.D167N,	NC_000915.1	688426	G													A					A		A
gene-HP0642:cds-NP_207436.1#NC_000915.1#687927:exon1:c.T577A:p.C193S,	NC_000915.1	688504	T	A	A	A	A	A	A	A	A	A	A	A	A	A	A	A	A	A	A		A	A	A	A	A			A	A	A	A	A	A	A	A	A			A	A	A	A			A	A
gene-HP0655:cds-NP_207449.1#NC_000915.1#700734:exon1:c.A1559G:p.K520R,	NC_000915.1	702293	A	G	G	G	G	G	G	G	G	G	G	G	G	G	G		G	G	G	G	G	G	G	G	G	G	G	G	G	G	G	G	G	G	G	G	G	G	G	G	G	G		G	G	G	G
gene-HP0662:cds-NP_207456.1#NC_000915.1#709972:exon1:c.C354A:p.N118K,	NC_000915.1	710326	C	A	A	A	A	A	A	A	A	A	A	A	A		A	A	A	A	A	A	A	A		A	A	G	G	A	A	A	A	A		A	A	A	G	G	A	A		A	A	G	A		A
gene-HP0664:cds-NP_207458.1#NC_000915.1#711826:exon1:c.A173G:p.E58G,	NC_000915.1	711999	A
gene-HP0670:cds-NP_207464.1#NC_000915.1#719856:exon1:c.A37G:p.R13G,	NC_000915.1	719893	A																			G																					G
gene-HP0670:cds-NP_207464.1#NC_000915.1#719856:exon1:c.G238A:p.D80N,	NC_000915.1	720094	G																			A																					A
gene-HP0670:cds-NP_207464.1#NC_000915.1#719856:exon1:c.T800C:p.L267P,	NC_000915.1	720656	T																			C																					C
gene-HP0686:cds-NP_207480.1#NC_000915.1#734842:exon1:c.G1701T:p.K567N,	NC_000915.1	735446	C	A	A	A	A	A	A	A	A	A	A	A	A	A	A	A	A	A	A	A	A	A	A	A	A	A	A	A	A	A	A	A	A	A	A	A	A	A	A	A	A	A	A	A	A	A	A
gene-HP0690:cds-NP_207484.1#NC_000915.1#740558:exon1:c.A460G:p.N154D,	NC_000915.1	741018	A	G	G	G	G	G	G	G	G	G	G	G	G	G	G	G	G	G	G	G	G		G	G	G	G	G	G	G	G	G	G	G	G	G	G	G	G	G	G	G	G	G	G	G	G	G
gene-HP0696:cds-NP_207490.1#NC_000915.1#747953:exon1:c.A1429G:p.I477V,	NC_000915.1	749382	A
gene-HP0701:cds-NP_207495.1#NC_000915.1#749821:exon1:c.C261A:p.N87T,	NC_000915.1	752772	C						A	A					A
gene-HP0701:cds-NP_207495.1#NC_000915.1#749821:exon1:c.C261G:p.N87I,	NC_000915.1	752772	C						G	G					G
gene-HP0701:cds-NP_207495.1#NC_000915.1#749821:exon1:c.G271A:p.D91G,	NC_000915.1	752782	G				A		A	A					A
gene-HP0701:cds-NP_207495.1#NC_000915.1#749821:exon1:c.G271T:p.D91Y,	NC_000915.1	752782	G
gene-HP0705:cds-NP_207499.1#NC_000915.1#757281:exon1:c.C1976T:p.T659I,	NC_000915.1	758114	G	T	A	T	T	T	T	T	T	T	A	A	A	A	T	T	A	A	A	A	A	A	A	T	T	T	T	T	T	T	T	A	A	A	A	A	T	T	A	T	T	A	A	T	A	A	A
gene-HP0705:cds-NP_207499.1#NC_000915.1#757281:exon1:c.A1871G:p.K624R,	NC_000915.1	758219	T
gene-HP0707:cds-NP_207501.1#NC_000915.1#761271:exon1:c.A538G:p.N180D,	NC_000915.1	761809	A	G	G	G	G	G	G	G	G	G	G	G	G	G	G	G	G	G	G	G	G	G	G	G	G	G	G	G	G	G	G	G	G	G	G	G	G	G	G	G	G	G	G	G	G	G	G
gene-HP0707:cds-NP_207501.1#NC_000915.1#761271:exon1:c.C639A:p.S213R,	NC_000915.1	761910	C	A		A	A	A	A	A	A	A		A	A	A		A	A	A	A	A			A	A	A			A	A	A	A	A	A	A	A	A			A	A	A	A	A				A
gene-HP0724:cds-NP_207518.1#NC_000915.1#777601:exon1:c.A106G:p.I36V,	NC_000915.1	777707	A		G									G	G	G				G			G		G	G	G									G		G					G		G
gene-HP0724:cds-NP_207518.1#NC_000915.1#777601:exon1:c.A881G:p.K294R,	NC_000915.1	778482	A
gene-HP0726:cds-NP_207520.1#NC_000915.1#781183:exon1:c.G334A:p.V112I,	NC_000915.1	781768	C	T	T	T	T	T	T	T	T	T	T	T	T	T	T	T	T	T	T	T	T	T	T	T	T	T	T	T	T	T	T	T	T	T	T	T	T	T	T	T	T	T	T	T	T	T	T
gene-HP0741:cds-NP_207535.1#NC_000915.1#796223:exon1:c.G396A:p.M132I,	NC_000915.1	796619	G	A	A	A	A	A	A	A	A	A	A	A	A	A	A	A	A	A	A	A	A	A	A	A	A			A	A	A	A	C	A	A	A	A			A	A	A	A	A		A	A	A
gene-HP0745:cds-NP_207538.1#NC_000915.1#800329:exon1:c.T803C:p.I268T,	NC_000915.1	801132	T										C												C	C	C										C						C		C			C	C
gene-HP0749:cds-NP_207542.1#NC_000915.1#804369:exon1:c.A351C:p.E117D,	NC_000915.1	804720	A
gene-HP0749:cds-NP_207542.1#NC_000915.1#804369:exon1:c.G613T:p.V205L,	NC_000915.1	804982	G	A	T	A	A	A	A	A	A	A	T	A	T	A	A	A	A	T	T	A	A	A		T	T	C	C	A	A	A	A	A	A	T	A	A	C	C	T	A	T	A	T	C	A	A	A
gene-HP0753:cds-NP_207546.1#NC_000915.1#808935:exon1:c.A124G:p.I42V,	NC_000915.1	809059	A
gene-HP0759:cds-NP_207552.1#NC_000915.1#812799:exon1:c.A361G:p.I121V,	NC_000915.1	813160	A	G	G	G	G	G	G	G	G	G	G	G	G	G	G	G	G	G	G	G	G	G	G	G	G	G	G	G	G	G	G	G	G	G	G	G	G	G	G	G	G	G	G	G	G	G	G
gene-HP0778:cds-NP_207571.1#NC_000915.1#831111:exon1:c.T76C:p.Y26H,	NC_000915.1	831720	A														G																					G			G				G
gene-HP0782:cds-NP_207575.1#NC_000915.1#836484:exon1:c.A1300G:p.N434D,	NC_000915.1	837784	A	G	G	G	G	G	G	G	G	G	G	G	G	G	G	G	G	G	G	G	G	G	G	G	G	G	G	G	G	G	G	G	G	G	G	G	G	G	G	G	G	G	G	G	G		G
gene-HP0804:cds-NP_207597.1#NC_000915.1#858215:exon1:c.A198T:p.K66N,	NC_000915.1	859053	T		A								A	A		A	A	A	A	A	A	A	A	A	A	A	A							A	A	A	A	A			A		A	A	A			A	A
gene-HP0812:cds-NP_207605.1#NC_000915.1#865836:exon1:c.G106T:p.V36L,	NC_000915.1	866742	C	A	A	A	A	A	A	A	A	A	A	A	A	A	A	A	A	A	A	A	A	A	A	A	A	A	A	A	A	A	A	A	A	A	A	A	A	A	A	A	A	A	A	A	A	A	A
gene-HP0821:cds-NP_207614.1#NC_000915.1#873392:exon1:c.T510G:p.I170M,	NC_000915.1	873902	T	G	G	G	G	G	G	G	G	G	G	G	G	G	G	G	G	G	G	G	G	G	G	G	G	G	G	G	G	G	G	G	G	G	G	G	G	G	G	G	G	G	G	G	G	G	G
gene-HP0823:cds-NP_207616.1#NC_000915.1#876453:exon1:c.G141T:p.L47F,	NC_000915.1	876594	G	T	T	T	T	T	T	T	T	T		T	T	T	T	T	T	T	T	T	T	T	T	T	T			T	T	T	T	T		T	T	C			T	T	T	T	T		T	T	T
gene-HP0835:cds-NP_207628.1#NC_000915.1#887584:exon1:c.C254T:p.T85I,	NC_000915.1	887838	C	T	T	T	T	T	T	T	T	T	T	T	T	T	T	T	T	T	T	T	T	T	T	T	T	T	T	T	T	T	T	T	T	T	T	T	T	T	T	T	T	T	T	T	T	T	T
gene-HP0846:cds-NP_207639.1#NC_000915.1#896842:exon1:c.C2287T:p.H763Y,	NC_000915.1	897157	G	A	A	A	A	A	A	A	A	A	A	A	A	A	A	A	A	A	A	A	A	A	A	A	A			A	A	A	A	A	A	A	A	A			A	A	A	A			A	A	A
gene-HP0846:cds-NP_207639.1#NC_000915.1#896842:exon1:c.G1303A:p.A435T,	NC_000915.1	898141	C	T	T	T	T	T	T	T	T	T	T	T	T	T	T	T	T	T	T	T	T	T	T	T	T	T	T	T	T	T	T	T	T	T	T	T	T	T	T	T	T	T	T	T	T	T
gene-HP0851:cds-NP_207644.1#NC_000915.1#902874:exon1:c.T544G:p.F182V,	NC_000915.1	903418	T										G	G	G	G	G	G	G	G	G	G	G	G	G	G	G							G	G	G	G	G			G	G	G		G			A	G
gene-HP0858:cds-NP_207652.1#NC_000915.1#910908:exon1:c.A991G:p.I331V,	NC_000915.1	911304	T	C	C	C	C	C	C	C	C	C	C	C	C	C	C	C	C	C	C	C	C	C	C	C	C	C	C	C	C	C	C	C	C	C	C	C	C	C	C	C	C	C	C	C	C	C	C
gene-HP0859:cds-NP_207653.1#NC_000915.1#912290:exon1:c.G867T:p.K289N,	NC_000915.1	912417	C	A	A	A	A	A	A	A	A	A	A	A	A	A	A	A	A	A	A	A	A	A	A	A	A			A	A	A	A	A	A	A	A	A			A	A	A	A			A	A	A
gene-HP0863:cds-NP_207657.1#NC_000915.1#915209:exon1:c.G1601A:p.R534K,	NC_000915.1	915238	C		T									T		T	T	T	T	T		T													T		T	T			T						T	T	T
gene-HP0863:cds-NP_207657.1#NC_000915.1#915209:exon1:c.A311G:p.N104S,	NC_000915.1	916528	T	C	C	C	C	C	C	C	C	C	C	C	C	C	C	C	C	C	C	C	C	C	C	C	C	C	C	C	C	C	C	C	C	C	C	C	C	C	C	C	C	C	C	C	C	C	C
gene-HP0874:cds-NP_207668.1#NC_000915.1#924550:exon1:c.C199T:p.H67Y,	NC_000915.1	925228	G		A															A																											A
gene-HP0884:cds-NP_207677.1#NC_000915.1#933394:exon1:c.G1158T:p.L386F,	NC_000915.1	934082	C	A	A	A	A	A	A	A	A	A	A	A	A	A	A	A	A	A	A	A	A	A	A	A	A	A	A	A	A	A	A	A	A	A	A	A	A	A	A	A	A	A	A	A	A	A	A
gene-HP0885:cds-NP_207678.1#NC_000915.1#935406:exon1:c.T1310C:p.V437A,	NC_000915.1	936716	T
gene-HP0887:cds-NP_207680.1#NC_000915.1#938414:exon1:c.T587C:p.L196S,	NC_000915.1	939001	T	C	C	C	C	C	C	C	C	C	C	C	C	C	C	C	C	C	C	C	C	C	C	C	C			C	C	C	C	C	C	C		C			C		C	C	C		C	C	C
gene-HP0895:cds-NP_207688.1#NC_000915.1#946591:exon1:c.A337G:p.N113D,	NC_000915.1	946633	T	C		C	C	C	C	C	C	C	C	C	C			C			C		C	C		C	C	C	C	C	C	C	C	C			C	C	C	C	C	C				C			C
gene-HP0895:cds-NP_207688.1#NC_000915.1#946591:exon1:c.G318T:p.E106D,	NC_000915.1	946652	C										A																								A
gene-HP0906:cds-NP_207698.1#NC_000915.1#956484:exon1:c.A562G:p.K188E,	NC_000915.1	957046	A
gene-HP0909:cds-NP_207701.1#NC_000915.1#960889:exon1:c.A184G:p.K62E,	NC_000915.1	961073	A	G	G	G	G	G	G	G	G	G	G	G	G	G	G	G	G	G	G	G	G	G	G	G	G			G	G	G	G		G	G	G	G			G	G		G	G		G	G	G
gene-HP0909:cds-NP_207701.1#NC_000915.1#960889:exon1:c.A187G:p.K63E,	NC_000915.1	961076	A	G	G	G	G	G	G	G	G	G	G	G	G	G	G	G	G	G	G	G	G	G	G	G	G			G	G	G	G	G	G	G	G	G			G	G		G	G		G	G	G
gene-HP0913:cds-NP_207705.1#NC_000915.1#966745:exon1:c.A1492G:p.I498V,	NC_000915.1	968237	A	G	G	G	G	G	G	G	G	G	G	G	G	G	G	G		G	G	G	G	G		G	G			G	G	G	G	G	G	G	G	G			G	G		G	G		G	G	G
gene-HP0918:cds-NP_207710.1#NC_000915.1#973724:exon1:c.T261G:p.N87K,	NC_000915.1	973896	A	C	C	C	C	C	C	C	C	C	C	C	C	C	C	C	C	C	C	C	C	C	C	C	C	C	C	C	C	C	C	C	C	C	C	C	C	C	C	C	C	C	C	C	C	C	C
gene-HP0922:cds-NP_207714.1#NC_000915.1#979431:exon1:c.A6568G:p.N2190D,	NC_000915.1	985999	A	G	G	G	G	G	G	G	G	G	G	G	G	G	G	G	G		G	G	G	G	G	G	G	G	G	G	G	G	G	G	G	G	G	G	G	G	G	G		G		G	G	G	G
gene-HP0928:cds-NP_207720.1#NC_000915.1#991246:exon1:c.T502C:p.S168P,	NC_000915.1	991748	T	C	C	C	C	C	C	C	C	C	C	C	C	C	C	C	C	C	C	C	C	C	C	C	C	C	C	C	C	C	C	C	C	C	C	C	C	C	C	C	C	C	C	C	C	C	C
gene-HP0928:cds-NP_207720.1#NC_000915.1#991246:exon1:c.G514T:p.A172S,	NC_000915.1	991760	G										T				T	T				T																							T				A
gene-HP0941:cds-NP_207733.1#NC_000915.1#1001141:exon1:c.G1081C:p.A361P,	NC_000915.1	1001195	C	G	G	G	G	G	G	G	G	G	G	G	G	G	G	G	G	G	G	G	G	G	G	G	G			G	G	G	G	G	G	G	G	G			G	G	G	G	G		G	G	G
gene-HP0941:cds-NP_207733.1#NC_000915.1#1001141:exon1:c.C440T:p.T147I,	NC_000915.1	1001836	G	A	A	A	A	A	A	A	A	A	A	A		A	A	A	A	A	A	A	A	A	A	A	A			A	A	A	A	A	A	A	A	A			A	A	A	A	A		A	A	A
gene-HP0942:cds-NP_207734.1#NC_000915.1#1002281:exon1:c.G42T:p.L14F,	NC_000915.1	1003593	C	A	A	A	A	A	A	A	A	A	A	A	A	A	A	A	A	A	A	A	A	A	A	A	A			A	A	A	A	A	A	A	A	A			A	A	A	A	A		A	A	A
gene-HP0950:cds-NP_207742.1#NC_000915.1#1010687:exon1:c.C829T:p.L277F,	NC_000915.1	1010729	G	A	A	A	A	A	A	A	A	A	A	A	A	A	A	A	A	A	A	A		A	A	A	A			A	A	A	A	A	A	A	A	A			A	A	A	A	A		A	A	A
gene-HP0955:cds-NP_207747.1#NC_000915.1#1014181:exon1:c.T781C:p.F261L,	NC_000915.1	1014256	A	G	G	G	G	G	G	G	G	G	G	G	G	G	G	G	G	G	G	G	G	G	G	G	G			G	G	G	G	G	G	G	G	G			G	G	G	G	G		G	G	G
gene-HP0957:cds-NP_207749.1#NC_000915.1#1015785:exon1:c.G546C:p.E182D,	NC_000915.1	1016422	C	G	G	G	G	G	G	G	G	G	A	G	G	G	G	G	G	G	G	G	G	G	G	A	A			G	G	G	G	G	G		G	G			G	G	G	G	G		G	G	G
gene-HP0960:cds-NP_207752.1#NC_000915.1#1018459:exon1:c.A748G:p.I250V,	NC_000915.1	1018624	T	C		C	C	C	C	C	C	C	C	C	C	C	C	C		C	C	C		C	C					C	C	C	C	C	C	C	C				C	C	C					C
gene-HP0976:cds-NP_207767.1#NC_000915.1#1037709:exon1:c.G352A:p.V118I,	NC_000915.1	1038669	C	T	T	T	T	T	T	T	T	T	T	T	T	T	T	T	T	T	T	T	T	T	T	T	T			T	T	T	T	T	T	T	T	T			T	T	T	T	T		T	T	T
gene-HP0977:cds-NP_207768.1#NC_000915.1#1039148:exon1:c.C1412T:p.A471V,	NC_000915.1	1040560	C
gene-HP0994:cds-NP_207785.1#NC_000915.1#1055037:exon1:c.G204T:p.M68I,	NC_000915.1	1055241	G	T	T	T	T	T	T	T	T	T					T	T	T	T	T		T	T	T	T	T	T	T	T	T	T	T	T	T		T	T	T	T		T				T	T
gene-HP0995:cds-NP_207786.1#NC_000915.1#1056157:exon1:c.G1057A:p.D353N,	NC_000915.1	1056169	C	T	T	T	T	T	T	T	T	T	T				T	T	T	T	T			T	T	T	T	T	T	T	T	T	T	T	T		T	T	T	T		T		T		T
gene-HP0995:cds-NP_207786.1#NC_000915.1#1056157:exon1:c.G824A:p.S275N,	NC_000915.1	1056402	C	T	T	T	T	T	T	T	T	T	T				T	T	T	T	T			T	T	T	T	T	T	T	T	T	T	T	T		T	T	T	T		T		T		T
gene-HP0996:cds-NP_207787.1#NC_000915.1#1058372:exon1:c.T909G:p.N303K,	NC_000915.1	1059267	A	C		C	C	C	C	C	C	C	C				C	C	C	C	C		C	C	C	C	C			C	C	C	C				C	C				C
gene-HP0996:cds-NP_207787.1#NC_000915.1#1058372:exon1:c.G107C:p.S36T,	NC_000915.1	1060069	C	G		G	G	G	G	G	G	G					G	G	G	G	G			G		G	G			G	G	G	G				G					G
gene-HP1013:cds-NP_207803.1#NC_000915.1#1076893:exon1:c.A715G:p.I239V,	NC_000915.1	1077608	A
gene-HP1017:cds-NP_207807.1#NC_000915.1#1079832:exon1:c.C683T:p.S228L,	NC_000915.1	1080515	C	T	T	T	T	T	T	T	T	T	T	T	T	T	T	T	T	T	T	T	T	T	T	T	T	T	T	T	T	T	T	T	T	T	T	T	T	T	T	T	T	T	T	T	T	T	T
gene-HP1017:cds-NP_207807.1#NC_000915.1#1079832:exon1:c.G694A:p.G232S,	NC_000915.1	1080526	G	A	A	A	A	A	A	A	A	A	A	A	A	A	A	A	A	A	A	A	A	A	A	A	A	A	A	A	A	A	A	A	A	A	A	A	A	A	A	A	A	A	A	A	A	A	A
gene-HP1021a:cds-YP_008682878.1#NC_000915.1#1085082:exon1:c.T98C:p.I33T,	NC_000915.1	1085180	T		C										C		C		C			C		C	C									C		C		C				C		C
gene-HP1031:cds-NP_207821.1#NC_000915.1#1092609:exon1:c.C786G:p.I262M,	NC_000915.1	1092889	G	C	C	C	C	C	C	C	C	C	C	C	C	C	C	C	C	C	C	C	C	C	C	C	C			C	C	C	C	C	C	C	C	C			C	C	C	C	C		C	C	C
gene-HP1032:cds-NP_207822.1#NC_000915.1#1093666:exon1:c.C760T:p.H254Y,	NC_000915.1	1093675	G
gene-HP1034:cds-NP_207824.1#NC_000915.1#1094732:exon1:c.A831G:p.I277M,	NC_000915.1	1094787	T															C	C							C	C															C		C				C
gene-HP1034:cds-NP_207824.1#NC_000915.1#1094732:exon1:c.T636G:p.F212L,	NC_000915.1	1094982	A	C	C	C	C	C	C	C	C	C	C	C	C	C	C	C	C	C	C	C	C	C		C	C			C	C	C	C	C	C	C	C	C				C	C	C	C		C	C	C
gene-HP1034:cds-NP_207824.1#NC_000915.1#1094732:exon1:c.G427A:p.V143I,	NC_000915.1	1095191	C	T	T	T	T	T	T	T	T	T	T	T	T		T		T	T	T		T	T	T	T	T			T	T	T	T	T	T	T	T	T			T	T	T	T	T		T	T	T
gene-HP1037:cds-NP_207827.1#NC_000915.1#1097474:exon1:c.G524A:p.R175K,	NC_000915.1	1098025	C												T	T		T		T		T	T			T	T								T	T							T	T			T		T
gene-HP1045:cds-NP_207835.1#NC_000915.1#1107082:exon1:c.G1687A:p.A563T,	NC_000915.1	1108769	G	A	A	A	A	A	A	A	A	A	A	A	A	A	A	A	A	A	A	A	A	A	A	A	A	A	A	A	A	A	A	A	A	A	A	A	A	A	A	A	A	A		A	A	A	A
gene-HP1055:cds-NP_207846.1#NC_000915.1#1117254:exon1:c.T439C:p.S147P,	NC_000915.1	1117761	A	G	G	G	G	G	G	G	G	G	G	G	G	G	G	G	G	G	G	G	G	G	G	G	G	G	G	G	G	G	G	G	G	G	G	G	G	G	G	G	G	G	G	G	G	G	G
gene-HP1055:cds-NP_207846.1#NC_000915.1#1117254:exon1:c.A58G:p.T20A,	NC_000915.1	1118142	T		C											C																			C		C										C
gene-HP1057:cds-NP_207848.1#NC_000915.1#1119039:exon1:c.C32T:p.S11F,	NC_000915.1	1119731	G	A	A	A	A	A	A	A	A	A	A	A	A	A	A	A	A	A	A	A	A	A	A	A	A			A	A	A	A	A	A	A	A	A			A	A	A	A	A		A	A	A
gene-HP1060:cds-NP_207851.1#NC_000915.1#1121800:exon1:c.A475C:p.N159H,	NC_000915.1	1122275	A	C	C	C	C	C	C	C	C	C	C	C	C	C	C	C	C	C	C	C	C	C	C	C	C	C	C	C	C	C	C	C	C	C	C	C	C	C	C	C	C	C	C	C	C	C	C
gene-HP1061:cds-NP_207852.1#NC_000915.1#1122275:exon1:c.G107A:p.S36N,	NC_000915.1	1122382	G	A		A	A	A	A	A	A	A	A		A	A	A	A	A	A	A	A	A	A						A	A	A	A	A	A		A				A	A			A		A		A
gene-HP1062:cds-NP_207853.1#NC_000915.1#1123037:exon1:c.A664G:p.S222G,	NC_000915.1	1123701	A	G	G	G	G	G	G	G	G	G	G	G	G	G	G	G	G		G	G	G	G		G	G	G	G	G	G	G	G		G	G	G	G	G	G	G	G	G	G	G	G	G	G	G
gene-HP1063:cds-NP_207854.1#NC_000915.1#1124071:exon1:c.A260G:p.N87S,	NC_000915.1	1124331	A	G	G	G	G	G	G	G	G	G	G	G	G	G	G	G	G	G	G	G	G	G	G	G	G			G	G	G	G		G	G	G	G			G	G	G	G	G		G	G	G
gene-HP1068:cds-NP_207859.1#NC_000915.1#1126642:exon1:c.C991T:p.P331S,	NC_000915.1	1127633	C	T	T	T	T	T	T	T	T	T	T	T	T	T	T	T	T	T	T	T	T	T	T	T	T			T	T	T	T	T	T	T		T			T	T	T	T	T		T	T	T
gene-HP1072:cds-NP_207863.1#NC_000915.1#1130507:exon1:c.G606A:p.M202I,	NC_000915.1	1131113	G
gene-HP1075:cds-NP_207866.1#NC_000915.1#1133934:exon1:c.T768G:p.D256E,	NC_000915.1	1134484	A	C	C	C	C	C	C	C	C	C	C	C	C	C	C	C	C	C	C	C	C	C	C	C	C	C	C	C	C	C	C	C	C	C	C	C	C	C	C	C	C	C	T	C	C	T	C
gene-HP1075:cds-NP_207866.1#NC_000915.1#1133934:exon1:c.C77T:p.A26V,	NC_000915.1	1135175	G	A	A	A	A	A	A	A	A	A	A	A	A	A	A	A	A	A	A	A	A	A	A	A	A			A	A	A	A	A	A	A	A	A			A	A	A	A	A				A
gene-HP1075:cds-NP_207866.1#NC_000915.1#1133934:exon1:c.T65C:p.M22T,	NC_000915.1	1135187	A	G	G	G	G	G	G	G	G	G	G	G	G	G	G	G	G	G	G	G	G	G	G	G	G	G	G	G	G	G	G	G	G	G	G	G	G	G	G	G	G	G	G	G	G	G
gene-HP1080:cds-NP_207871.1#NC_000915.1#1138895:exon1:c.C14T:p.A5V,	NC_000915.1	1139452	G	A	A	A	A	A	A	A	A	A	A	A	A	A	A	A	A	A	A	A	A	A	A	A	A	A	A	A	A	A	A	A	A	A	A	A	A	A	A	A	A	A	A	A	A	A	A
gene-HP1082:cds-NP_207873.1#NC_000915.1#1140085:exon1:c.A912T:p.L304F,	NC_000915.1	1140830	T	A	A	A	A	A	A	A	A	A	A	A	A	A	A	A	A	A	A	A	A	A	A	A	A			A	A	A	A	A	A	A	A	A			A	A	A	A	A		A	A	A
gene-HP1083:cds-NP_207874.1#NC_000915.1#1141832:exon1:c.T1138A:p.L380I,	NC_000915.1	1142135	A	T	T	T	T	T	T	T	T	T	T	T	T	T	T	T	T	T	T	T	T	T	T	T	T			T	T	T	T	T	T	T	T	T			T	T	T	T	T		T	T	T
gene-HP1083:cds-NP_207874.1#NC_000915.1#1141832:exon1:c.G718A:p.V240I,	NC_000915.1	1142555	C	T	T	T	T	T	T	T	T	T	T	T	T	T	T	T	T	T	T	T	T	T	T	T	T			T	T	T	T	T	T	T	T	T			T	T	T	T	T		T	T	T
gene-HP1083:cds-NP_207874.1#NC_000915.1#1141832:exon1:c.G682C:p.E228Q,	NC_000915.1	1142591	C	G	G	G	G	G	G	G	G	G	G	G		G	G	G	G	G	G	G	G		G					G	G	G	G	G	G	G	G	G			G	G	G	G			G	G	G
gene-HP1083:cds-NP_207874.1#NC_000915.1#1141832:exon1:c.T487G:p.L163V,	NC_000915.1	1142786	A												C		C	C			C	C	C	C	C	C	C									C	C	C			C	C	C	C
gene-HP1084:cds-NP_207875.1#NC_000915.1#1143526:exon1:c.C135A:p.H45Q,	NC_000915.1	1144316	G	T	T	T	T	T	T	T	T	T	T	T	T	T	T	T	T	T	T	T	T	T	T	T	T			T	T	T	T	T	T	T	T	T			T	T	T	T	T		T	T	T
gene-HP1084:cds-NP_207875.1#NC_000915.1#1143526:exon1:c.G70A:p.E24K,	NC_000915.1	1144381	C	T	T	T	T	T	T	T	T	T	T	T	T	T	T	T	T	T	T	T	T	T	T	T	T	T	T	T	T	T	T	T	T	T	T	T	T	T	T	T	T	T	T	T	T	T	T
gene-HP1090:cds-NP_207881.1#NC_000915.1#1150839:exon1:c.C151T:p.H51Y,	NC_000915.1	1150990	C	T	T	T	T	T	T	T	T	T	T	T	T	T	T	T	T	T	T	T	T	T	T	T	T	T	T	T	T	T	T	T	T	T	T	T	T	T	T	T	T	T	T	T	T	T	T
gene-HP1092:cds-NP_207883.1#NC_000915.1#1155008:exon1:c.A556G:p.S186G,	NC_000915.1	1155564	A										G										G																			G		G
gene-HP1098:cds-NP_207889.1#NC_000915.1#1158718:exon1:c.A798T:p.E266D,	NC_000915.1	1158794	T													A
gene-HP1098:cds-NP_207889.1#NC_000915.1#1158718:exon1:c.G78T:p.E26D,	NC_000915.1	1159514	C
gene-HP1103:cds-NP_207894.1#NC_000915.1#1164155:exon1:c.C293A:p.T98N,	NC_000915.1	1164448	C	A	A	A	A	A	A	A	A	A	A	A	A	A	A	A	A	A	A	A	A	A	A	A	A	A	A	A	A	A	A	A	A	A	A	A	A	A	A	A	A	A	A	A	A	A	A
gene-HP1103:cds-NP_207894.1#NC_000915.1#1164155:exon1:c.T703C:p.C235R,	NC_000915.1	1164858	T	C	C	C	C	C	C	C	C	C	C	C	C	C	C	C	C	C	C	C	C	C	C	C	C	C	C	C	C	C	C	C	C	C	C	C	C	C		C	C	C	C	C	C	C	C
gene-HP1121:cds-NP_207912.1#NC_000915.1#1187004:exon1:c.A409C:p.K137Q,	NC_000915.1	1187535	T	G	G	G	G	G	G	G	G	G	G	G	G	G	G	G	G	G	G	G	G	G	G	G	G	G	G	G	G	G	G	G	G	G	G	G	G	G	G	G	G	G	G	G	G	G	G
gene-HP1125:cds-NP_207916.1#NC_000915.1#1190156:exon1:c.A532G:p.M178V,	NC_000915.1	1190165	T	C	C	C	C	C	C	C	C	C	C	C	C	C	C	C	C	C	C	C	C	C	C	C	C	C	C	C	C	C	C	C	C	C	C	C	C	C	C	C	C	C	C	C	C	C	C
gene-HP1126:cds-NP_207917.1#NC_000915.1#1190762:exon1:c.A311G:p.K104R,	NC_000915.1	1191706	T	C	C	C	C	C	C	C	C	C		C		C	C	C	C	C	C	C	C	C	C	C	C			C	C	C	C	C	C	C	C	C			C	C		C	C		C	C	C
gene-HP1133:cds-NP_207924.1#NC_000915.1#1195704:exon1:c.C563G:p.T188S,	NC_000915.1	1196048	G	C	C	C	C	C	C	C	C	C	C	C	C	C	C	C	C	C	C	C	C	C	C	C	C	C	C	C	C	C	C	C	C	C	C	C	C	C	C	C	C	C	C	C	C	C	C
gene-HP1135:cds-NP_207926.1#NC_000915.1#1198156:exon1:c.T503C:p.I168T,	NC_000915.1	1198197	A
gene-HP1135:cds-NP_207926.1#NC_000915.1#1198156:exon1:c.A421G:p.T141A,	NC_000915.1	1198279	T	C	C	C	C	C	C	C	C	C	C	C	C	C	C	C	C	C	C	C	C	C	C	C	C			C	C	C	C	C	C	C	C	C			C	C	C	C	C		C		C
gene-HP1149:cds-NP_207940.1#NC_000915.1#1212298:exon1:c.C398T:p.T133I,	NC_000915.1	1212456	G		A								A	A	A	A	A	A	A	A	A	A	A	A	A	A	A							A	A	A	A	A			A	A	A	A	A		A	A	A
gene-HP1156:cds-NP_207947.1#NC_000915.1#1219225:exon1:c.G20A:p.S7N,	NC_000915.1	1219245	G	A	A	A	A	A	A	A	A	A	A	A	A	A	A	A	A	A	A	A	A	A	A	A	A	A	A	A	A	A	A	A	A	A	A	A	A	A	A	A	A	A	A	A	A	A	A
gene-HP1156:cds-NP_207947.1#NC_000915.1#1219225:exon1:c.C1143A:p.S381R,	NC_000915.1	1220368	C	A	A	A	A	A	A	A	A	A	A	A	A	A	A	A	A	A	A	A	A	A	A	A	A			A	A	A	A	A	A	A	A	A			A	A	A	A	A		A	A	A
gene-HP1156:cds-NP_207947.1#NC_000915.1#1219225:exon1:c.C1987G:p.L663V,	NC_000915.1	1221212	C	G	G	G	G	G	G	G	G	G	G	G		A	G	G		G	G	G				G	G			G	G	G	G	G	G	G		G			G	G	G	G	G		G	G	G
gene-HP1157:cds-NP_207948.1#NC_000915.1#1221338:exon1:c.G3115A:p.V1039I,	NC_000915.1	1224453	G	A	A	A	A	A	A	A	A	A	A	A	A		A	A	A	A	A	A	A		A	A	A			A	A	A	A	A	A	A		A			A	A	A	A	A		A	A	A
gene-HP1159:cds-NP_207950.1#NC_000915.1#1225845:exon1:c.G256A:p.V86I,	NC_000915.1	1226101	G	A	A	A	A	A	A	A	A	A	A	A	A	A	A	A	A	A	A	A	A	A	A	A	A	A	A	A	A	A	A	A	A	A	A	A	A	A	A	A	A	A	A	A	A	A	A
gene-HP1168:cds-NP_207959.1#NC_000915.1#1234295:exon1:c.A176G:p.K59R,	NC_000915.1	1236184	T	C	C	C	C	C	C	C	C	C	C	C	C	C	C	C	C	C	C	C	C	C	C	C	C	C	C	C	C	C	C	C	C	C	C	C	C	C	C	C	C	C	C	C	C	C	C
gene-HP1168:cds-NP_207959.1#NC_000915.1#1234295:exon1:c.C160T:p.H54Y,	NC_000915.1	1236200	G
gene-HP1170:cds-NP_207961.1#NC_000915.1#1237226:exon1:c.A389G:p.K130R,	NC_000915.1	1237615	A	G	G	G	G	G	G	G	G	G	G	G	G	G	G	G	G	G	G	G	G	G	G	G	G	G	G	G	G	G	G	G	G	G	G	G	G	G	G	G	G	G	G	G	G	G	G
gene-HP1171:cds-NP_207962.1#NC_000915.1#1237899:exon1:c.G26A:p.G9E,	NC_000915.1	1237925	G
gene-HP1173:cds-NP_207964.1#NC_000915.1#1239649:exon1:c.G88A:p.V30I,	NC_000915.1	1239737	G	A		A	A	A	A	A	A	A	A	A	A	A	A			A	A	A	A			A	A	A	A	A	A	A	A	A	A	A	A		A	A	A	A	A		A	A	A	A	A
gene-HP1186:cds-NP_207977.1#NC_000915.1#1255771:exon1:c.G590A:p.R197K,	NC_000915.1	1256361	G	A	A	A	A	A	A	A	A	A	A	A	A	A	A	A	A	A	A	A	A	A	A	A	A	A	A	A	A	A	A	A	A	A	A	A	A	A	A	A	A	A	A	A	A	A	A
gene-HP1189:cds-NP_207980.1#NC_000915.1#1259618:exon1:c.C679G:p.L227V,	NC_000915.1	1259981	G	C	C	C	C	C	C	C	C	C	C	C	C	C	C	C	C	C	C	C	C	C	C	C	C	C	C	C	C	C	C	C	C	C	C	C	C	C	C	C	C	C	C	C	C	C	C
gene-HP1190:cds-NP_207981.1#NC_000915.1#1260645:exon1:c.A57G:p.I19M,	NC_000915.1	1261918	T											C			C		C	C					C											C	C					C						C
gene-HP1199:cds-NP_207990.1#NC_000915.1#1277272:exon1:c.A85G:p.K29E,	NC_000915.1	1277566	T	C	C	C	C	C	C	C	C	C	C	C	C	C	C	C	C	C	C	C	C	C	C	C	C	C	C	C	C	C	C	C	C	C	C	C	C	C	C	C	C	C	C	C	C	C	C
gene-HP1206:cds-NP_207998.1#NC_000915.1#1282578:exon1:c.T956C:p.I319T,	NC_000915.1	1283534	T	C	C	C	C	C	C	C	C	C	C	C	C	C	C	C	C	C	C	C	C	C	C	C	C			C	C	C	C	C	C	C	C	C			C	C	C	C	C		C	C	C
gene-HP1206:cds-NP_207998.1#NC_000915.1#1282578:exon1:c.A957G:p.I319M,	NC_000915.1	1283535	A	G	G	G	G	G	G	G	G	G	G	G	G	G	G	G	G	G	G	G	G	G	G	G	G			G	G	G	G	G	G		G	G			G	G	G	G	G		G	G	G
gene-HP1206:cds-NP_207998.1#NC_000915.1#1282578:exon1:c.G1169A:p.R390K,	NC_000915.1	1283747	G	A	A	A	A	A	A	A	A	A	A	A		A	A	A	A	A	A	A	A	A	A	A	A			A	A	A	A	A	A	A	A	A			A	A	A	A	A		A	A	A
gene-HP1207:cds-NP_207999.1#NC_000915.1#1284323:exon1:c.A284G:p.E95G,	NC_000915.1	1284709	T	C	C	C	C	C	C	C	C	C	C	C	C	C	C	C	C	C	C	C	C	C	C	C	C			C	C	C	C	C	C	C	C	C			C	C	C	C	C		C	C	C
gene-HP1207:cds-NP_207999.1#NC_000915.1#1284323:exon1:c.G77A:p.R26K,	NC_000915.1	1284916	C	T	T	T	T	T	T	T	T	T	T	T	T	T	T	T	T	T	T	T	T	T	T	T	T	T	T	T	T	T	T	T	T	T	T	T	T	T	T	T	T	T	T	T	T	T	T
gene-HP1207:cds-NP_207999.1#NC_000915.1#1284323:exon1:c.A64T:p.N22Y,	NC_000915.1	1284929	T	A	A	A	A	A	A	A	A	A	A	A	A	A	A	A	A	A	A	A	A	A	A	A	A	A	A	A	A	A	A	A	A	A	A	A	A	A	A	A	A	A	A	A	A	A	A
gene-HP1214:cds-NP_208006.1#NC_000915.1#1290606:exon1:c.G670A:p.V224I,	NC_000915.1	1290660	C	T	T	T	T	T	T	T	T	T	T	T	T	T	T	T	T	T	T	T	T	T	T	T	T	T	T	T	T	T	T	T	T	T	T	T	T	T	T	T	T	T	T	T	T	T	T
gene-HP1218a:cds-YP_009112937.1#NC_000915.1#1295510:exon1:c.T88C:p.C30R,	NC_000915.1	1295598	T										C				C
gene-HP1222:cds-NP_208014.1#NC_000915.1#1297128:exon1:c.A1669G:p.I557V,	NC_000915.1	1298307	T	C	C	C	C	C	C	C	C	C	C	C		C	C	C	C	C	C	C	C	C	C	C	C	C	C	C	C	C	C	C	C		C	C	C	C	C	C	C	C	C	C	C		C
gene-HP1231:cds-NP_208023.1#NC_000915.1#1305341:exon1:c.A317C:p.Q106P,	NC_000915.1	1305658	A	C	C	C	C	C	C	C	C	C	C	C	C	C	C	C	C	C	C	C	C	C	C	C	C	C	C	C	C	C	C	C	C	C	C	C	C	C	C	C	C	C	C	C	C	C	C
gene-HP1234:cds-NP_208026.1#NC_000915.1#1308085:exon1:c.C797A:p.T266K,	NC_000915.1	1308882	C	A	A	A	A	A	A	A	A	A	A	A	A	A	A	A	A	A	A	A	A	A	A	A	A			A	A	A	A	A	A	A	A	A			A	A	A	A	A		A	A	A
gene-HP1235:cds-NP_208027.1#NC_000915.1#1308985:exon1:c.G989A:p.G330E,	NC_000915.1	1309974	G
gene-HP1241:cds-NP_208033.1#NC_000915.1#1314187:exon1:c.G2315A:p.R772K,	NC_000915.1	1314417	C										T							T															T
gene-HP1247:cds-NP_208039.1#NC_000915.1#1321748:exon1:c.G346T:p.A116S,	NC_000915.1	1322426	C	A	A	A	A	A	A	A	A	A	A	A	A	A	A	A	A	A	A	A	A	A	A	A	A			A	A	A	A	A	A	A	A	A			A	A	A	A	A		A		A
gene-HP1250:cds-NP_208042.1#NC_000915.1#1325493:exon1:c.G514A:p.E172K,	NC_000915.1	1325559	C	T	T	T	T	T	T	T	T	T	T	T	T	T	T	T	T	T	T	T	T	T	T	T	T			T	T	T	T	T	T	T	T				T	T	T	T			T	T	T
gene-HP1252:cds-NP_208044.1#NC_000915.1#1327123:exon1:c.A1525T:p.T509S,	NC_000915.1	1327384	T	A		A	A	A	A	A	A	A	A	A	A	A		A	A	A	A	A	A	A	A	A	A	C	C	A	A	A	A	A	A	A	A	A	C	C	A		A	A	A	C	A	A	A
gene-HP1252:cds-NP_208044.1#NC_000915.1#1327123:exon1:c.A1417G:p.I473V,	NC_000915.1	1327492	T		C								C		C	C				C		C				C	C	C	C					C	C	C		C	C	C	C		C		C	C	C	C	C
gene-HP1254:cds-NP_208046.1#NC_000915.1#1329959:exon1:c.C523A:p.H175N,	NC_000915.1	1330160	G	T	T	T	T	T	T	T	T	T	T	T	T	T	T	T	T	T	T	T	T	T	T	T	T	T	T	T	T	T	T	T	T	T	T	T	T	T	T	T	T	T	T	T	T	T	T
gene-HP1266:cds-NP_208058.1#NC_000915.1#1337933:exon1:c.T2045C:p.I682T,	NC_000915.1	1339978	T	C	C	C	C	C	C	C	C	C	C	C	C	C	C	C	C	C	C	C	C	C	C	C	C	C	C	C	C	C	C	C	C	C	C	C	C	C	C	C	C	C	C	C	C	C	C
gene-HP1269:cds-NP_208061.1#NC_000915.1#1342119:exon1:c.T354G:p.N118K,	NC_000915.1	1342473	T	G	G	G	G	G	G	G	G	G	G	G	G	G	G	G	G	G	G	G	G	G		G	G			G	G	G	G	G	G	G	G	G			G	G	G		G		G	G	G
gene-HP1271:cds-NP_208063.1#NC_000915.1#1342969:exon1:c.G1625A:p.G542E,	NC_000915.1	1344594	G
gene-HP1272:cds-NP_208064.1#NC_000915.1#1344811:exon1:c.T807G:p.D269E,	NC_000915.1	1345618	T	G	G	G	G	G	G	G	G	G	G	G	G	G	G	G	G	G	G	G	G	G		G	G	G	G	G	G	G	G	G	G		G	G	G	G	G	G	G	G	G	G	G	G	G
gene-HP1273:cds-NP_208065.1#NC_000915.1#1346336:exon1:c.G22A:p.V8I,	NC_000915.1	1346358	G	A	A	A	A	A	A	A	A	A	A	A	A	A	A	A	A	A	A	A	A	A	A	A	A	A	A	A	A	A	A	A	A	A	A	A	A	A	A	A	A	A	A	A	A	A	A
gene-HP1274:cds-NP_208066.1#NC_000915.1#1347798:exon1:c.G684T:p.M228I,	NC_000915.1	1348482	G	T	T	T	T	T	T	T	T	T	T	T	T	T	T	T	T	T	T	T	T	T	T	T	T			T	T	T	T	T	T	T	T	T			T	T	T	T	T		T	T	T
gene-HP1274:cds-NP_208066.1#NC_000915.1#1347798:exon1:c.T1874C:p.I625T,	NC_000915.1	1349672	T	C	C	C	C	C	C	C	C	C	C	C	C	C	C	C	C	C	C	C	C	C	C	C	C	C	C	C	C	C	C	C	C	C	C	C	C	C	C	C	C	C	C	C	C	C	C
gene-HP1279:cds-NP_208071.1#NC_000915.1#1354330:exon1:c.G874A:p.E292K,	NC_000915.1	1354816	C												T							T	T															T				T						T
gene-HP1307:cds-NP_208099.1#NC_000915.1#1375059:exon1:c.G538A:p.V180M,	NC_000915.1	1375068	C
gene-HP1311:cds-NP_208103.1#NC_000915.1#1376482:exon1:c.G136A:p.A46T,	NC_000915.1	1376548	C		T									T	T			T		T	T	T												T	T	T							T	T	T		A	T	T
gene-HP1313:cds-NP_208105.1#NC_000915.1#1377097:exon1:c.A323G:p.H108R,	NC_000915.1	1377480	T	C	C	C	C	C	C	C	C	C	C	C	C	C	C	C	C	C	C	C	C	C	C	C	C	C	C	C	C	C	C	C	C	C	C	C	C	C	C	C	C	C	C	C	C	C	C
gene-HP1315:cds-NP_208107.1#NC_000915.1#1378183:exon1:c.A172G:p.I58V,	NC_000915.1	1378294	T	C	C	C	C	C	C	C	C	C	C	C	C	C	C	C	C	C	C	C	C	C	C	C	C	C	C	C	C	C	C	C	C	C	C	C	C	C	C	C	C	C	C	C	C	C	C
gene-HP1326:cds-NP_208118.1#NC_000915.1#1385782:exon1:c.C268A:p.L90I,	NC_000915.1	1386050	C	A	A	A	A	A	A	A	A	A	A	A	A	A	A	A	A	A	A	A	A	A	A	A	A			A	A	A	A	A	A	A	A	A			A	A	A	A	A		A	A	A
gene-HP1330:cds-NP_208122.1#NC_000915.1#1391526:exon1:c.T260C:p.V87A,	NC_000915.1	1391615	A											G				G	G	G	G			G		G	G							G				G			G		G	G			G
gene-HP1335:cds-NP_208127.2#NC_000915.1#1395893:exon1:c.C521T:p.A174V,	NC_000915.1	1396402	G
gene-HP1344:cds-NP_208136.1#NC_000915.1#1403902:exon1:c.A565G:p.T189A,	NC_000915.1	1404295	T	C	C	C	C	C	C	C	C	C	C	C		C	C	C	C	C	C	C	C	C	C	C	C	C	C	C	C	C	C	C	C	C	C	C	C	C	C	C	C	C	C	C	C	C	C
gene-HP1345:cds-NP_208137.1#NC_000915.1#1404874:exon1:c.T733C:p.S245P,	NC_000915.1	1405351	A										G	G		G			G	G			G	G										G		G		G			G	G	G					G	G
gene-HP1345:cds-NP_208137.1#NC_000915.1#1404874:exon1:c.A38G:p.N13S,	NC_000915.1	1406046	T
gene-HP1346:cds-NP_208138.1#NC_000915.1#1406098:exon1:c.T113C:p.L38S,	NC_000915.1	1406979	A	G	G	G	G	G	G	G	G	G	G	G	G	G	G	G	G	G	G	G	G	G	G	G	G			G	G	G	G	G	G	G	G	G			G	G		G	G		G	G	G
gene-HP1346:cds-NP_208138.1#NC_000915.1#1406098:exon1:c.T112A:p.L38I,	NC_000915.1	1406980	A	T	T	T	T	T	T	T	T	T	T	T	T	T	T	T	T	T	T	T	T	T	T	T	T			T	T	T	T	T	T	T	T	T			T	T		T	T		T	T	T
gene-HP1350:cds-NP_208142.1#NC_000915.1#1409756:exon1:c.G49A:p.V17I,	NC_000915.1	1411088	C	T	T	T	T	T	T	T	T	T	T	T		T	T	T	T	T	T	T	T	T	T	T	T	T	T	T	T	T	T	T	T	T	T	T	T	T	T	T	T	T	T	T	T	T	T
gene-HP1351:cds-NP_208143.1#NC_000915.1#1411345:exon1:c.A537C:p.R179S,	NC_000915.1	1411682	T		G								A	A	G	A	A		G	A	G	A	A	A	A	G	G						G			G	A	G			A	G	G	A	A			A	A
gene-HP1357:cds-NP_208149.1#NC_000915.1#1418888:exon1:c.A761G:p.N254S,	NC_000915.1	1418932	T	C	C	C	C	C	C	C	C	C	C	C	C	C	C	C	C	C	C	C	C	C	C	C	C	C	C	C	C	C	C	C	C	C	C	C	C	C	C	C	C	C	C	C	C	C	C
gene-HP1357:cds-NP_208149.1#NC_000915.1#1418888:exon1:c.C356T:p.A119V,	NC_000915.1	1419337	G	A	A	A	A	A	A	A	A	A	A	A	A	A	A	A	A	A	A	A	A	A	A	A	A	A	A	A	A	A	A	A	A	A	A	A	A	A	A	A	A	A	A	A	A	A	A
gene-HP1358:cds-NP_208150.1#NC_000915.1#1419685:exon1:c.C332T:p.T111I,	NC_000915.1	1419861	G	A	A	A	A	A	A	A	A	A	A	A	A	A	A	A	A	A	A	A	A	A	A	A	A	A	A	A	A	A	A	A	A	A	A	A	A	A	A	A	A	A		A	A	A	A
gene-HP1358:cds-NP_208150.1#NC_000915.1#1419685:exon1:c.G14A:p.S5N,	NC_000915.1	1420179	C	T	T	T	T	T	T	T	T	T	T	T	T	T	T	T	T	T	T	T	T	T	T	T	T	T	T	T	T	T	T	T	T	T	T	T	T	T	T	T	T	T	T	T	T	T	T
gene-HP1362:cds-NP_208154.1#NC_000915.1#1422914:exon1:c.G175A:p.D59N,	NC_000915.1	1424207	C		T								T	T	T		T	T	T	T	T	T	T	T	T	T	T								T	T	T						T		T		T	T	T
gene-HP1371:cds-NP_208162.1#NC_000915.1#1433294:exon1:c.C1554A:p.D518E,	NC_000915.1	1434848	C	A	A	A	A	A	A	A	A	A	A		A					A	A			A	A			A	A	A	A	A	A	A		A	A	A	A	A		A	A			A		A	A
gene-HP1371:cds-NP_208162.1#NC_000915.1#1433294:exon1:c.A1862C:p.K621T,	NC_000915.1	1435156	A	C		C	C	C	C	C	C	C								C										C	C	C	C	C														C	C
gene-HP1371:cds-NP_208162.1#NC_000915.1#1433294:exon1:c.G2185A:p.D729N,	NC_000915.1	1435479	G
gene-HP1371:cds-NP_208162.1#NC_000915.1#1433294:exon1:c.G2575A:p.D859N,	NC_000915.1	1435869	G
gene-HP1374:cds-NP_208165.1#NC_000915.1#1438086:exon1:c.T1332G:p.I444M,	NC_000915.1	1438096	A	C	C	C	C	C	C	C	C	C	C	C	C	C	C	C		C	C		C	C	C	C	C			C	C	C	C	C	C	C	C	C			C	C	C		C		C	C	C
gene-HP1392:cds-NP_208183.1#NC_000915.1#1452071:exon1:c.G1258T:p.A420S,	NC_000915.1	1452122	C																																									A
gene-HP1392:cds-NP_208183.1#NC_000915.1#1452071:exon1:c.C1199T:p.A400V,	NC_000915.1	1452181	G	A	A	A	A	A	A	A	A	A	A	A	A	A		A	A	A	A	A	A	A	A	A	A			A	A	A	A	A	A	A		A			A	A	A	A	A		A	A	A
gene-HP1392:cds-NP_208183.1#NC_000915.1#1452071:exon1:c.G227A:p.R76K,	NC_000915.1	1453153	C	T	T	T	T	T	T	T	T	T	T	T	T	T	T	T	T	T	T	T	T	T	T	T	T	T	T	T	T	T	T	T	T	T	T	T	T	T	T	T	T	T	T	T	T	T	T
gene-HP1394:cds-NP_208185.1#NC_000915.1#1454964:exon1:c.T14A:p.L5H,	NC_000915.1	1455806	A	T	T	T	T	T	T	T	T	T	T	T	T	T	T	T	T	T	T	T	T	T	T	T	T	T	T	T	T	T	T	T	T	T	T	T	T	T	T	T	T	T	T	T	T	T	T
gene-HP1398:cds-NP_208189.1#NC_000915.1#1458581:exon1:c.A767G:p.K256R,	NC_000915.1	1458958	T	C	C	C	C	C	C	C	C	C	C	C	C	C	C	C	C	C	C	C	C	C	C	C	C	C	C	C	C	C	C	C	C	C	C	C	C	C	C	C	C	C	C	C	C	C	C
gene-HP1401:cds-NP_208192.1#NC_000915.1#1464047:exon1:c.T246G:p.H82Q,	NC_000915.1	1464510	A
gene-HP1402:cds-NP_208193.1#NC_000915.1#1464754:exon1:c.T1412C:p.V471A,	NC_000915.1	1466325	A	G	G	G	G	G	G	G	G	G	G	G	G	G	G	G	G	G	G	G	G	G	G	G	G			G	G	G	G	G	G	G	G	G			G	G	G	G	G		G	G	G
gene-HP1416:cds-NP_208207.1#NC_000915.1#1485781:exon1:c.T972G:p.F324L,	NC_000915.1	1486753	T	G	G	G	G	G	G	G	G	G	G	G		G	G	G		G	G	G		G	G	G	G			G	G	G	G	G	G	G		G				G	G	G	G		G	G	G
gene-HP1420:cds-NP_208211.1#NC_000915.1#1489684:exon1:c.A418G:p.I140V,	NC_000915.1	1490572	T	C		C	C	C	C	C	C	C	C	C	C	C	C	C	C	C	C	C		C	C	C	C	C	C	C	C	C	C	C	C	C	C	C	C	C	C	C	C	C	C	C	C		C
gene-HP1428:cds-NP_208219.1#NC_000915.1#1497366:exon1:c.G164A:p.R55Q,	NC_000915.1	1498277	C	T	T	T	T	T	T	T	T	T	T	T	T	T	T	T	T	T	T	T	T	T	T	T	T	T	T	T	T	T	T	T	T	T	T	T	T	T	T	T	T	T	T	T	T	T	T
gene-HP1429:cds-NP_208220.1#NC_000915.1#1498436:exon1:c.C448A:p.Q150K,	NC_000915.1	1498979	G		T								T		T	T	T	T	T	T	T	T	T	T	T	T	T	T	T					T	T	T	T	T	T	T	T	T	T	T	T	T	T	T	T
gene-HP1433:cds-NP_208224.1#NC_000915.1#1503437:exon1:c.C576A:p.H192Q,	NC_000915.1	1505433	G		T								T	T	T	T	T	T	T	T				T											T			T			T		T					T	T
gene-HP1435:cds-NP_208226.1#NC_000915.1#1507000:exon1:c.T564A:p.D188E,	NC_000915.1	1507316	A	T	T	T	T	T	T	T	T	T	T	T	T			T	T	T	T	T	T	T	T	T	T			T	T	T	T	T	T	T	T	T				T	T	T	T		T	T	T
gene-HP1445:cds-NP_208236.1#NC_000915.1#1516044:exon1:c.G12A:p.M4I,	NC_000915.1	1516056	G		A									A		A	A	A	A	A	A	A	A	A		A	A							A	A	A	A	A			A	A		A	A		A	A	A
gene-HP1446:cds-NP_208237.1#NC_000915.1#1516507:exon1:c.T210A:p.F70L,	NC_000915.1	1516717	T	A	A	A	A	A	A	A	A	A	A	A	A	A	A	A	A	A	A	A	A	A	A	A	A			A	A	A	A	A	A	A	A	A			A	A	A	A	A		A	A	A
gene-HP1453:cds-NP_208244.1#NC_000915.1#1521891:exon1:c.G250A:p.V84I,	NC_000915.1	1522141	G	A	A	A	A	A	A	A	A	A	A	A	A	A	A	A	A	A	A	A	A	A	A	A	A	A	A	A	A	A	A	A	A	A	A	A	A	A	A	A	A	A	A	A	A	A	A
gene-HP1459:cds-NP_208250.1#NC_000915.1#1528140:exon1:c.G391A:p.D131N,	NC_000915.1	1528539	C	T	T	T	T	T	T	T	T	T	T	T	T	T	T	T	T	T	T	T	T	T	T	T	T	T	T	T	T	T	T	T	T	T	T	T	T	T	T	T	T	T	T	T	T	T	T
gene-HP1464:cds-NP_208255.1#NC_000915.1#1535208:exon1:c.C635T:p.A212V,	NC_000915.1	1535390	G	A	A	A	A	A	A	A	A	A	A	A	A		A	A	A	A	A	A	A	A		A	A			A	A	A	A	A	A	A	A	A				A	A	A			A	A	A
gene-HP1464:cds-NP_208255.1#NC_000915.1#1535208:exon1:c.G420A:p.M140I,	NC_000915.1	1535605	C	T	T	T	T	T	T	T	T	T	T	T	T	T	T	T	T	T	T	T	T	T	T	T	T			T	T	T	T	T	T	T	T	T			T	T	T	T			T	T	T
gene-HP1469:cds-NP_208260.1#NC_000915.1#1539835:exon1:c.G379A:p.V127I,	NC_000915.1	1540204	C
gene-HP1478:cds-NP_208269.1#NC_000915.1#1549610:exon1:c.G3A:p.M1I,	NC_000915.1	1551657	C	T	T	T	T	T	T	T	T	T	T	T	T		T	T	T	T	T	T	T	T	T	T	T	T	T	T	T	T	T	T	T	T	T	T	T	T	T	T	T	T		T	T	T	T
gene-HP1480:cds-NP_208271.1#NC_000915.1#1554199:exon1:c.A577G:p.I193V,	NC_000915.1	1554871	T
gene-HP1480:cds-NP_208271.1#NC_000915.1#1554199:exon1:c.G11A:p.R4K,	NC_000915.1	1555437	C	T	T	T	T	T	T	T	T	T	T	T	T	T		T	T	T	T	T	T	T		T	T			T	T	T	T	T		T	T	T			T			T	T		T	T	T
gene-HP1482:cds-NP_208273.1#NC_000915.1#1556248:exon1:c.G107A:p.R36Q,	NC_000915.1	1556403	C	T	T	T	T	T	T	T	T	T	T	T	T	T	T	T	T	T	T	T	T	T	T	T	T	T	T	T	T	T	T	T	T	T	T	T	T	T	T	T	T	T	T	T	T	T	T
gene-HP1489:cds-NP_208280.1#NC_000915.1#1561538:exon1:c.C1318A:p.L440I,	NC_000915.1	1561754	G	T	T	T	T	T	T	T	T	T	T	T	T	T	T	T	T	T	T	T	T	T	T	T	T			T	T	T	T	T	T	T	T	T			T	T	T	T	T		T	T	T
gene-HP1490:cds-NP_208281.1#NC_000915.1#1563067:exon1:c.T888G:p.N296K,	NC_000915.1	1563530	A	C	C	C	C	C	C	C	C	C	C	C	C	C	C	C	C	C	C	C	C	C	C	C	C	C	C	C	C	C	C	C	C	C	C	C	C	C	C	C	C	C	C	C		C	C
gene-HP1499:cds-NP_208290.1#NC_000915.1#1571851:exon1:c.G782A:p.G261E,	NC_000915.1	1572633	G		A									A	A		A	A					A		A									A	A	A					A	A			A		A	A	A
gene-HP1501:cds-NP_208292.1#NC_000915.1#1573067:exon1:c.T58G:p.C20G,	NC_000915.1	1574177	A	C	C	C	C	C	C	C	C	C	C			C	C	C	C	C	C	C	C	C	C	C	C	C	C	C	C	C	C	C	C	C	C	C	C	C	C	C	C	C	C	C	C	C	C
gene-HP1523:cds-NP_208313.1#NC_000915.1#1602087:exon1:c.G143A:p.G48D,	NC_000915.1	1603817	C	T	T	T	T	T	T	T	T	T	T	T	T	T	T	T	T	T	T	T	T	T	T	T	T			T	T	T	T	T	T	T	T	T			T	T	T	T	T		T	T	T
gene-HP1529:cds-NP_208319.1#NC_000915.1#1607623:exon1:c.G1255A:p.G419S,	NC_000915.1	1607743	C	T	T	T	T	T	T	T	T	T	T	T	T	T	T	T	T	T	T	T	T	T	T	T	T	T	T	T	T	T	T	T	T	T	T	T	T	T	T	T	T	T	T	T	T	T	T
gene-HP1529:cds-NP_208319.1#NC_000915.1#1607623:exon1:c.G598A:p.A200T,	NC_000915.1	1608400	C	T	T	T	T	T	T	T	T	T	T	T	T	T	T	T	T	T	T	T	T	T	T	T	T			T	T	T	T	T	T	T	T	T			T	T	T	T	T		T	T	T
gene-HP1543:cds-NP_208334.1#NC_000915.1#1621940:exon1:c.G887A:p.R296Q,	NC_000915.1	1621993	C	T	T	T	T	T	T	T	T	T	T	T	T	T	T	T	T	T	T	T	T	T	T	T	T			T	T	T	T	T	T	T	T	T			T	T	T	T	T		T	T	T
gene-HP1546:cds-NP_208337.1#NC_000915.1#1624987:exon1:c.G361A:p.D121N,	NC_000915.1	1625140	C												T										T			T	T									T	T	T					T	T			T
gene-HP1553:cds-NP_208344.1#NC_000915.1#1632599:exon1:c.C1951T:p.P651S,	NC_000915.1	1633487	G																																A
gene-HP1565:cds-NP_208356.1#NC_000915.1#1647267:exon1:c.T249A:p.D83E,	NC_000915.1	1648786	A	T	T	T	T	T	T	T	T	T	T	T	C	T	T	T	T	T	T	T	T	T	T	T	T	C	C	T	T	T	T	C	T	T	C	C	C	C	T	T	T	T	C	C	C	T	C
gene-HP1583:cds-NP_208374.1#NC_000915.1#1661399:exon1:c.G559A:p.V187I,	NC_000915.1	1661958	G																	A	A													A	A	A		A							A			A	A
gene-HP1583:cds-NP_208374.1#NC_000915.1#1661399:exon1:c.G623A:p.R208K,	NC_000915.1	1662022	G	A	A	A	A	A	A	A	A	A	A	A	A	A	A	A	A	A	A	A	A	A	A	A	A	A	A	A	A	A	A	A	A	A	A	A	A	A	A	A	A	A	A	A	A	A	A
[truncated: 66 more columns]

## Sheet: nsSNPs-rRNA
##FORMAT=<ID=AD,Number=R,Type=Integer,Description="Allelic depths for the ref and alt alleles in the order listed">
##FORMAT=<ID=DP,Number=1,Type=Integer,Description="Approximate read depth (reads with MQ=255 or with bad mates are filtered)">
##FORMAT=<ID=FT,Number=.,Type=String,Description="Genotype-level filter">
##FORMAT=<ID=GQ,Number=1,Type=Integer,Description="Genotype Quality">
##FORMAT=<ID=GT,Number=1,Type=String,Description="Genotype">
##FORMAT=<ID=MLPSAC,Number=A,Type=Integer,Description="Maximum likelihood expectation (MLE) for the alternate allele count, in the same order as listed, for each individual sample">
##FORMAT=<ID=MLPSAF,Number=A,Type=Float,Description="Maximum likelihood expectation (MLE) for the alternate allele fraction, in the same order as listed, for each individual sample">
##FORMAT=<ID=PL,Number=G,Type=Integer,Description="Normalized, Phred-scaled likelihoods for genotypes as defined in the VCF specification">
##GATKCommandLine.SelectVariants=<ID=SelectVariants,Version=3.8-0-ge9d806836,Date="Sat Feb 29 12:31:51 CST 2020",Epoch=1582950711230,CommandLineOptions="analysis_type=SelectVariants input_file=[] showFullBamList=false read_buffer_size=null read_filter=[] disable_read_filter=[] intervals=null excludeIntervals=null interval_set_rule=UNION interval_merging=ALL interval_padding=0 reference_sequence=/…
##GATKCommandLine.UnifiedGenotyper=<ID=UnifiedGenotyper,Version=3.5-0-g36282e4,Date="Fri Feb 28 10:00:05 CST 2020",Epoch=1582855205095,CommandLineOptions="analysis_type=UnifiedGenotyper input_file=[bam.list] showFullBamList=false read_buffer_size=null phone_home=AWS gatk_key=null tag=NA read_filter=[] disable_read_filter=[] intervals=null excludeIntervals=null interval_set_rule=UNION interval_mer…
##INFO=<ID=AC,Number=A,Type=Integer,Description="Allele count in genotypes, for each ALT allele, in the same order as listed">
##INFO=<ID=AF,Number=A,Type=Float,Description="Allele Frequency, for each ALT allele, in the same order as listed">
##INFO=<ID=AN,Number=1,Type=Integer,Description="Total number of alleles in called genotypes">
##INFO=<ID=BaseQRankSum,Number=1,Type=Float,Description="Z-score from Wilcoxon rank sum test of Alt Vs. Ref base qualities">
##INFO=<ID=DP,Number=1,Type=Integer,Description="Approximate read depth; some reads may have been filtered">
##INFO=<ID=DS,Number=0,Type=Flag,Description="Were any of the samples downsampled?">
##INFO=<ID=Dels,Number=1,Type=Float,Description="Fraction of Reads Containing Spanning Deletions">
##INFO=<ID=ExcessHet,Number=1,Type=Float,Description="Phred-scaled p-value for exact test of excess heterozygosity">
##INFO=<ID=FS,Number=1,Type=Float,Description="Phred-scaled p-value using Fisher's exact test to detect strand bias">
##INFO=<ID=HaplotypeScore,Number=1,Type=Float,Description="Consistency of the site with at most two segregating haplotypes">
##INFO=<ID=InbreedingCoeff,Number=1,Type=Float,Description="Inbreeding coefficient as estimated from the genotype likelihoods per-sample when compared against the Hardy-Weinberg expectation">
##INFO=<ID=MLEAC,Number=A,Type=Integer,Description="Maximum likelihood expectation (MLE) for the allele counts (not necessarily the same as the AC), for each ALT allele, in the same order as listed">
##INFO=<ID=MLEAF,Number=A,Type=Float,Description="Maximum likelihood expectation (MLE) for the allele frequency (not necessarily the same as the AF), for each ALT allele, in the same order as listed">
##INFO=<ID=MQ,Number=1,Type=Float,Description="RMS Mapping Quality">
##INFO=<ID=MQ0,Number=1,Type=Integer,Description="Total Mapping Quality Zero Reads">
##INFO=<ID=MQRankSum,Number=1,Type=Float,Description="Z-score From Wilcoxon rank sum test of Alt vs. Ref read mapping qualities">
##INFO=<ID=QD,Number=1,Type=Float,Description="Variant Confidence/Quality by Depth">
##INFO=<ID=RPA,Number=.,Type=Integer,Description="Number of times tandem repeat unit is repeated, for each allele (including reference)">
##INFO=<ID=RU,Number=1,Type=String,Description="Tandem repeat unit (bases)">
##INFO=<ID=ReadPosRankSum,Number=1,Type=Float,Description="Z-score from Wilcoxon rank sum test of Alt vs. Ref read position bias">
##INFO=<ID=SOR,Number=1,Type=Float,Description="Symmetric Odds Ratio of 2x2 contingency table to detect strand bias">
##INFO=<ID=STR,Number=0,Type=Flag,Description="Variant is a short tandem repeat">
##contig=<ID=NC_000915.1,length=1667867>
##reference=file:///PERSONALBIO/Work/Mg/Mg05/tmp_xuh/Mg201810009/0_Reference/Helicobacter_pylori.fasta
##source=SelectVariants			151
#CHROM	POS	ID	REF	ALT	QUAL	FILTER	INFO	FORMAT	100	102	104	105	108	109	10	110	111	112	113	114	117	119	11	121	122	124	125	126	128	12	13	14	15	16	17	18	19	1	20	21	22	23	24	25	26	27	28	29	2
NC_000915.1	445400	23s	C	T	640915	PASS	AC=9,9,78;AF=0.080,0.080,0.690;AN=113;BaseQRankSum=14.078;DP=28182;Dels=0.00;FS=0.000;HaplotypeScore=4.7647;MLEAC=9,9,78;MLEAF=0.080,0.080,0.690;MQ=40.55;MQ0=8839;MQRankSum=-5.908;QD=26.78;ReadPosRankSum=0.134;SOR=0.679	GT:AD:DP:GQ:PL	0:248,2:250:99:0,8016	0:249,1:250:99:0,8497	0:250,0:250:99:0,8321	0:250,0:250:99:0,8847	0:250,0:250:99:0,8273	0:249,0:249:99:0,8495	0:250,0:250:99:0,8679	0:249,0:249:99:0,8250	0:249,0:249:99:0,8546	0:250,0:250:99:0,8611	0:250,0:250:99:0,9241	0:250,0:250:99:0,8792	0:249,0:249:99:0,8356	0:250,0:250:99:0,9682	0:250,0:250:99:0,8717	0:249,1:250:99:0,8765	0:250,0:250:99:0,9257	0:248,1:249:99:0,9215	0:250,0:250:99:0,9200	0:250,0:250:99:0,8525	0:250,0:250:99:0,9001	0:250,0:250:99:0,8472	0:250,0:250:99:0,9063	0:250,0:250:99:0,9420	0:250,0:250:99:0,8968	0:249,1:250:99:0,9017	0:249,0:250:99:0,9311	0:250,0:250:99:0,9022	1:250,0:250:99:0,9458	0:250,0:250:99:0,9222	1:248,1:250:99:0,8753	0:249,0:250:99:0,9027	0:250,0:250:99:0,9134	0:248,0:249:99:0,9088	0:247,1:250:99:0,9188	0:249,0:250:99:0,9181	0:248,1:250:99:0,8988	0:249,0:250:99:0,9112	0:247,0:248:99:0,9132	0:249,0:249:99:0,9130	0:250,0:250:99:0,9053
NC_000915.1	446273		T	C	7821.74	PASS	AC=1;AF=8.850e-03;AN=113;BaseQRankSum=3.244;DP=28197;Dels=0.00;FS=0.000;HaplotypeScore=6.7464;MLEAC=1;MLEAF=8.850e-03;MQ=45.50;MQ0=6421;MQRankSum=-0.951;QD=31.29;ReadPosRankSum=0.410;SOR=0.762	GT:AD:DP:GQ:PL	0:250,0:250:99:0,6822	0:249,0:249:99:0,7288	0:247,0:248:99:0,7447	0:250,0:250:99:0,7122	0:248,0:250:99:0,7226	0:250,0:250:99:0,6376	0:250,0:250:99:0,7961	0:248,0:248:99:0,6839	0:249,0:249:99:0,7069	0:249,0:249:99:0,7344	0:250,0:250:99:0,7259	0:250,0:250:99:0,6728	0:248,2:250:99:0,7314	0:249,0:249:99:0,7825	0:250,0:250:99:0,7709	0:250,0:250:99:0,7753	0:249,0:250:99:0,7610	0:250,0:250:99:0,7392	0:250,0:250:99:0,7514	0:250,0:250:99:0,7671	0:250,0:250:99:0,7941	0:250,0:250:99:0,7790	0:247,0:250:99:0,7801	0:250,0:250:99:0,8130	0:250,0:250:99:0,8122	0:250,0:250:99:0,7514	0:250,0:250:99:0,7091	0:250,0:250:99:0,7758	0:250,0:250:99:0,7485	0:250,0:250:99:0,7869	0:248,0:250:99:0,7283	0:249,1:250:99:0,7350	0:250,0:250:99:0,7452	0:249,0:250:99:0,7843	0:245,2:250:99:0,7593	0:247,1:248:99:0,7411	0:247,0:250:99:0,7697	0:249,0:250:99:0,8105	0:249,0:250:99:0,7415	0:250,0:250:99:0,7612	0:249,0:249:99:0,7432
NC_000915.1	446275		G	A	502287	PASS	AC=66;AF=0.584;AN=113;BaseQRankSum=26.292;DP=28198;Dels=0.00;FS=0.000;HaplotypeScore=8.4684;MLEAC=66;MLEAF=0.584;MQ=45.75;MQ0=6316;MQRankSum=3.797;QD=30.52;ReadPosRankSum=0.640;SOR=0.655	GT:AD:DP:GQ:PL	1:0,248:248:99:6724,0	0:247,2:249:99:0,7391	1:0,248:248:99:7466,0	1:0,250:250:99:7310,0	0:248,1:250:99:0,6997	1:0,249:250:99:6583,0	0:250,0:250:99:0,8009	1:0,247:248:99:7251,0	0:249,0:249:99:0,7236	0:250,0:250:99:0,7419	1:0,248:250:99:7200,0	0:250,0:250:99:0,7097	0:250,0:250:99:0,7458	1:0,249:249:99:7898,0	0:250,0:250:99:0,7842	1:0,250:250:99:7847,0	0:250,0:250:99:0,7574	1:0,250:250:99:7324,0	1:0,250:250:99:7365,0	1:0,250:250:99:7833,0	0:249,0:250:99:0,7871	0:248,2:250:99:0,7947	1:0,248:249:99:7712,0	1:0,249:250:99:8082,0	1:0,250:250:99:8036,0	1:0,250:250:99:7503,0	1:1,249:250:99:7239,0	1:0,250:250:99:7891,0	1:1,249:250:99:7450,0	0:250,0:250:99:0,7923	1:0,248:250:99:7404,0	0:250,0:250:99:0,7315	1:1,249:250:99:7365,0	0:249,0:250:99:0,7837	0:249,0:250:99:0,7669	1:0,250:250:99:7525,0	0:250,0:250:99:0,7892	1:0,250:250:99:8133,0	1:0,250:250:99:7561,0	1:0,250:250:99:7571,0	1:0,249:249:99:7494,0
NC_000915.1	447394		A	G	164063	PASS	AC=24;AF=0.212;AN=113;BaseQRankSum=0.965;DP=28199;Dels=0.00;FS=0.000;HaplotypeScore=6.9422;MLEAC=24;MLEAF=0.212;MQ=36.66;MQ0=5817;MQRankSum=-0.245;QD=30.63;ReadPosRankSum=-0.522;SOR=0.679	GT:AD:DP:GQ:PL	0:248,0:248:99:0,8613	0:248,0:248:99:0,8990	0:247,1:250:99:0,8800	0:249,0:249:99:0,8823	0:249,0:249:99:0,8951	0:250,0:250:99:0,8868	0:249,0:249:99:0,9590	0:250,0:250:99:0,8807	0:250,0:250:99:0,8875	0:249,0:250:99:0,9345	0:248,1:250:99:0,8746	0:250,0:250:99:0,8792	0:250,0:250:99:0,8859	0:249,0:249:99:0,9661	0:250,0:250:99:0,9503	0:250,0:250:99:0,9812	0:249,0:249:99:0,9468	0:250,0:250:99:0,9805	0:250,0:250:99:0,9715	0:249,0:249:99:0,9366	0:248,0:248:99:0,9742	0:248,0:248:99:0,9345	0:249,0:249:99:0,9581	0:249,0:249:99:0,9384	0:250,0:250:99:0,9780	0:245,0:247:99:0,9287	0:250,0:250:99:0,9707	0:249,0:250:99:0,9191	1:249,0:250:99:0,9528	0:250,0:250:99:0,9787	1:248,1:249:99:0,9523	0:249,0:249:99:0,9652	0:249,0:250:99:0,9598	0:249,1:250:99:0,9833	0:247,0:249:99:0,9595	0:246,0:250:99:0,9563	0:249,0:249:99:0,9657	0:247,1:249:99:0,9604	0:247,1:248:99:0,9406	0:247,1:249:99:0,9563	0:250,0:250:99:0,9567
NC_000915.1	447395		A	G	183292	PASS	AC=24;AF=0.212;AN=113;BaseQRankSum=0.965;DP=28199;Dels=0.00;FS=0.000;HaplotypeScore=6.9422;MLEAC=24;MLEAF=0.212;MQ=36.66;MQ0=5817;MQRankSum=-0.245;QD=30.63;ReadPosRankSum=-0.522;SOR=0.679	GT:AD:DP:GQ:PL	0:249,0:249:99:0,7357	0:248,2:250:99:0,7648	0:248,0:250:99:0,7660	1:0,250:250:99:7030,0	0:250,0:250:99:0,7494	0:249,0:249:99:0,6527	0:250,0:250:99:0,8160	1:0,250:250:99:7243,0	0:250,0:250:99:0,7503	0:249,0:249:99:0,7336	1:0,246:249:99:7275,0	0:249,0:250:99:0,7825	0:250,0:250:99:0,7880	0:250,0:250:99:0,7607	0:250,0:250:99:0,8013	0:250,0:250:99:0,7964	0:250,0:250:99:0,7595	0:248,0:250:99:0,7624	0:250,0:250:99:0,7738	0:250,0:250:99:0,7870	0:250,0:250:99:0,8025	1:1,246:247:99:7661,0	0:248,0:248:99:0,8170	0:248,0:248:99:0,7270	0:250,0:250:99:0,7925	0:248,0:250:99:0,7932	0:249,0:250:99:0,7735	0:249,0:250:99:0,7228	1:0,250:250:99:7389,0	0:250,0:250:99:0,8122	1:2,248:250:99:7932,0	1:0,249:250:99:8499,0	0:242,6:250:99:0,7167	0:249,0:250:99:0,7927	1:0,249:250:99:7539,0	0:248,1:250:99:0,7383	0:249,0:250:99:0,7974	0:250,0:250:99:0,7721	0:249,0:250:99:0,7732	1:0,250:250:99:8239,0	1:0,250:250:99:7631,0
NC_000915.1	447434		T	C	10402.7	PASS	AC=1;AF=8.850e-03;AN=113;BaseQRankSum=-0.538;DP=28222;Dels=0.00;FS=0.000;HaplotypeScore=10.7984;MLEAC=1;MLEAF=8.850e-03;MQ=48.44;MQ0=234;MQRankSum=-1.659;QD=29.93;ReadPosRankSum=-1.816;SOR=0.740	GT:AD:DP:GQ:PL	0:247,0:248:99:0,8473	0:249,0:249:99:0,8689	0:248,0:248:99:0,8774	0:250,0:250:99:0,9095	0:246,0:248:99:0,8916	0:249,0:250:99:0,8708	1:248,0:248:99:0,9432	0:248,2:250:99:0,8640	0:250,0:250:99:0,8933	0:246,0:248:99:0,8937	0:248,0:250:99:0,8647	0:248,0:249:99:0,8574	0:249,0:249:99:0,8990	0:249,0:249:99:0,9701	1:249,0:249:99:0,9547	0:249,0:249:99:0,9580	0:250,0:250:99:0,9703	0:249,0:249:99:0,9754	0:249,0:249:99:0,9637	0:249,0:249:99:0,9440	0:250,0:250:99:0,9776	1:249,0:249:99:0,9388	1:249,0:249:99:0,9445	1:248,0:248:99:0,9103	1:250,0:250:99:0,9648	1:249,0:250:99:0,9472	1:250,0:250:99:0,9860	1:248,0:249:99:0,9309	0:249,0:250:99:0,9407	1:250,0:250:99:0,9659	0:248,1:250:99:0,9494	0:246,0:248:99:0,9556	1:249,0:250:99:0,9509	1:249,1:250:99:0,9897	0:249,0:250:99:0,9534	1:250,0:250:99:0,9623	1:248,0:249:99:0,9445	1:247,2:249:99:0,9708	1:247,1:249:99:0,9527	0:246,1:249:99:0,9424	1:249,0:250:99:0,9605
NC_000915.1	1207773	16s	G	A	712.74	PASS	AC=1;AF=8.850e-03;AN=113;BaseQRankSum=-0.440;DP=28223;Dels=0.00;FS=0.000;HaplotypeScore=7.0116;MLEAC=1;MLEAF=8.850e-03;MQ=43.00;MQ0=2646;MQRankSum=-1.196;QD=2.85;ReadPosRankSum=-0.601;SOR=0.584	GT:AD:DP:GQ:PL	0:248,0:250:99:0,6802	0:250,0:250:99:0,6499	0:249,0:249:99:0,7083	0:250,0:250:99:0,6720	0:249,0:250:99:0,6366	0:250,0:250:99:0,6669	0:250,0:250:99:0,7051	0:248,0:249:99:0,6715	0:250,0:250:99:0,6720	0:247,0:247:99:0,6324	0:250,0:250:99:0,6568	0:249,0:250:99:0,7016	0:250,0:250:99:0,7040	0:250,0:250:99:0,7172	0:250,0:250:99:0,7160	0:250,0:250:99:0,6723	0:250,0:250:99:0,6988	0:249,1:250:99:0,6887	0:250,0:250:99:0,7030	0:250,0:250:99:0,7414	0:250,0:250:99:0,7306	0:249,0:249:99:0,6925	0:250,0:250:99:0,6676	0:250,0:250:99:0,6315	0:250,0:250:99:0,7041	0:249,0:250:99:0,7110	0:250,0:250:99:0,6723	0:249,0:250:99:0,6619	0:249,0:250:99:0,7039	0:249,0:249:99:0,7242	0:249,0:250:99:0,6948	0:249,1:250:99:0,6795	0:249,0:249:99:0,6861	0:250,0:250:99:0,7371	0:250,0:250:99:0,7300	0:250,0:250:99:0,6933	0:248,0:249:99:0,6527	0:248,1:249:99:0,7186	0:248,1:249:99:0,7028	0:249,0:250:99:0,6824	0:250,0:250:99:0,6677
NC_000915.1	1207807		A	G	8199.74	PASS	AC=1;AF=8.850e-03;AN=113;BaseQRankSum=7.664;DP=28232;Dels=0.00;FS=0.000;HaplotypeScore=7.2220;MLEAC=1;MLEAF=8.850e-03;MQ=45.90;MQ0=1370;MQRankSum=2.662;QD=32.80;ReadPosRankSum=-1.253;SOR=0.833	GT:AD:DP:GQ:PL	0:249,0:249:99:0,7416	0:248,0:250:99:0,7347	0:250,0:250:99:0,7324	0:248,0:250:99:0,7204	0:250,0:250:99:0,6713	0:249,0:249:99:0,7330	0:250,0:250:99:0,7631	0:250,0:250:99:0,7233	0:248,0:250:99:0,7471	0:249,0:249:99:0,6945	0:250,0:250:99:0,7311	0:248,0:250:99:0,7652	0:250,0:250:99:0,7602	0:250,0:250:99:0,8099	0:250,0:250:99:0,7896	0:247,0:247:99:0,7680	0:250,0:250:99:0,7590	0:250,0:250:99:0,7695	0:250,0:250:99:0,8060	0:250,0:250:99:0,7992	0:249,0:250:99:0,7983	0:250,0:250:99:0,7326	0:250,0:250:99:0,7476	0:250,0:250:99:0,7189	0:250,0:250:99:0,7791	0:249,0:250:99:0,7992	0:250,0:250:99:0,7068	0:250,0:250:99:0,7507	0:250,0:250:99:0,7453	0:249,0:249:99:0,7731	0:250,0:250:99:0,7658	0:249,0:250:99:0,7351	0:250,0:250:99:0,7510	0:249,0:249:99:0,8031	0:250,0:250:99:0,7983	0:249,0:250:99:0,7522	0:249,1:250:99:0,7240	0:249,0:249:99:0,7581	0:250,0:250:99:0,7460	0:250,0:250:99:0,7612	0:250,0:250:99:0,7587
NC_000915.1	1207838		G	A	7333.74	PASS	AC=1;AF=8.850e-03;AN=113;BaseQRankSum=-0.538;DP=28222;Dels=0.00;FS=0.000;HaplotypeScore=10.7984;MLEAC=1;MLEAF=8.850e-03;MQ=48.44;MQ0=234;MQRankSum=-1.659;QD=29.93;ReadPosRankSum=-1.816;SOR=0.740	GT:AD:DP:GQ:PL	0:247,0:250:99:0,7651	0:250,0:250:99:0,7955	0:249,0:250:99:0,7781	0:249,0:249:99:0,7718	0:250,0:250:99:0,7374	0:249,0:250:99:0,8081	0:249,0:250:99:0,8053	0:250,0:250:99:0,7960	0:249,0:249:99:0,7751	0:250,0:250:99:0,7433	0:249,0:250:99:0,7786	0:249,0:250:99:0,7977	0:249,0:250:99:0,8077	0:250,0:250:99:0,8247	0:250,0:250:99:0,8447	0:250,0:250:99:0,8253	0:250,0:250:99:0,8107	0:250,0:250:99:0,8300	0:249,0:250:99:0,8432	0:249,0:250:99:0,8017	0:250,0:250:99:0,8451	0:250,0:250:99:0,7655	0:250,0:250:99:0,7885	0:249,0:250:99:0,7741	0:250,0:250:99:0,8322	0:248,0:250:99:0,8480	0:250,0:250:99:0,7662	0:249,0:250:99:0,7877	0:250,0:250:99:0,8079	0:249,0:249:99:0,8216	0:248,1:250:99:0,8234	0:250,0:250:99:0,8122	0:248,0:250:99:0,8189	0:250,0:250:99:0,8468	0:248,0:250:99:0,8506	0:247,1:249:99:0,7921	0:250,0:250:99:0,7867	0:249,0:249:99:0,8265	0:250,0:250:99:0,8019	0:249,0:250:99:0,8228	0:249,0:250:99:0,7862
NC_000915.1	1207869		G	A	15709.3	PASS	AC=2;AF=0.018;AN=113;BaseQRankSum=0.801;DP=28198;Dels=0.00;FS=0.000;HaplotypeScore=11.7495;MLEAC=2;MLEAF=0.018;MQ=49.42;MQ0=13;MQRankSum=0.757;QD=31.61;ReadPosRankSum=-1.326;SOR=0.588	GT:AD:DP:GQ:PL	0:246,0:250:99:0,7201	0:249,0:250:99:0,7340	0:249,0:250:99:0,7917	0:249,0:249:99:0,7611	0:248,0:249:99:0,7010	0:249,0:250:99:0,7442	0:250,0:250:99:0,7990	0:249,1:250:99:0,7327	0:250,0:250:99:0,7548	0:249,0:250:99:0,7162	0:250,0:250:99:0,7229	1:0,247:249:99:7489,0	0:248,0:250:99:0,7697	0:250,0:250:99:0,8130	0:248,0:248:99:0,8253	0:248,0:248:99:0,8149	0:249,0:250:99:0,8250	0:249,1:250:99:0,8392	0:250,0:250:99:0,8200	0:250,0:250:99:0,8307	0:250,0:250:99:0,8273	0:250,0:250:99:0,7566	0:250,0:250:99:0,7898	0:249,0:249:99:0,7661	0:248,0:249:99:0,8164	0:247,0:250:99:0,8426	0:250,0:250:99:0,7768	0:248,1:250:99:0,7646	0:249,0:250:99:0,7948	0:249,1:250:99:0,7752	0:250,0:250:99:0,7812	0:250,0:250:99:0,7948	0:248,0:250:99:0,8156	0:246,2:250:99:0,8008	0:249,1:250:99:0,8397	0:248,0:249:99:0,8249	0:248,0:248:99:0,7719	0:249,0:250:99:0,8158	0:249,0:250:99:0,7991	0:250,0:250:99:0,8103	0:250,0:250:99:0,7978
NC_000915.1	1207892		A	G	8819.74	PASS	AC=1;AF=8.850e-03;AN=113;BaseQRankSum=5.670;DP=28198;Dels=0.00;FS=0.000;HaplotypeScore=8.8243;MLEAC=1;MLEAF=8.850e-03;MQ=51.65;MQ0=17;MQRankSum=6.878;QD=30.66;ReadPosRankSum=-1.111;SOR=0.703	GT:AD:DP:GQ:PL	0:250,0:250:99:0,8457	0:248,0:248:99:0,8213	0:249,0:250:99:0,8463	0:250,0:250:99:0,8413	0:250,0:250:99:0,7949	0:249,0:250:99:0,8127	0:250,0:250:99:0,8817	0:248,0:250:99:0,8167	0:248,0:248:99:0,8148	0:250,0:250:99:0,7844	0:250,0:250:99:0,8229	0:250,0:250:99:0,8032	0:250,0:250:99:0,8525	0:250,0:250:99:0,8714	0:249,0:249:99:0,8629	0:249,0:249:99:0,9125	0:250,0:250:99:0,8935	0:250,0:250:99:0,8933	0:250,0:250:99:0,8684	0:250,0:250:99:0,8953	0:250,0:250:99:0,8935	0:249,0:249:99:0,8147	0:249,0:249:99:0,8284	0:250,0:250:99:0,8404	0:248,0:248:99:0,8913	0:247,1:250:99:0,8870	0:248,2:250:99:0,8299	0:246,0:249:99:0,8247	0:249,1:250:99:0,8949	0:250,0:250:99:0,8970	0:248,1:250:99:0,8553	0:248,1:250:99:0,8502	0:250,0:250:99:0,8762	0:249,0:249:99:0,8844	0:247,0:248:99:0,8941	0:249,0:249:99:0,8920	0:250,0:250:99:0,8644	0:249,0:250:99:0,8761	0:246,1:249:99:0,8851	0:249,0:250:99:0,8621	0:250,0:250:99:0,8616
NC_000915.1	1208000		A	G	1.00995e+06	PASS	AC=113;AF=1.00;AN=113;BaseQRankSum=5.048;DP=28023;Dels=0.00;FS=0.000;HaplotypeScore=7.5617;MLEAC=113;MLEAF=1.00;MQ=48.44;MQ0=847;MQRankSum=0.730;QD=29.30;ReadPosRankSum=2.697;SOR=0.479	GT:AD:DP:GQ:PL	1:0,244:245:99:8677,0	1:0,248:248:99:8207,0	1:0,248:248:99:9142,0	1:0,249:249:99:8767,0	1:0,248:248:99:8768,0	1:0,247:247:99:8540,0	1:0,245:245:99:8540,0	1:0,249:249:99:8755,0	1:1,248:249:99:8456,0	1:0,249:250:99:8190,0	1:0,250:250:99:8281,0	1:0,250:250:99:8491,0	1:0,249:249:99:7627,0	1:0,249:249:99:8573,0	1:0,249:249:99:8854,0	1:0,246:246:99:9171,0	1:0,250:250:99:8843,0	1:1,248:249:99:9285,0	1:0,250:250:99:9181,0	1:0,248:248:99:8992,0	1:0,246:246:99:9048,0	1:0,249:249:99:9026,0	1:0,250:250:99:9114,0	1:0,249:249:99:8710,0	1:0,250:250:99:9064,0	1:0,250:250:99:9567,0	1:1,249:250:99:9200,0	1:2,248:250:99:9157,0	1:0,248:250:99:9314,0	1:0,250:250:99:9265,0	1:0,250:250:99:9179,0	1:0,247:248:99:9156,0	1:0,248:249:99:9500,0	1:0,243:243:99:9201,0	1:0,242:243:99:8870,0	1:0,244:244:99:9291,0	1:0,249:249:99:9343,0	1:0,249:249:99:9265,0	1:1,248:250:99:9220,0	1:1,249:250:99:9406,0	1:0,246:246:99:8912,0
NC_000915.1	1208001		G	A	8207.74	PASS	AC=1;AF=8.850e-03;AN=113;BaseQRankSum=3.252;DP=28048;Dels=0.00;FS=0.000;HaplotypeScore=8.0651;MLEAC=1;MLEAF=8.850e-03;MQ=48.34;MQ0=866;MQRankSum=7.844;QD=26.08;ReadPosRankSum=3.826;SOR=0.485	GT:AD:DP:GQ:PL	0:247,0:247:99:0,8697	0:250,0:250:99:0,8177	0:249,0:249:99:0,8822	0:247,0:249:99:0,8670	0:248,0:248:99:0,8611	0:248,0:248:99:0,8399	0:245,0:245:99:0,8659	0:249,0:250:99:0,8626	0:248,0:250:99:0,8440	0:249,0:249:99:0,7994	0:248,0:248:99:0,8101	0:250,0:250:99:0,8274	0:250,0:250:99:0,7838	0:250,0:250:99:0,8378	0:248,0:248:99:0,8668	0:246,0:246:99:0,9175	0:250,0:250:99:0,8926	0:250,0:250:99:0,9115	0:247,0:248:99:0,9207	0:247,0:247:99:0,8726	0:250,0:250:99:0,9074	0:247,0:249:99:0,8758	0:247,0:248:99:0,8860	0:248,0:248:99:0,8640	0:250,0:250:99:0,9181	0:248,0:248:99:0,9230	0:248,0:250:99:0,9047	0:249,0:250:99:0,9151	0:249,0:250:99:0,9331	0:250,0:250:99:0,9033	0:250,0:250:99:0,9155	0:249,1:250:99:0,9126	0:247,1:248:99:0,9256	0:244,0:244:99:0,9168	0:243,0:243:99:0,8745	0:243,0:245:99:0,9191	0:249,1:250:99:0,9288	0:244,1:249:99:0,9075	0:248,0:249:99:0,9192	0:248,1:249:99:0,9319	0:246,0:246:99:0,8738
NC_000915.1	1208073		T	C	7012.74	PASS	AC=1;AF=8.850e-03;AN=113;BaseQRankSum=3.516;DP=24727;Dels=0.00;FS=0.000;HaplotypeScore=7.5758;MLEAC=1;MLEAF=8.850e-03;MQ=42.82;MQ0=1151;MQRankSum=0.399;QD=32.77;ReadPosRankSum=-1.038;SOR=0.413	GT:AD:DP:GQ:PL	0:222,0:223:99:0,6998	0:220,0:221:99:0,6458	0:216,0:216:99:0,7314	0:213,0:214:99:0,7100	0:226,0:226:99:0,7332	0:219,0:220:99:0,6838	0:217,0:217:99:0,7028	0:218,0:220:99:0,6939	0:219,2:223:99:0,7168	0:221,0:222:99:0,6385	0:222,0:222:99:0,6635	0:247,0:247:99:0,7220	0:221,2:223:99:0,6629	0:250,0:250:99:0,6963	0:221,0:221:99:0,7324	0:214,0:214:99:0,7349	0:213,0:214:99:0,7228	0:208,0:209:99:0,6902	0:212,0:212:99:0,7220	0:217,0:217:99:0,7414	0:210,0:210:99:0,6961	0:214,0:214:99:0,7224	0:245,0:245:99:0,7783	0:220,0:220:99:0,7298	0:219,0:219:99:0,7263	0:205,0:205:99:0,7304	0:218,0:218:99:0,7518	0:218,0:218:99:0,7357	0:216,0:216:99:0,7517	0:211,0:211:99:0,7276	0:245,0:246:99:0,7981	0:217,0:217:99:0,7439	0:209,0:209:99:0,7592	0:209,1:211:99:0,7222	0:215,0:218:99:0,7249	0:213,0:214:99:0,7619	0:214,1:216:99:0,7305	0:208,0:208:99:0,7132	0:218,1:223:99:0,7528	0:210,0:212:99:0,7040	0:242,0:242:99:0,7804
NC_000915.1	1208762		G	A	3056.74	PASS	AC=1;AF=8.850e-03;AN=113;BaseQRankSum=-0.049;DP=28110;Dels=0.00;FS=0.000;HaplotypeScore=9.5170;MLEAC=1;MLEAF=8.850e-03;MQ=41.53;MQ0=3272;MQRankSum=0.442;QD=12.23;ReadPosRankSum=-0.661;SOR=0.691	GT:AD:DP:GQ:PL	0:247,0:250:99:0,7944	0:249,0:250:99:0,7865	0:246,0:250:99:0,7728	0:250,0:250:99:0,7130	0:249,0:249:99:0,7624	0:249,0:250:99:0,7506	0:250,0:250:99:0,8269	0:249,0:250:99:0,7485	0:250,0:250:99:0,8047	0:250,0:250:99:0,7980	0:250,0:250:99:0,7923	0:250,0:250:99:0,7511	0:249,0:249:99:0,7563	0:250,0:250:99:0,8544	0:247,0:248:99:0,8239	0:249,0:249:99:0,7722	0:250,0:250:99:0,8471	0:250,0:250:99:0,8006	0:250,0:250:99:0,7912	0:250,0:250:99:0,8144	0:248,0:250:99:0,8148	0:250,0:250:99:0,8093	0:250,0:250:99:0,8232	0:250,0:250:99:0,8241	0:250,0:250:99:0,8249	0:245,3:250:99:0,8214	0:249,0:250:99:0,8536	0:250,0:250:99:0,7940	0:250,0:250:99:0,8520	0:249,0:249:99:0,8125	0:250,0:250:99:0,8291	0:249,0:250:99:0,7912	0:248,0:249:99:0,8399	0:249,0:250:99:0,8060	0:250,0:250:99:0,8456	0:249,0:250:99:0,8507	0:249,1:250:99:0,8256	0:250,0:250:99:0,8835	0:249,1:250:99:0,8461	0:246,2:250:99:0,8559	0:250,0:250:99:0,8531
NC_000915.1	1208802		G	A	8651.74	PASS	AC=1;AF=8.850e-03;AN=113;BaseQRankSum=4.188;DP=28225;Dels=0.00;FS=0.000;HaplotypeScore=9.6864;MLEAC=1;MLEAF=8.850e-03;MQ=43.03;MQ0=2413;MQRankSum=-0.780;QD=34.61;ReadPosRankSum=0.624;SOR=0.934	GT:AD:DP:GQ:PL	0:249,0:250:99:0,7807	0:248,2:250:99:0,7519	0:248,0:250:99:0,8108	0:250,0:250:99:0,7613	0:245,1:250:99:0,7558	0:249,0:250:99:0,7736	0:250,0:250:99:0,8362	0:248,1:250:99:0,7611	0:250,0:250:99:0,7952	0:247,0:250:99:0,7926	0:249,0:249:99:0,8166	0:250,0:250:99:0,7914	0:246,0:250:99:0,7707	0:249,0:249:99:0,8645	0:249,0:250:99:0,8131	0:250,0:250:99:0,8117	0:250,0:250:99:0,8361	0:248,2:250:99:0,7990	0:250,0:250:99:0,8299	0:250,0:250:99:0,8147	0:248,0:250:99:0,8480	0:250,0:250:99:0,8267	0:250,0:250:99:0,8357	0:248,0:248:99:0,8153	0:250,0:250:99:0,8617	0:248,0:250:99:0,8588	0:247,1:250:99:0,8224	0:248,1:250:99:0,8314	0:249,1:250:99:0,8819	0:249,0:250:99:0,8429	0:249,1:250:99:0,8489	0:249,0:250:99:0,8271	0:250,0:250:99:0,8614	0:250,0:250:99:0,8592	0:249,1:250:99:0,8603	0:248,0:249:99:0,8689	0:248,0:250:99:0,8180	0:248,0:250:99:0,8702	0:248,1:250:99:0,8426	0:247,1:250:99:0,8472	1:0,250:250:99:8695,0
NC_000915.1	1208880		A	G	9099.74	PASS	AC=1;AF=8.850e-03;AN=113;BaseQRankSum=1.662;DP=28232;Dels=0.00;FS=0.000;HaplotypeScore=8.5032;MLEAC=1;MLEAF=8.850e-03;MQ=45.97;MQ0=555;MQRankSum=2.751;QD=30.65;ReadPosRankSum=-0.381;SOR=0.482	GT:AD:DP:GQ:PL	0:250,0:250:99:0,8636	0:249,0:249:99:0,8635	0:248,0:250:99:0,8911	0:250,0:250:99:0,8930	0:250,0:250:99:0,8686	0:249,0:249:99:0,8693	0:250,0:250:99:0,9016	0:246,0:249:99:0,8414	0:249,0:249:99:0,8824	0:249,1:250:99:0,8828	0:246,0:246:99:0,8914	0:248,0:250:99:0,8490	0:250,0:250:99:0,8811	0:250,0:250:99:0,9700	0:250,0:250:99:0,9065	0:250,0:250:99:0,9112	0:250,0:250:99:0,9214	0:249,0:249:99:0,9223	0:250,0:250:99:0,9318	0:249,0:249:99:0,9018	1:0,250:250:99:9143,0	0:250,0:250:99:0,9250	0:249,0:250:99:0,9381	0:250,0:250:99:0,9174	0:250,0:250:99:0,9497	0:250,0:250:99:0,9491	0:250,0:250:99:0,9165	0:249,0:250:99:0,9280	0:250,0:250:99:0,9695	0:250,0:250:99:0,9288	0:250,0:250:99:0,8934	0:249,0:250:99:0,9221	0:250,0:250:99:0,9408	0:250,0:250:99:0,9267	0:250,0:250:99:0,9384	0:249,0:250:99:0,9559	0:249,0:250:99:0,9127	0:250,0:250:99:0,9367	0:250,0:250:99:0,9416	0:249,1:250:99:0,9043	0:250,0:250:99:0,9442
NC_000915.1	1208893		G	A	8016.74	PASS	AC=1;AF=8.850e-03;AN=113;BaseQRankSum=1.792;DP=28237;Dels=0.00;FS=0.000;HaplotypeScore=7.7259;MLEAC=1;MLEAF=8.850e-03;MQ=45.74;MQ0=157;MQRankSum=-1.201;QD=32.72;ReadPosRankSum=-0.723;SOR=0.783	GT:AD:DP:GQ:PL	1:1,244:250:99:8060,0	0:250,0:250:99:0,9317	0:249,0:249:99:0,8848	0:249,0:250:99:0,9045	0:250,0:250:99:0,8902	0:247,1:248:99:0,9026	0:250,0:250:99:0,9124	0:249,0:249:99:0,8631	0:249,0:249:99:0,9304	0:250,0:250:99:0,9290	0:250,0:250:99:0,9514	0:250,0:250:99:0,9130	0:249,0:249:99:0,8851	0:250,0:250:99:0,10059	0:250,0:250:99:0,9584	0:250,0:250:99:0,9518	0:250,0:250:99:0,9467	0:249,0:249:99:0,9453	0:250,0:250:99:0,9509	0:250,0:250:99:0,9285	0:250,0:250:99:0,9539	0:250,0:250:99:0,9277	0:249,0:250:99:0,9395	0:249,0:250:99:0,9392	0:250,0:250:99:0,9629	0:249,0:250:99:0,9484	0:250,0:250:99:0,9411	0:250,0:250:99:0,9633	0:250,0:250:99:0,9816	0:250,0:250:99:0,9794	0:249,0:250:99:0,9221	0:250,0:250:99:0,9524	0:250,0:250:99:0,9622	0:249,0:250:99:0,9514	0:250,0:250:99:0,9745	0:250,0:250:99:0,9746	0:249,1:250:99:0,9332	0:249,0:250:99:0,9524	0:249,1:250:99:0,9542	0:250,0:250:99:0,9465	0:250,0:250:99:0,9571
NC_000915.1	1208906		G	A	8783.74	PASS	AC=1;AF=8.850e-03;AN=113;BaseQRankSum=2.886;DP=28231;Dels=0.00;FS=0.000;HaplotypeScore=6.9401;MLEAC=1;MLEAF=8.850e-03;MQ=44.55;MQ0=1306;MQRankSum=0.996;QD=26.10;ReadPosRankSum=0.849;SOR=0.702	GT:AD:DP:GQ:PL	0:248,2:250:99:0,8016	0:249,1:250:99:0,8497	0:250,0:250:99:0,8321	0:250,0:250:99:0,8847	0:250,0:250:99:0,8273	0:249,0:249:99:0,8495	0:250,0:250:99:0,8679	0:249,0:249:99:0,8250	0:249,0:249:99:0,8546	0:250,0:250:99:0,8611	0:250,0:250:99:0,9241	0:250,0:250:99:0,8792	0:249,0:249:99:0,8356	0:250,0:250:99:0,9682	0:250,0:250:99:0,8717	0:249,1:250:99:0,8765	0:250,0:250:99:0,9257	0:248,1:249:99:0,9215	0:250,0:250:99:0,9200	0:250,0:250:99:0,8525	0:250,0:250:99:0,9001	0:250,0:250:99:0,8472	0:250,0:250:99:0,9063	0:250,0:250:99:0,9420	0:250,0:250:99:0,8968	0:249,1:250:99:0,9017	0:249,0:250:99:0,9311	0:250,0:250:99:0,9022	0:250,0:250:99:0,9458	0:250,0:250:99:0,9222	0:248,1:250:99:0,8753	0:249,0:250:99:0,9027	0:250,0:250:99:0,9134	0:248,0:249:99:0,9088	0:247,1:250:99:0,9188	0:249,0:250:99:0,9181	0:248,1:250:99:0,8988	0:249,0:250:99:0,9112	0:247,0:248:99:0,9132	0:249,0:249:99:0,9130	0:250,0:250:99:0,9053
NC_000915.1	1511625		T	C	8904.74	PASS	AC=1;AF=8.850e-03;AN=113;BaseQRankSum=3.589;DP=28115;Dels=0.00;FS=0.000;HaplotypeScore=9.7885;MLEAC=1;MLEAF=8.850e-03;MQ=45.61;MQ0=656;MQRankSum=2.269;QD=29.73;ReadPosRankSum=-1.129;SOR=0.551	GT:AD:DP:GQ:PL	0:250,0:250:99:0,7799	0:248,0:250:99:0,8257	0:248,0:248:99:0,7756	0:249,0:250:99:0,8553	0:250,0:250:99:0,8052	0:248,0:250:99:0,8221	0:250,0:250:99:0,8129	0:247,0:249:99:0,8298	0:248,2:250:99:0,7895	0:247,0:249:99:0,8349	0:249,0:250:99:0,8681	0:248,0:248:99:0,8178	0:249,0:249:99:0,7908	0:250,0:250:99:0,8082	0:249,0:250:99:0,8743	0:250,0:250:99:0,8631	0:249,0:250:99:0,8338	0:250,0:250:99:0,8077	0:250,0:250:99:0,8033	0:248,1:249:99:0,8507	0:250,0:250:99:0,8549	0:248,0:250:99:0,8458	0:250,0:250:99:0,8847	0:250,0:250:99:0,8600	0:249,0:249:99:0,9081	0:248,0:250:99:0,8323	0:250,0:250:99:0,8590	0:250,0:250:99:0,8553	0:250,0:250:99:0,8847	0:250,0:250:99:0,8443	0:249,0:250:99:0,9034	0:250,0:250:99:0,8441	0:250,0:250:99:0,8768	0:249,1:250:99:0,8670	0:249,0:250:99:0,8671	0:248,1:250:99:0,8437	0:248,1:250:99:0,8873	0:249,1:250:99:0,8569	0:250,0:250:99:0,8524	0:248,0:250:99:0,8115	0:250,0:250:99:0,8397
NC_000915.1	1511939		G	A	10098.7	PASS	AC=1;AF=8.850e-03;AN=113;BaseQRankSum=6.688;DP=28233;Dels=0.00;FS=0.000;HaplotypeScore=5.7044;MLEAC=1;MLEAF=8.850e-03;MQ=58.82;MQ0=7;MQRankSum=1.962;QD=28.81;ReadPosRankSum=-0.227;SOR=0.742	GT:AD:DP:GQ:PL	0:250,0:250:99:0,9490	0:249,0:250:99:0,9449	0:250,0:250:99:0,9604	0:250,0:250:99:0,9538	0:250,0:250:99:0,9630	0:250,0:250:99:0,9625	0:250,0:250:99:0,10184	0:248,1:250:99:0,9509	0:250,0:250:99:0,9825	0:250,0:250:99:0,9614	0:249,0:249:99:0,9540	0:249,0:250:99:0,9659	0:249,0:249:99:0,9520	0:250,0:250:99:0,9921	0:250,0:250:99:0,10048	0:250,0:250:99:0,10064	0:250,0:250:99:0,10039	0:250,0:250:99:0,10088	0:250,0:250:99:0,9832	0:250,0:250:99:0,10033	0:250,0:250:99:0,9946	0:250,0:250:99:0,10030	0:250,0:250:99:0,10162	1:0,250:250:99:10142,0	0:250,0:250:99:0,10052	0:249,0:250:99:0,10047	0:250,0:250:99:0,10162	0:250,0:250:99:0,10275	0:250,0:250:99:0,10218	0:250,0:250:99:0,10223	0:249,0:250:99:0,10019	0:249,0:250:99:0,10050	0:250,0:250:99:0,10283	0:250,0:250:99:0,10200	0:250,0:250:99:0,10270	0:249,0:250:99:0,10054	0:249,0:250:99:0,10165	0:249,0:250:99:0,10113	0:249,1:250:99:0,10056	0:249,0:250:99:0,10163	0:250,0:250:99:0,9957
[truncated: 71 more columns]

## Sheet: fsIndels-CDS
gene	ref	1	3	5	6	7	8	9	10	11	12	13	15	16	19	20	21	22	24	25	30	37	38	40	41	42	43	44	45	46	51	52	54	63	66	67	79	80	85	88	92	109	110	111	121	124	125	2	26
gene-HP0004:cds-NP_206806.1#NC_000915.1#1931:exon1:c.541_542insAACGAAC:p.L181_K182delinsX,	A	AGTTCGTT	AGTTCGTT	AGTTCGTT	AGTTCGTT	AGTTCGTT	AGTTCGTT	AGTTCGTT	AGTTCGTT	AGTTCGTT	AGTTCGTT	AGTTCGTT	AGTTCGTT	AGTTCGTT	AGTTCGTT	AGTTCGTT	AGTTCGTT		AGTTCGTT	AGTTCGTT	AGTTCGTT	AGTTCGTT	AGTTCGTT	AGTTCGTT	AGTTCGTT			AGTTCGTT	AGTTCGTT	AGTTCGTT	AGTTCGTT	AGTTCGTT	AGTTCGTT	AGTTCGTT	AGTTCGTT	AGTTCGTT			AGTTCGTT	AGTTCGTT	AGTTCGTT	AGTTCGTT	AGTTCGTT		AGTTCGTT	AGTTCGTT	AGTTCGTT	AGTTCGTT	AGTTCGTT
gene-HP0004:cds-NP_206806.1#NC_000915.1#1931:exon1:c.527_531del:p.A176fs,	TGCTCG	T	T	T	T	T	T	T	T	T	T	T	T	T	T	T	T	T	T	T	T	T	T	T	T	T	T	T	T	T	T	T	T	T	T	T	T	T	T	T	T	T	T	T	T	T	T	T	T
gene-HP0004:cds-NP_206806.1#NC_000915.1#1931:exon1:c.522_523del:p.E174fs,	TTC	T	T	T	T	T	T	T	T	T	T	T	T	T	T	T	T	T	T	T	T	T	T	T	T	T	T	T	T	T	T	T	T	T	T	T	T	T	T	T	T	T	T	T	T	T	T	T	T
gene-HP0009:cds-NP_206811.1#NC_000915.1#5240:exon1:c.1904_1905del:p.*635fs,	CAGATATT		C								C	C	C	C	C	C	C	C	C	C	C	C	C	C	C	C	C					C	C	C	C	C	C	C	C	C	C	C	C	C	C	C	C	C	C
gene-HP0009:cds-NP_206811.1#NC_000915.1#5240:exon1:c.1903_1904insG:p.X635delinsX,	T		TC																														TC		TC
gene-HP0009:cds-NP_206811.1#NC_000915.1#5240:exon1:c.1251delC:p.P417fs,	CG
gene-HP0009:cds-NP_206811.1#NC_000915.1#5240:exon1:c.1147_1148del:p.D383fs,	ATC	A	A	A	A	A	A	A	A	A	A	A	A	A	A	A	A	A	A	A	A	A	A	A	A			A	A	A	A	A	A	A	A	A			A	A	A	A	A		A	A	A	A	A
gene-HP0009:cds-NP_206811.1#NC_000915.1#5240:exon1:c.1144_1145insGC:p.K382fs,	T	TGC	TGC	TGC	TGC	TGC	TGC	TGC	TGC	TGC	TGC	TGC	TGC	TGC	TGC	TGC	TGC	TGC		TGC	TGC	TGC	TGC	TGC	TGC			TGC	TGC	TGC	TGC	TGC	TGC	TGC	TGC	TGC			TGC	TGC	TGC	TGC	TGC		TGC	TGC	TGC	TGC	TGC
gene-HP0009:cds-NP_206811.1#NC_000915.1#5240:exon1:c.909_910del:p.D303fs,	AGG		A								A	A	A			A		A	A	A	A					A	A								A	A	A	A		A	A		A	A		A		A
gene-HP0009:cds-NP_206811.1#NC_000915.1#5240:exon1:c.904_905insCC:p.K302fs,	T		TGG								TGG	TGG	TGG		TGG	TGG	TGG	TGG	TGG	TGG	TGG					TGG	TGG								TGG	TGG	TGG	TGG		TGG	TGG		TGG	TGG		TGG		TGG
gene-HP0012:cds-NP_206814.1#NC_000915.1#9910:exon1:c.1294_1295insAGGT:p.R432fs,	A	AAGTG		AAGTG	AAGTG	AAGTG	AAGTG	AAGTG	AAGTG	AAGTG		AAGTG	AAGTG							AAGTG		AAGTG	AAGTG					AAGTG	AAGTG	AAGTG	AAGTG												AAGGT		AAGTG
gene-HP0012:cds-NP_206814.1#NC_000915.1#9910:exon1:c.1299_1302del:p.F433fs,	TTGCG	T		T	T	T	T	T	T	T	T	T	T	T	T	T	T	T	T	T	T	T	T	T	T			T	T	T	T	T	T	T		T			T	T	T	T	T		T	T	T	T	T
gene-HP0014:cds-NP_206816.1#NC_000915.1#12727:exon1:c.551_552insTAGGC:p.D184fs,	A	ATAGGC	ATAGGC	ATAGGC	ATAGGC	ATAGGC	ATAGGC	ATAGGC	ATAGGC	ATAGGC	ATAGGC	ATAGGC	ATAGGC	ATAGGC	ATAGGC	ATAGGC	ATAGGC	ATAGGC	ATAGGC	ATAGGC	ATAGGC	ATAGGC	ATAGGC	ATAGGC	ATAGGC			ATAGGC	ATAGGC	ATAGGC	ATAGGC	ATAGGC	ATAGGC	ATAGGC	ATAGGC	ATAGGC			ATAGGC	ATAGGC	ATAGGC	ATAGGC	ATAGGC		ATAGGC	ATAGGC	ATAGGC	ATAGGC
gene-HP0014:cds-NP_206816.1#NC_000915.1#12727:exon1:c.558_562del:p.L186fs,	TAAACC	T	T	T	T	T	T	T	T	T	T	T	T	T	T	T	T	T	T	T	T	T	T	T	T			T	T	T	T	T	T	T	T	T			T	T	T	T	T		T	T	T	T
gene-HP0014:cds-NP_206816.1#NC_000915.1#12727:exon1:c.558_559insGGCTC:p.L186fs,	A	AGGCTC	AGGCTC	AGGCTC	AGGCTC	AGGCTC	AGGCTC	AGGCTC	AGGCTC	AGGCTC	AGGCTC	AGGCTC	AGGCTC	AGGCTC	AGGCTC	AGGCTC	AGGCTC	AGGCTC	AGGCTC	AGGCTC	AGGCTC	AGGCTC	AGGCTC	AGGCTC	AGGCTC			AGGCTC	AGGCTC	AGGCTC	AGGCTC	AGGCTC	AGGCTC	AGGCTC	AGGCTC	AGGCTC			AGGCTC	AGGCTC	AGGCTC	AGGCTC	AGGCTC		AGGCTC	AGGCTC	AGGCTC	AGGCTC
gene-HP0021:cds-NP_206823.1#NC_000915.1#20568:exon1:c.272_273del:p.L91fs,	GAA		G									G				G		G		G					G							G		G						G		G			G
gene-HP0021:cds-NP_206823.1#NC_000915.1#20568:exon1:c.269_270insTA:p.T90fs,	G	GTA	GTA	GTA	GTA	GTA	GTA	GTA	GTA	GTA		GTA				GTA	GTA	GTA		GTA				GTA	GTA			GTA	GTA	GTA	GTA	GTA		GTA					GTA	GTA	GTA	GTA			GTA
gene-HP0025:cds-NP_206827.1#NC_000915.1#23323:exon1:c.845_854del:p.A282fs,	ATTGCCACCGG	A	A	A	A	A	A	A	A	A	A	A	A	A	A	A	A	A	A		A	A	A	A	A			A	A	A	A	A	A	A	A	A			A	A	A	A	A		A	A	A	A	A
gene-HP0025:cds-NP_206827.1#NC_000915.1#23323:exon1:c.851delG:p.G284fs,	GC	G	G	G	G	G	G	G	G	G	G	G	G	G	G	G	G	G	G		G	G	G	G	G			G	G	G	G	G	G	G	G	G			G	G	G	G	G		G	G	G	G	G
gene-HP0025:cds-NP_206827.1#NC_000915.1#23323:exon1:c.841_845del:p.V281fs,	GGCCAC	G	G	G	G	G	G	G	G	G	G	G	G	G	G	G	G	G	G		G	G	G	G	G			G	G	G	G	G	G	G	G	G			G	G	G	G	G		G	G	G	G	G
gene-HP0025:cds-NP_206827.1#NC_000915.1#23323:exon1:c.839_840del:p.N280fs,	CAT	C	C	C	C	C	C	C	C	C	C	C	C	C	C	C	C	C	C		C	C	C	C	C			C	C	C	C	C	C	C	C	C			C	C	C	C	C		C	C	C	C	C
gene-HP0026:cds-NP_206828.1#NC_000915.1#26077:exon1:c.1281delA:p.X427,	CT	C	C	C	C	C	C	C	C	C	C	C	C		C	C	C	C	C	C	C	C	C					C	C	C	C		C	C	C				C			C	C		C	C	C	C	C
gene-HP0027:cds-NP_206829.1#NC_000915.1#27556:exon1:c.1delG:p.V1fs,	AG	A	A	A	A	A	A	A	A	A	A	A	A	A	A	A	A	A	A	A	A	A	A	A	A	A	A	A	A	A	A	A	A	A	A	A	A	A	A	A	A	A	A	A	A	A	A	A	A
gene-HP0027:cds-NP_206829.1#NC_000915.1#27556:exon1:c.1_2insA:p.V1fs,	G	GA	GA	GA	GA	GA	GA	GA	GA	GA	GA	GA	GA	GA	GA	GA	GA	GA	GA	GA	GA	GA	GA	GA	GA	GA	GA	GA	GA	GA	GA	GA	GA	GA	GA	GA	GA	GA	GA	GA	GA	GA	GA	GA	GA	GA	GA	GA	GA
gene-HP0029:cds-NP_206831.1#NC_000915.1#29410:exon1:c.140_141insGCCC:p.H47fs,	G														GGGGC											GGGGC	GGGGC									GGGGC	GGGGC	GGGGC		GGGGC				GGGGC	GGGGC				GGGGC
gene-HP0029:cds-NP_206831.1#NC_000915.1#29410:exon1:c.132_135del:p.A44fs,	TAATG	T	T	T	T	T	T	T	T	T	T	T	T	T	T	T	T	T	T	T	T	T	T	T	T	T	T	T	T	T	T		T	T	T	T	T	T	T	T	T	T	T	T	T	T	T	T	T
gene-HP0030:cds-NP_206832.1#NC_000915.1#30070:exon1:c.1763_1764del:p.A588fs,	AAG		A								A	A	A	A		A	A	A	A	A		A	A												A	A			A	A						A	A		A
gene-HP0030:cds-NP_206832.1#NC_000915.1#30070:exon1:c.1479_1482del:p.S493fs,	TCGGC		T								T		T	T	T	T	T	T	T	T												T			T	T			T	T					T	T	T
gene-HP0030:cds-NP_206832.1#NC_000915.1#30070:exon1:c.1425_1426insA:p.A476fs,	C		CT								CT		CT	CT	CT	CT	CT	CT	CT	CT	CT	CT	CT									CT	CT		CT	CT			CT	CT					CT		CT		CT
gene-HP0031:cds-NP_206833.1#NC_000915.1#31960:exon1:c.414_414del:p.*138fs,	AGCCAAGTAGCCAAATAGCATGGATAAGCG	A	A	A	A	A	A	A	A	A	A	A	A	A	A	A	A	A	A	A	A	A	A	A	A	A	A	A	A	A	A	A	A	A	A	A	A	A	A	A	A	A	A	A	A	A	A	A	A
gene-HP0032:cds-NP_206834.1#NC_000915.1#32404:exon1:c.5_6insATGAG:p.K2_M3delinsKX,	A	AATGAG	AATGAG	AATGAG	AATGAG	AATGAG	AATGAG	AATGAG	AATGAG	AATGAG	AATGAG		AATGAG	AATGAG	AATGAG	AATGAG	AATGAG	AATGAG		AATGAG	AATGAG	AATGAG	AATGAG	AATGAG	AATGAG			AATGAG	AATGAG	AATGAG	AATGAG	AATGAG	AATGAG		AATGAG	AATGAG				AATGAG	AATGAG	AATGAG	AATGAG			AATGAG	AATGAG		AATGAG
gene-HP0034:cds-NP_206836.1#NC_000915.1#34894:exon1:c.347_348insTTAAG:p.K116_G117delinsNX,	A	ATTAAG	ATTAAG	ATTAAG	ATTAAG	ATTAAG	ATTAAG	ACTAAG	ATTAAG	ATTAAG		ATTAAG	ATTAAG	ACTAAG	ATTAAG	ACTAAG	ATTAAG	ATTAAG	ATTAAG	ATTAAG	ATTAAG	ATTAAG	ATTAAG	ATTAAG	ATTAAG			ATTAAG	ATTAAG	ATTAAG	ACTAAG	ATTAAG	ATTAAG	ATTAAG	ATTAAG	ATTAAG			ATTAAG	ATTAAG	ACTAAG	ATTAAG	ATTAAG		ATTAAG	ATTAAG	ATTAAG	ATTAAG	ATTAAG
gene-HP0036:cds-NP_206838.1#NC_000915.1#35543:exon1:c.336_342del:p.L112fs,	TATTGGTG	T	T	T	T	T	T	T	T	T	T	T	T	T	T	T	T	T	T	T	T	T	T	T	T			T	T	T	T	T	T	T	T	T			T	T	T	T	T		T	T	T	T	T
gene-HP0036:cds-NP_206838.1#NC_000915.1#35543:exon1:c.337_343del:p.L113fs,	ATTGGTGGG	AG	A	AG	AG	AG	AG	AG	AG	AG	A	AG	AG	AG	A	A	AG	A	AG	A	A	AG	AG	AG	AG			AG	AG	AG	AG	A	AG	A	A	A			A	AG	A	A	A		A	A	A	A	AG
gene-HP0036:cds-NP_206838.1#NC_000915.1#35543:exon1:c.696_697del:p.V232fs,	TGG	T	T	T	T	T	T	T	T	T	T	T	T	T	T	T	T	T	T	T	T	T	T	T	T			T	T	T	T	T	T	T	T	T			T	T	T	T	T		T	T	T	T	T
gene-HP0036:cds-NP_206838.1#NC_000915.1#35543:exon1:c.699_700insGC:p.E233fs,	A	ACC	ACC	ACC	ACC	ACC	ACC	ACC	ACC	ACC	AGC	AGC	AGC	AGC	AGC	AGC	AGC	AGC	ACC	AGC	AGC	AGC	AGC	AGC	AGC			ACC	ACC	ACC	ACC	AGC	AGC	AGC	AGC	AGC			AGC	AGC	AGC	AGC	AGC		AGC	AGC	AGC	AGC	AGC
gene-HP0043:cds-NP_206844.1#NC_000915.1#40650:exon1:c.674_687del:p.E225fs,	GAAAAAAAGATCGCT	G	G	G	G	G	G	G	G	G	G	G	G	G		G	G	G	G	G	G	G	G	G	G			G	G	G	G	G	G	G	G				G			G	G		G	G	G	G	G
gene-HP0043:cds-NP_206844.1#NC_000915.1#40650:exon1:c.679_686del:p.K227fs,	AAAGATCGC	A	A	A	A	A	A	A	A	A	A	A	A	A		A	A	A	A	A	A	A	A	A	A			A	A	A	A	A	A	A	A				A			A	A		A	A	A	A	A
gene-HP0043:cds-NP_206844.1#NC_000915.1#40650:exon1:c.696_697insACTT:p.S232fs,	C	CACTT	CACTT	CACTT	CACTT	CACTT	CACTT	CACTT	CACTT	CACTT	CACTT			CACTT		CACTT	CACTT	CACTT	CACTT	CACTT		CACTT	CACTT	CACTT	CACTT			CACTT	CACTT	CACTT	CACTT	CACTT	CACTT	CACTT	CACTT				CACTT			CACTT	CACTT		CACTT	CACTT	CACTT	CACTT
gene-HP0043:cds-NP_206844.1#NC_000915.1#40650:exon1:c.698_699insATAC:p.E233fs,	A	AATAC	AATAC	AATAC	AATAC	AATAC	AATAC	AATAC	AATAC	AATAC	AATAC		AATAC	AATAC	AATAC	AATAC	AATAC	AATAC	AATAC	AATAC	AATAC	AATAC	AATAC	AATAC	AATAC			AATAC	AATAC	AATAC	AATAC	AATAC	AATAC	AATAC	AATAC				AATAC			AATAC	AATAC		AATAC	AATAC	AATAC	AATAC	AATAC
gene-HP0043:cds-NP_206844.1#NC_000915.1#40650:exon1:c.1403_1413del:p.Q468fs,	CAAAACGCCTAATA	C	C	C	C	C	C	C	C	C	C	C	C	C	C		C	C	C	C	C	CA	C	C	C			C	C	C	C	C	C	C	C	C			C	C	C	C	C		C	C	C	C	C
gene-HP0043:cds-NP_206844.1#NC_000915.1#40650:exon1:c.1407_1413del:p.N469fs,	ACGCCTAATAAAGAAAATTTAATAAATAAAAT	A	A	A	A	A	A	A	A	A	A	A	A	A	A	AAAAAT	A	A	A	A	A	AAAAAT	A	A	A			A	A	A	A	A	A	A	A	A			A	A	A	A	A		A	A	A	A	A
gene-HP0045:cds-NP_206846.1#NC_000915.1#43242:exon1:c.86_87insGGTG:p.V29fs,	T	TGGTG	TGGTG	TGGTG	TGGTG	TGGTG	TGGTG	TGGTG	TGGTG	TGGTG	TGGTG	TGGTG		TGGTG	TGGTG	TGGTG	TGGTG	TGGTG	TGGTG	TGGTG	TGGTG	TGGTG	TGGTG	TGGTG	TGGTG			TGGTG	TGGTG	TGGTG	TGGTG	TGGTG	TGGTG	TGGTG	TGGTG	TGGTG			TGGTG	TGGTG	TGGTG	TGGTG	TGGTG		TGGTG	TGGTG	TGGTG	TGGTG	TGGTG
gene-HP0045:cds-NP_206846.1#NC_000915.1#43242:exon1:c.88_91del:p.T30fs,	TACTC	T	T	T	T	T	T	T	T	T	T	T	T	T	T	T	T	T	T	T	T	T	T	T	T			T	T	T	T	T	T	T	T	T			T	T	T	T	T		T	T	T	T	T
gene-HP0047:cds-NP_206848.1#NC_000915.1#45040:exon1:c.99_100insCC:p.F34fs,	A	AGG		AGG	AGG	AGG	AGG	AGG	AGG	AGG			AGG	AGG	AGG	AGG	AGG	AGG	AGG		AGG	AGG	AGG	AGG	AGG			AGG	AGG	AGG	AGG	AGG	AGG	AGG	AGG	AGG			AGG	AGG	AGG	AGG			AGG	AGG	AGG	AGG	AGG
gene-HP0047:cds-NP_206848.1#NC_000915.1#45040:exon1:c.95_96del:p.V32fs,	CAA	C		C	C	C	C	C	C	C		C	C	C	C	C	C	C	C	C	C	C	C	C	C			C	C	C	C	C	C	C	C	C			C	C	C	C			C	C	C	C	C
gene-HP0048:cds-NP_206849.1#NC_000915.1#46041:exon1:c.1148_1149del:p.V383fs,	CCA	C	C	C	C	C	C	C	C	C	C	C	C	C	C	C	C	C	C	C	C	C	C	C	C	C	C	C	C	C	C	C		C	C	C	C	C	C	C	C	C	C	C	C	C	C	C	C
gene-HP0048:cds-NP_206849.1#NC_000915.1#46041:exon1:c.1143_1147del:p.Q381fs,	ACATGC		A								A	A	A	A	A	A		A		A	A	A	A	A	A	A	A					A					A	A	A	A	A	A	A	A			A	A	A
gene-HP0048:cds-NP_206849.1#NC_000915.1#46041:exon1:c.1143_1144del:p.Q381fs,	TGC	T	T	T	T	T	T	T	T	T	T	T	T	T	T	T	T	T	T	T	T	T		T	T			T	T	T	T	T		T	T	T			T	T	T	T	T		T	T	T	T	T
gene-HP0048:cds-NP_206849.1#NC_000915.1#46041:exon1:c.1142_1143insAC:p.Q381fs,	C	CGT		CGT	CGT	CGT	CGT	CGT	CGT	CGT		CGT	CGT	CGT	CGT		CGT	CGT	CGT	CGT	CGT		CGT	CGT	CGT			CGT	CGT	CGT	CGT	CGT		CGT	CGT	CGT			CGT	CGT	CGT	CGT	CGT		CGT	CGT		CGT	CGT
gene-HP0050:cds-NP_206851.1#NC_000915.1#49334:exon1:c.620delA:p.N207fs,	AT	A		A	A	A	A	A	A	A	A	A	A	A	A	A	A	A	A	A	A	A	A					A	A	A	A	A	A		A	A			A	A	A	A	A		A	A	A	A	A
gene-HP0050:cds-NP_206851.1#NC_000915.1#49334:exon1:c.198_199insAA:p.A67fs,	C	CTT	CTT	CTT	CTT	CTT	CTT	CTT	CTT	CTT	CTT	CTT	CTT	CTT	CTT	CTT	CTT	CTT	CTT	CTT	CTT	CTT	CTT	CTT	CTT	CTT	CTT	CTT	CTT	CTT	CTT	CTT	CTT	CTT	CTT	CTT	CTT	CTT	CTT	CTT	CTT	CTT	CTT	CTT	CTT	CTT	CTT	CTT	CTT
gene-HP0055:cds-NP_206856.1#NC_000915.1#56223:exon1:c.228_229insG:p.I77fs,	T	TC	TC	TC	TC	TC	TC	TC	TC	TC	TC	TC			TC	TC	TC		TC			TC		TC	TC			TC	TC	TC	TC	TC	TC	TC	TC	TC			TC	TC	TC					TC			TC
gene-HP0055:cds-NP_206856.1#NC_000915.1#56223:exon1:c.222delA:p.G74fs,	CT	C	C	C	C	C	C	C	C	C	C	C	C	C	C	C	C	C	C	C	C	C	C	C	C	C	C	C	C	C	C	C	C		C	C	C	C	C	C	C	C	C	C	C	C	C	C	C
gene-HP0056:cds-NP_206857.1#NC_000915.1#57740:exon1:c.2951_2954del:p.E984fs,	GTTTT	G	G	G	G	G	G	G	G	G	G	G	G	G	G	G	G	G	G	G	G	G	G	G	G	G	G	G	G	G	G	G	G	G	G	G	G	G	G	G	G	G	G	G	G	G	G	G	G
gene-HP0059:cds-NP_206859.1#NC_000915.1#63144:exon1:c.660_661del:p.E220fs,	AAT	A	A	A	A	A	A	A	A	A	A	A	A	A	A	A	A	A	A	A	A	A	A	A	A			A	A	A	A	A		A	A	A				A	A	A	A			A	A	A	A
gene-HP0059:cds-NP_206859.1#NC_000915.1#63144:exon1:c.757delC:p.L253fs,	TC	T	T	T	T	T	T	T	T	T	T	T	T	T	T	T	T	T	T	T	T	T	T	T	T			T	T	T	T	T	T	T	T	T				T	T	T	T			T	T	T	T
gene-HP0059:cds-NP_206859.1#NC_000915.1#63144:exon1:c.812delC:p.A271fs,	GC	G	G	G	G	G	G	G	G	G	G	G	G	G	G	G	G	G	G	G	G	G	G	G	G	G	G	G	G	G	G	G	G	G			G	G		G	G	G	G	G	G	G	G	G	G
gene-HP0060:cds-NP_206860.1#NC_000915.1#64015:exon1:c.78delC:p.N26fs,	AC	A	A	A	A	A	A	A	A	A	A	A	A	A	A	A	A	A	A	A	A	A	A	A	A			A	A	A	A	A	A	A	A	A				A	A	A	A		A	A	A	A	A
gene-HP0060:cds-NP_206860.1#NC_000915.1#64015:exon1:c.105delT:p.A35fs,	CT	C	C	C	C	C	C	C	C	C	C	C	C	C	C	C	C	C	C	C	C	C	C	C	C			C	C	C	C	C	C	C	C	C				C	C	C	C		C	C	C	C	C
gene-HP0060:cds-NP_206860.1#NC_000915.1#64015:exon1:c.258delC:p.D86fs,	AC	A	A	A	A	A	A	A	A	A	A	A	A	A	A	A	A	A	A	A	A	A	A	A	A	A	A	A	A	A	A	A	A	A	A	A	A	A		A	A	A	A	A	A	A	A	A	A
gene-HP0060:cds-NP_206860.1#NC_000915.1#64015:exon1:c.337_338del:p.K113fs,	TAA	T	T	T	T	T	T	T	T	T	T		T	T		T	T	T	T	T	T	T	T	T	T			T	T	T	T	T	T	T	T	T				T			T		T	T	T	T	T
gene-HP0060:cds-NP_206860.1#NC_000915.1#64015:exon1:c.339_340del:p.K113fs,	AAG	A	A	A	A	A	A	A	A	A	A		A	A	A	A	A	A	A	A	A	A	A	A	A			A	A	A	A	A	A	A	A	A				A			A		A	A	A	A	A
gene-HP0060:cds-NP_206860.1#NC_000915.1#64015:exon1:c.343_344insTG:p.M115fs,	A		ATG								ATG		ATG	ATG	ATG	ATG	ATG	ATG	ATG	ATG	ATG	ATG	ATG	ATG	ATG							ATG	ATG	ATG	ATG	ATG				ATG			ATG		ATG	ATG	ATG	ATG	ATG
gene-HP0060:cds-NP_206860.1#NC_000915.1#64015:exon1:c.410_411insA:p.L137fs,	T	TA	TA	TA	TA	TA	TA	TA	TA	TA	TA	TA	TA		TA	TA	TA	TA	TA	TA	TA	TA	TA	TA	TA			TA	TA	TA	TA	TA	TA	TA	TA	TA				TA		TA	TA		TA	TA	TA	TA	TA
gene-HP0060:cds-NP_206860.1#NC_000915.1#64015:exon1:c.413_414del:p.N138fs,	AAC	A	A	A	A	A	A	A	A	A	A	A	A	A	A	A	A	A	A	A	A	A	A	A	A			A	A	A	A	A	A	A	A	A				A		A	A		A	A	A	A	A
gene-HP0060:cds-NP_206860.1#NC_000915.1#64015:exon1:c.490_497del:p.E164fs,	AGAAGAAAT	A	A	A	A	A	A	A	A	A	A					A	A	A	A	A	A	A	A		A	A	A	A	A	A	A	A	A	A		A	A	A		A	A	A	A	A	A	A	A	A	A
gene-HP0060:cds-NP_206860.1#NC_000915.1#64015:exon1:c.491_495del:p.E164fs,	GAAGAA										G		G			G		G	G	G		GA		GA	G	G	G					G	G	G	G		G	G				G	G	G	G	G		G
gene-HP0060:cds-NP_206860.1#NC_000915.1#64015:exon1:c.494_495insT:p.E165fs,	A										AT		AT						AT			AT		AT	AT	AT	AT								AT		AT	AT				AT		AT	AT	AT
gene-HP0060:cds-NP_206860.1#NC_000915.1#64015:exon1:c.497_512del:p.I166fs,	ATCGGCGGAGAAGAGAT	A	A	A	A	A	A	A	A	A	A		A			A	A	A	A	A	A	A	A	A	A	A	A	A	A	A	A	A	A	A	A	A	A	A		A	A	A	A	A	A	A	A	A	A
gene-HP0060:cds-NP_206860.1#NC_000915.1#64015:exon1:c.498_510del:p.I166fs,	TCGGCGGAGAAGAG	T	T	T	T	T	T	T	T	T	T		T			T	T	T	T	T	T	T	T	T	T	T	T	T	T	T	T	T	T	T	T	T	T	T		T	T	T	T	T	T	T	T	T	T
gene-HP0060:cds-NP_206860.1#NC_000915.1#64015:exon1:c.499_503del:p.G167fs,	CGGCGG	C	C	C	C	C	C	C	C	C	C		C			C	C	C	C	C	C		C	C	C	C	C	C	C	C	C	C	C	C	C	C	C	C		C	C	C	C	C	C	C	C	C	C
gene-HP0060:cds-NP_206860.1#NC_000915.1#64015:exon1:c.551_552insAGATA:p.V184fs,	T	TAGATA	TAGATA	TAGATA	TAGATA	TAGATA	TAGATA	TAGATA	TAGATA	TAGATA			TAGATA				TAGATA		TAGATA		TAGATA	TAGATA						TAGATA	TAGATA	TAGATA	TAGATA		TAGATA	TAGATA	TAGATA					TAGATA	TAGATA	TAGATA	TAGATA		TAGATA	TAGATA	TAGATA
gene-HP0060:cds-NP_206860.1#NC_000915.1#64015:exon1:c.561_565del:p.Q187fs,	AGGGTG	A	A	A	A	A	A	A	A	A	A		A			A	A	A	A	A	A	A	A	A	A			A	A	A	A	A	A	A	A	A				A	A	A	A		A	A	A	A	A
gene-HP0060:cds-NP_206860.1#NC_000915.1#64015:exon1:c.603dupA:p.A201fs,	C	CA	CA	CA	CA	CA	CA	CA	CA	CA	CA		CA			CA	CA	CA	CA	CA	CA	CA	CA	CA	CA			CA	CA	CA	CA	CA	CA	CA	CA	CA					CA	CA	CA		CA	CA	CA	CA	CA
gene-HP0060:cds-NP_206860.1#NC_000915.1#64015:exon1:c.661_665del:p.I221fs,	TATAGA	T	T			T	T	T			T		T			T	T	T	T	T	T	T	T	T	T	T	T	T	T	T	T	T	T	T	T	T	T	T		T	T	T		T	T	T	T	T
gene-HP0060:cds-NP_206860.1#NC_000915.1#64015:exon1:c.662_663insGC:p.I221fs,	T		TGC								TGC		TGC			TGC	TGC	TGC	TGC	TGC			TGC	TGC	TGC	TGC	TGC					TGC			TGC	TGC	TGC	TGC		TGC		TGC		TGC	TGC	TGC	TGC	TGC
gene-HP0060:cds-NP_206860.1#NC_000915.1#64015:exon1:c.666_670del:p.E222fs,	AGAGTT	A	A	A	A	A	A	A	A	A	A		A			A	A	A	A	A	A	A	A	A	A	A	A	A	A	A	A	A	A	A	A	A	A	A		A	AT	A	AT	A	A	A	A	A	A
gene-HP0060:cds-NP_206860.1#NC_000915.1#64015:exon1:c.673_674insATAG:p.Q225fs,	C	CCTAG	CCTAG	CCTAG	CCTAG	CCTAG	CCTAG	CCTAG	CCTAG	CCTAG	CCTAG		CATAG			CCTAG	CATAG	CCTAG	CATAG	CCTAG	CCTAG	CCTAG	CATAG	CATAG	CATAG	CGAGCCCAG	CGAGCCCAG	CCTAG	CCTAG	CCTAG	CCTAG	CCTAG	CCTAG	CCTAG	CATAG	CCTAG	CGAGCCCAG	CGAGCCCAG		CATAG	CCTAG	CATAG	CCTAG	CGAGCCCAG	CATAG	CATAG	CATAG	CCTAG	CCTAG
gene-HP0060:cds-NP_206860.1#NC_000915.1#64015:exon1:c.801delG:p.K267fs,	AG	A		A	A	A	A	A	A	A			A			A	A	A	A	A	A	A	A	A	A	A	A	A	A	A	A	A	A	A	A	A	A	A		A	A	A		A	A	A	A	A
gene-HP0060:cds-NP_206860.1#NC_000915.1#64015:exon1:c.802_803del:p.E268fs,	GGA	G		G	G	G	G	G	G	G			G			G	G	G	G	G	G	G	G	G	G	G	G	G	G	G	G	G	G	G	G	G	G	G		G	G	G		G	G	G	G	G
gene-HP0060:cds-NP_206860.1#NC_000915.1#64015:exon1:c.805delC:p.L269fs,	AC	A	A	A	A	A	A	A	A	A	A		A			A	A	A	A	A	A	A		A	A	A	A	A	A	A	A	A	A	A		A	A	A		A	A	A	A	A	A	A	A	A	A
gene-HP0060:cds-NP_206860.1#NC_000915.1#64015:exon1:c.808_809insTA:p.S270fs,	T	TTA		TTA	TTA	TTA	TTA	TTA	TTA	TTA			TTA			TTA	TTA	TTA	TTA	TTA	TTA	TTA		TTA	TTA			TTA	TTA	TTA	TTA	TTA	TTA	TTA	TTA	TTA				TTA	TTA	TTA			TATAGACC	TTA	TTA	TTA	TATAGACC
gene-HP0060:cds-NP_206860.1#NC_000915.1#64015:exon1:c.809_810insAGACCCT:p.S270fs,	C	CAGACCCT	CAGACCAT	CAGACCCT	CAGACCCT	CAGACCCT	CAGACCCT	CAGACCCT	CAGACCCT	CAGACCCT			CAGACCCT															CAGACCCT	CAGACCCT	CAGACCCT	CAGACCCT		CAGACCCT		CAGACCCT										CAGACCCT				CAGACCCT
gene-HP0060:cds-NP_206860.1#NC_000915.1#64015:exon1:c.812dupG:p.S271fs,	A	AG		AG	AG	AG	AG	AG	AG	AG			AG													AG	AG	AG	AG	AG	AG				AG		AG	AG						AG
gene-HP0060:cds-NP_206860.1#NC_000915.1#64015:exon1:c.812_813insA:p.S271fs,	GC	GAC		GAC	GAC	GAC	GAC	GAC	GAC	GAC			GAC															GAC	GAC	GAC	GAC		GAC		GAC										GAC
gene-HP0060:cds-NP_206860.1#NC_000915.1#64015:exon1:c.817delC:p.Q273fs,	TC	T	T	T	T	T	T	T	T	T	T		T			T	T	T	T	T	T			T	T	T	T	T	T	T	T	T	T	T	T	T	T	T		T	T	T	T		T	T		T	T
gene-HP0060:cds-NP_206860.1#NC_000915.1#64015:exon1:c.896_897del:p.L299fs,	ATCTC	A	ATC	A	A	A	A	A	A	A	A		ATC			ATC	A	A	A	A	A	ATC	ATC	A	A	A	A	A	A	A	A	ATC	ATC	A	A	A	A	A		A	A	A	A	A	A	A	A	A	A
gene-HP0060:cds-NP_206860.1#NC_000915.1#64015:exon1:c.895_898del:p.L299fs,	TCTCA	T	T	T	T	T	T	T	T	T	T		T			T	T	T	T	T	T	T	T	T	T	T	T	T	T	T	T	T	T	T	T	T	T	T		T	T	T	T	T	T	T	T	T	T
gene-HP0060:cds-NP_206860.1#NC_000915.1#64015:exon1:c.899_900insATGA:p.I300_E301delinsIX,	T		TATGA										TATGA			TATGA				TATGA		TATGA	TATGA									TATGA	TATGA			TATGA
gene-HP0060:cds-NP_206860.1#NC_000915.1#64015:exon1:c.921_922insTTTG:p.S307fs,	C	CTTTG	CTTTG	CTTTG	CTTTG	CTTTG	CTTTG	CTTTG	CTTTG	CTTTG			CTTTG				CTTTG	CTTTG	CTTTG	CTTTG	CTTTG	CTTTG	CTTTG	CTTTG	CTTTG			CTTTG	CTTTG	CTTTG	CTTTG	CTTTG	CTTTG	CTTTG	CTTTG					CTTTG	CTTTG	CTTTG	CTTTG		CTTTG	CTTTG	CTTTG	CTTTG	CTTTG
gene-HP0060:cds-NP_206860.1#NC_000915.1#64015:exon1:c.922_923insTTGC:p.F308fs,	T	TTTGC	TTTGC	TTTGC	TTTGC	TTTGC	TTTGC	TTTGC	TTTGC	TTTGC	TTTGC		TTTGC			TTTGC	TTTGC	TTTGC	TTTGC	TTTGC	TTTGC	TTTGC	TTTGC	TTTGC	TTTGC			TTTGC	TTTGC	TTTGC	TTTGC	TTTGC	TTTGC	TTTGC	TTTGC	TTTGC				TTTGC	TTTGC	TTTGC	TTTGC		TTTGC	TTTGC	TTTGC	TTTGC	TTTGC
gene-HP0060:cds-NP_206860.1#NC_000915.1#64015:exon1:c.923_924insTGCC:p.F308fs,	T	TTGCC	TTGCC	TTGCC	TTGCC	TTGCC	TTGCC	TTGCC	TTGCC	TTGCC	TTGCC		TTGCC			TTGCC	TTGCC	TTGCC	TTGCC	TTGCC	TTGCC	TTGCC	TTGCC	TTGCC	TTGCC			TTGCC	TTGCC	TTGCC	TTGCC	TTGCC	TTGCC	TTGCC	TTGCC					TTGCC	TTGCC	TTGCC	TTGCC		TTGCC	TTGCC	TTGCC	TTGCC
gene-HP0060:cds-NP_206860.1#NC_000915.1#64015:exon1:c.927_930del:p.T309fs,	CTAAT	C	C	C	C	C	C	C	C	C	C		C			C	C	C	C	C	C	C	C	C	C			C	C	C	C	C	C	C	C	C				C	C	C	C		C	C	C	C	C
gene-HP0060:cds-NP_206860.1#NC_000915.1#64015:exon1:c.929_932del:p.N310fs,	AATTG	A	A	A	A	A	A	A	A	A	A		A				A	A	A	A	A	A	A	A	A			A	A	A	A		A		A					A		A	A		A	A	A	A	A
gene-HP0060:cds-NP_206860.1#NC_000915.1#64015:exon1:c.968_980del:p.C323fs,	TGCATCGGCCGTTG	T	T	T	T	T	T	T	T	T	T		T			T	T	T	T	T	T	T	T		T			T	T	T	T	T	T	T	T	T				T	T	T	T		T	T	T	T	T
gene-HP0060:cds-NP_206860.1#NC_000915.1#64015:exon1:c.1501delC:p.Q501fs,	GC		G														G		G		G			G	G									G	G										G
gene-HP0060:cds-NP_206860.1#NC_000915.1#64015:exon1:c.1506delC:p.N502fs,	AC	A	A	A	A	A	A	A	A	A	A			A			A	A	A	A	A		A	A	A			A	A	A	A			A	A	A			A	A	A		A		A	A	A	A
gene-HP0060:cds-NP_206860.1#NC_000915.1#64015:exon1:c.1549_1550insTA:p.L517fs,	T																							TTA
gene-HP0060:cds-NP_206860.1#NC_000915.1#64015:exon1:c.1556_1557del:p.P519fs,	CCT	C	C	C	C	C	C	C	C	C	C			C			C		C	C	C		C	C	C			C	C	C	C			C	C	C			C		C		C		C		C
gene-HP0060:cds-NP_206860.1#NC_000915.1#64015:exon1:c.1630delG:p.E544fs,	TG																	T																						T			T			T		T
gene-HP0060:cds-NP_206860.1#NC_000915.1#64015:exon1:c.1666delG:p.G556fs,	TG	T		T	T	T	T	T	T	T								T		T				T	T	T	T	T	T	T	T				T	T	T	T	T	T	T		T	T	T	T	T	T
gene-HP0060:cds-NP_206860.1#NC_000915.1#64015:exon1:c.1668_1669insAA:p.G556fs,	G	GAA		GAA	GAA	GAA	GAA	GAA	GAA	GAA								GAA	GAA	GAA				GAA	GAA			GAA	GAA	GAA	GAA				GAA	GAA			GAA	GAA	GAA		GAA		GAA	GAA	GAA
gene-HP0060:cds-NP_206860.1#NC_000915.1#64015:exon1:c.1673_1679del:p.D558fs,	GATTCACC	G		G	G	G	G	G	G	G								G		G				G	G		G	G	G	G	G				G	G			G	G	G		G	G	G	G	G	G
gene-HP0060:cds-NP_206860.1#NC_000915.1#64015:exon1:c.1675_1679del:p.S559fs,	TTCACC	TACC		TACC	TACC	TACC	TACC	TACC	TACC	TACC								TACC		T				T	T	T	T	TACC	TACC	TACC	TACC				T	TACC	T	T	TACC	T	T		T	T	TACC	T	TACC	T
gene-HP0060:cds-NP_206860.1#NC_000915.1#64015:exon1:c.1676delC:p.S559fs,	TC	T		T	T	T	T	T	T	T								T		T				T	T			T	T	T	T				T	T			T	T	T		T		T	T	T	T
gene-HP0060:cds-NP_206860.1#NC_000915.1#64015:exon1:c.1679_1683del:p.P560fs,	CCAGTA	C		C	C	C	C	C	C	C								C										C	C	C	C				C	C			C				C		C	C	C	C
gene-HP0060:cds-NP_206860.1#NC_000915.1#64015:exon1:c.1687_1688insAAATCGA:p.D563fs,	G	GAAATCGA		GAAATCGA	GAAATCGA	GAAATCGA	GAAATCGA	GAAATCGA	GAAATCGA	GAAATCGA								GAAATCGA		GAAATCGA				GAAATCGA	GAAATCGA			GAAATCGA	GAAATCGA	GAAATCGA	GAAATCGA				GAAATCGA	GAAATCGA			GAAATCGA	GAAATCGA	GAAATCGA		GAAATCGA		GAAATCGA	GAAATCGA	GAAATCGA	GAAATCGA
gene-HP0060:cds-NP_206860.1#NC_000915.1#64015:exon1:c.1690delT:p.F564fs,	CT	C		C	C	C	C	C	C	C								C		C				C	C			C	C	C	C				C	C			C	C	C		C		C	C	C	C
gene-HP0060:cds-NP_206860.1#NC_000915.1#64015:exon1:c.1730delA:p.D577fs,	GA	G		G	G	G	G	G	G	G	G						G	G		G	G		G	G	G			G	G	G	G				G	G			G	G	G		G		G	G	G	G
gene-HP0060:cds-NP_206860.1#NC_000915.1#64015:exon1:c.1995_2023del:p.G665fs,	GAGAAGACGTTTCTAACAAGCCCGCTTATT	G		G	G	G	G	G	G	G	G	G		G				G	G	G				G	G			G	G	G	G			G	G	G			G	G	G		G		G	G	G	G
gene-HP0060:cds-NP_206860.1#NC_000915.1#64015:exon1:c.2002_2003insCTTTTGAGGT:p.V668fs,	G	GCTTTTGAGGT	GCTTTTGAGGT	GCTTTTGAGGT	GCTTTTGAGGT	GCTTTTGAGGT	GCTTTTGAGGT	GCTTTTGAGGT	GCTTTTGAGGT	GCTTTTGAGGT	GCTTTTGAGGT	GCTTTTGAGGT		GCTTTTGAGGT			GCTTTTGAGGT		GCTTTTGAGGT	GCTTTTGAGGT				GCTTTTGAGGT	GCTTTTGAGGT			GCTTTTGAGGT	GCTTTTGAGGT	GCTTTTGAGGT	GCTTTTGAGGT			GCTTTTGAGGT		GCTTTTGAGGT			GCTTTTGAGGT	GCTTTTGAGGT	GCTTTTGAGGT		GCTTTTGAGGT		GCTTTTGAGGT	GCTTTTGAGGT	GCTTTTGAGGT	GCTTTTGAGGT
gene-HP0060:cds-NP_206860.1#NC_000915.1#64015:exon1:c.2006_2016del:p.S669fs,	TCTAACAAGCCC	T	T	T	T	T	T	T	T	T	T	T		T			T	T	T	T				T	T			T	T	T	T			T	T	T			T	T	T		T		T	T	T	T
gene-HP0060:cds-NP_206860.1#NC_000915.1#64015:exon1:c.2007_2008insGAGGTTTGGGGGA:p.S669fs,	TAA	TGAGGTTTGGGGGAAA	TGAGGCTTGGGGGGAAA	TGAGGTTTGGGGGAAA	TGAGGTTTGGGGGAAA	TGAGGTTTGGGGGAAA	TGAGGTTTGGGGGAAA	TGAGGTTTGGGGGAAA	TGAGGTTTGGGGGAAA	TGAGGTTTGGGGGAAA	TGAGGTTTGGGGGAAA	TGAGGCTTGGGGGGAAA		TGAGGTTTGGGGGAAA			TGAGGTTTGGGGGAAA	TGAGGCTTGGGGGGAAA	TGAGGTTTGGGGGAAA	TGAGGCTTGGGGGGAAA				TGAGGTTTGGGGGAAA	TGAGGTTTGGGGGAAA			TGAGGTTTGGGGGAAA	TGAGGTTTGGGGGAAA	TGAGGTTTGGGGGAAA	TGAGGTTTGGGGGAAA			TGAGGTTTGGGGGAAA	TGAGGCTTGGGGGGAAA	TGAGGTTTGGGGGAAA			TGAGGTTTGGGGGAAA	TGAGGTTTGGGGGAAA	TGAGGTTTGGGGGAAA		TGAGGTTTGGGGGAAA		TGAGGCTTGGGGGGAAA	TGAGGCTTGGGGGGAAA	TGAGGCTTGGGGGGAAA	TGAGGTTTGGGGGAAA
gene-HP0060:cds-NP_206860.1#NC_000915.1#64015:exon1:c.2009_2016del:p.N670fs,	AACAAGCCC	A	A	A	A	A	A	A	A	A	A	A		A			A	A	A	A				A	A	A	A	A	A	A	A		A	A	A	A	A	A	A	A	A		A	A	A	A	A	A
gene-HP0060:cds-NP_206860.1#NC_000915.1#64015:exon1:c.2010_2016del:p.N670fs,	ACAAGCCC	A	A	A	A	A	A	A	A	A	A	A		A			A	A	A	A				A	A	A	A	A	A	A	A		A	A	A	A	A	A	A	A	A		A	A	A	A	A	A
gene-HP0060:cds-NP_206860.1#NC_000915.1#64015:exon1:c.2012_2015del:p.K671fs,	AAGCC	A	A	A	A	A	A	A	A	A	A	A		A			A	A	A	A				A	A	A	A	A	A	A	A		A	A	A	A	A	A	A	A	A		A	A	A	A	A	A
gene-HP0060:cds-NP_206860.1#NC_000915.1#64015:exon1:c.2014_2023del:p.P672fs,	GCCCGCTTATT	G	G	G	G	G	G	G	G	G	G	G		G			G	G	G	G				G	G			G	G	G	G			G	G	G			G	G	G		G		G	G	G	G
gene-HP0060:cds-NP_206860.1#NC_000915.1#64015:exon1:c.2017_2018insAGGTTTGGGGGGGG:p.A673fs,	G	GAGGTTTGGGGGGGG		GAGGTTTGGGGGGGG	GAGGTTTGGGGGGGG	GAGGTTTGGGGGGGG	GAGGTTTGGGGGGGG	GAGGTTTGGGGGGGG	GAGGTTTGGGGGGGG	GAGGTTTGGGGGGGG	GAGGTTTGGGGGGGG			GAGGTTTGGGGGGGG			GAGGTTTGGGGGGGG	GGGGGGGG	GAGGTTTGGGGGGGG	GAGGTTTGGGGGGGG				GAGGTTTGGGGGGGG	GAGGTTTGGGGGGGG			GAGGTTTGGGGGGGG	GAGGTTTGGGGGGGG	GAGGTTTGGGGGGGG	GAGGTTTGGGGGGGG			GAGGTTTGGGGGGGG	GAGGTTTGGGGGGGG	GAGGTTTGGGGGGGG			GAGGTTTGGGGGGGG	GAGGTTTGGGGGGGG	GAGGTTTGGGGGGGG		GAGGTTTGGGGGGGG		GGGGGGGG	GAGGTTTGGGGGGGG	GAGGTTTGGGGGGGG	GAGGTTTGGGGGGGG
gene-HP0060:cds-NP_206860.1#NC_000915.1#64015:exon1:c.2072_2073insGA:p.R691fs,	G	GGA	GGA	GGA	GGA	GGA	GGA	GGA	GGA	GGA	GGA	GGA		GGA			GGA	GGA	GGA	GGA	GGA			GGA	GGA			GGA	GGA	GGA	GGA			GGA	GGA	GGA			GGA	GGA	GGA		GGA		GGA	GGA	GGA	GGAACA
gene-HP0060:cds-NP_206860.1#NC_000915.1#64015:exon1:c.2074_2081del:p.P692fs,	ACCCAAAGC										A			A					A					A	A									A	A					A	A		A				A	A
gene-HP0060:cds-NP_206860.1#NC_000915.1#64015:exon1:c.2250delG:p.E750fs,	AG																A																			A
gene-HP0060:cds-NP_206860.1#NC_000915.1#64015:exon1:c.2306_2307insGG:p.T769fs,	C	CGG		CGG	CGG	CGG	CGG	CGG	CGG	CGG	CGG	CGG		CGG			CGG	CGG	CGG	CGG				CGG	CGG			CGG	CGG	CGG	CGG			CGG		CGG				CGG	CGG					CGG	CGG
gene-HP0060:cds-NP_206860.1#NC_000915.1#64015:exon1:c.2310_2311del:p.Q770fs,	AAC	A	A	A	A	A	A	A	A	A	A	A						A	A	A	A							A	A	A	A			A		A				A					A	A
gene-HP0060:cds-NP_206860.1#NC_000915.1#64015:exon1:c.2319delC:p.F773fs,	TC	T	T	T	T	T	T	T	T	T	T	T	T	T			T	T	T	T	T			T	T			T	T	T	T			T	T	T			T	T	T		T		T	T	T	T
gene-HP0060:cds-NP_206860.1#NC_000915.1#64015:exon1:c.2380_2384del:p.I794fs,	CATTAA		C										C	C			C	C		C	C			C	C									C	C	C				C	C		C			C		C
gene-HP0061:cds-NP_206861.1#NC_000915.1#66453:exon1:c.131delG:p.S44fs,	AG	A	A	A	A	A	A	A	A	A	A	A		A	A		A	A	A	A	A			A	A			A	A	A	A			A	A	A			A	A	A		A		A	A	A	A
gene-HP0061:cds-NP_206861.1#NC_000915.1#66453:exon1:c.213delC:p.I71fs,	TC	T	T	T	T	T	T	T	T	T	T	T		T	T		T	T	T	T	T		T	T	T	T	T	T	T	T	T			T	T	T	T	T	T	T	T		T	T	T		T	T
gene-HP0061:cds-NP_206861.1#NC_000915.1#66453:exon1:c.335delC:p.S112fs,	TC	T	T	T	T	T	T	T	T	T	T	T			T				T				T					T	T	T	T			T	T	T			T	T	T				T		T	T
gene-HP0061:cds-NP_206861.1#NC_000915.1#66453:exon1:c.354delC:p.G118fs,	GC														G
gene-HP0061:cds-NP_206861.1#NC_000915.1#66453:exon1:c.355delA:p.T119fs,	CA		C								C	C		C	C			C		C	C													C					C	C	C		C		C	C	C	C
gene-HP0061:cds-NP_206861.1#NC_000915.1#66453:exon1:c.356delC:p.T119fs,	AC	A	A	A	A	A	A	A	A	A	A	A		A	A		A	A	A	A	A		A	A	A			A	A	A	A			A	A	A			A	A	A		A		A	A	A	A
gene-HP0061:cds-NP_206861.1#NC_000915.1#66453:exon1:c.389_390insTT:p.S130fs,	G	GTTTT	GTT	GTTTT	GTTTT	GTTTT	GTTTT	GTTTT	GTTTT	GTTTT	GTT	GTT		GTT	GTT	GTT	GTT	GTT	GTT	GTT	GTT		GTT	GTT	GTT			GTTTT	GTTTT	GTTTT	GTTTT			GTT	GTT	GTT			GTT	GTT	GTT		GTT		GTT	GTT	GTT	GTT
gene-HP0061:cds-NP_206861.1#NC_000915.1#66453:exon1:c.391_397del:p.D131fs,	CGACTATA	C	C	C	C	C	C	C	C	C	C	C		C	C	C	C	C	C	C	C		C	C	C		CATA	C	C	C	C			C	C	C	CATA	CATA	C	C	C		C	CATA	C	C		C
gene-HP0061:cds-NP_206861.1#NC_000915.1#66453:exon1:c.401delC:p.T134fs,	ACAATCGTGATAGACAGCAT	AAATCGTGATAGACAGCAT	AAATCGTGATAGACAGCAT	AAATCGTGATAGACAGCAT	AAATCGTGATAGACAGCAT	AAATCGTGATAGACAGCAT	AAATCGTGATAGACAGCAT	AAATCGTGATAGACAGCAT	AAATCGTGATAGACAGCAT	AAATCGTGATAGACAGCAT	AAATCGTGATAGACAGCAT	AAATCGTGATAGACAGCAT		AAATCGTGATAGACAGCAT	AAATCGTGATAGACAGCAT	AAATCGTGATAGACAGCAT	AAATCGTGATAGACAGCAT	AAATCGTGATAGACAGCAT	AAATCGTGATAGACAGCAT	AAATCGTGATAGACAGCAT	AAATCGTGATAGACAGCAT		AAATCGTGATAGACAGCAT	AAATCGTGATAGACAGCAT	AAATCGTGATAGACAGCAT			AAATCGTGATAGACAGCAT	AAATCGTGATAGACAGCAT	AAATCGTGATAGACAGCAT	AAATCGTGATAGACAGCAT			AAATCGTGATAGACAGCAT	AAATCGTGATAGACAGCAT	AAATCGTGATAGACAGCAT			AAATCGTGATAGACAGCAT	AAATCGTGATAGACAGCAT	AAATCGTGATAGACAGCAT		AAATCGTGATAGACAGCAT		AAATCGTGATAGACAGCAT	AAATCGTGATAGACAGCAT	A	AAATCGTGATAGACAGCAT
gene-HP0061:cds-NP_206861.1#NC_000915.1#66453:exon1:c.473_476del:p.T158fs,	ACGCT		A								A	A		A	A	A	A	A	A	A	A		A	A	A									A	A	A			A	A	A		A		A	A	A	A
gene-HP0061:cds-NP_206861.1#NC_000915.1#66453:exon1:c.479_488del:p.E160fs,	GAGGTTCGCCC	G	G	G	G	G	G	G	G	G	G	G		G	G	G	G	G	G	G	G		G	G	G			G	G	G	G			G	G	G			G	G	G		G		G	G	G	G
gene-HP0061:cds-NP_206861.1#NC_000915.1#66453:exon1:c.482_491del:p.V161fs,	GTTCGCCCCACA	GA	GA	GA	GA	GA	GA	GA	GA	GA	GA	GA		GA	GA	GA	GA	GA	GA	GA	GA		GA	GA	GA			GA	GA	GA	GA			GA	GA	GA			GA	GA	GA		GA		GA	GA	GA	GA
gene-HP0061:cds-NP_206861.1#NC_000915.1#66453:exon1:c.491delC:p.T164fs,	AC	A	A	A	A	A	A	A	A	A	A	A		A	A	A	A		A	A	A		A	A	A			A	A	A	A			A	A	A			A	A	A		A		A	A	A	A
gene-HP0062:cds-NP_206862.1#NC_000915.1#67038:exon1:c.43_44insCGAA:p.V15fs,	G										GCGAA	GCGAA		GCGAA			GCGAA		GCGAA		GCGAA		GCGAA		GCGAA											GCGAA			GCGAA	GCGAA			GCGAA				GCGAA	GCGAA
gene-HP0062:cds-NP_206862.1#NC_000915.1#67038:exon1:c.45_48del:p.V15fs,	TAGGG	T	T	T	T	T	T	T	T	T	T	T		T	T		T	T	T	T	T		T	T	T			T	T	T	T			T	T	T			T	T	T		T		T	T	T	T
gene-HP0062:cds-NP_206862.1#NC_000915.1#67038:exon1:c.90delC:p.N30fs,	AC	A	A	A	A	A	A	A	A	A	A	A		A	A		A	A	A	A	A		A	A	A			A	A	A	A			A	A	A			A	A	A		A		A	A		A
gene-HP0063:cds-NP_206863.1#NC_000915.1#67309:exon1:c.92_95del:p.S31fs,	AGTCC	A	A	A	A	A	A	A	A	A	A	A		A	A		A	A	A	A	A			A	A	A	A	A	A	A	A			A	A	A	A	A	A	A	A		A	A	A	A	A	A
gene-HP0063:cds-NP_206863.1#NC_000915.1#67309:exon1:c.1360delA:p.K454fs,	TA		T									T		T	T		T			T	T		T			T	T							T	T		T	T		T	T		T	T	T	T	T	T
gene-HP0064:cds-NP_206864.1#NC_000915.1#68769:exon1:c.299delG:p.G100fs,	TGG											TG																															TG					TG
gene-HP0064:cds-NP_206864.1#NC_000915.1#68769:exon1:c.396delG:p.L132fs,	TG		T									T		T	T	T	T		T	T	T		T	T	T	T	T								T		T	T		T	T		T	T	T	T	T	T
gene-HP0065:cds-NP_206865.1#NC_000915.1#69190:exon1:c.107_108insA:p.R36fs,	G		GA									GA		GA	GA		GA		GA	GA	GA		GA												GA					GA	GA		GA			GA	GA	GA
gene-HP0065:cds-NP_206865.1#NC_000915.1#69190:exon1:c.117_118del:p.V39fs,	TGC		T											T	T		T		T	T	T		T												T					T	T		T		T	T		T
gene-HP0065:cds-NP_206865.1#NC_000915.1#69190:exon1:c.306_310del:p.A102fs,gene-HP0066:cds-NP_206866.1#NC_000915.1#69467:exon1:c.29_33del:p.L10fs,	CTAGTA	C		C	C	C	C	C	C	C		C		C			C			C						C	C	C	C	C	C						C	C		C	C		C	C		C	C	C
gene-HP0065:cds-NP_206865.1#NC_000915.1#69190:exon1:c.345_346insG:p.K115fs,gene-HP0066:cds-NP_206866.1#NC_000915.1#69467:exon1:c.68_69insG:p.K23fs,	A	AG		AG	AG	AG	AG	AG	AG	AG		AG		AG						AG								AG	AG	AG	AG									AG						AG
gene-HP0066:cds-NP_206866.1#NC_000915.1#69467:exon1:c.239_240insGACG:p.E80fs,	A	AGACG	AGACG	AGACG	AGACG	AGACG	AGACG	AGACG	AGACG	AGACG		AGACG		AGACG				AGACG		AGACG	AGACG							AGACG	AGACG	AGACG	AGACG				AGACG	AGACG				AGACG						AGACG		AGACG
gene-HP0066:cds-NP_206866.1#NC_000915.1#69467:exon1:c.243_246del:p.E81fs,	AGGGC	A	A	A	A	A	A	A	A	A	A	A		A	A		A	A	A	A	A		A					A	A	A	A				A	A			A	A	A		A		A	A	A	A
gene-HP0066:cds-NP_206866.1#NC_000915.1#69467:exon1:c.412_413insCTAG:p.S138fs,	T	TCTAG	TCTAG	TCTAG				TCTAG		TCTAG	TCTAG	TCTAG						TCTAG	TCTAG	TCTAG					TCTAG						TCTAG															TCTAG
gene-HP0066:cds-NP_206866.1#NC_000915.1#69467:exon1:c.500_501del:p.H167fs,	CAT	C	C	C	C	C	C	C	C	C	C	C		C	C		C	C		C	C		C		C			C	C	C	C			C	C	C			C	C	C		C		C	C	C
gene-HP0066:cds-NP_206866.1#NC_000915.1#69467:exon1:c.644_648del:p.E215fs,	GAAGAA	G	G	G	G	G	G	G	G	G	GGAA	G		GGAA	G			G	G	G	G		G		G	G	G	G	G	G	G			G	G	G	G	G	G	G	G		GGAA	G	G	G	GGAA
gene-HP0066:cds-NP_206866.1#NC_000915.1#69467:exon1:c.645_646del:p.E215fs,	AAG	A	A	A	A	A	A	A	A	A	A	A		A	A		A	A	A	A	A		A		A	A	A	A	A	A	A			A	A	A	A	A	A	A	A		A	A	A	A	A
gene-HP0066:cds-NP_206866.1#NC_000915.1#69467:exon1:c.708_714del:p.Q236fs,	AAAACGCG	A	A	A	A	A	A	A	A	A	A	A		A	A		A	A	A	A	A		A					A	A	A	A			A	A	A			A	A	A		A		A	A	A
gene-HP0066:cds-NP_206866.1#NC_000915.1#69467:exon1:c.954_955insCA:p.E318fs,	G																									GCA	GCA										GCA	GCA						GCA
gene-HP0066:cds-NP_206866.1#NC_000915.1#69467:exon1:c.1094_1095del:p.E365fs,	GAA	G	G	G	G	G	G	G	G	G	G	G	G	G	G		G	G	G	G	G		G	G	G			G	G	G	G			G	G	G			G	G	G		G		G	G	G	G
gene-HP0066:cds-NP_206866.1#NC_000915.1#69467:exon1:c.1341_1342insA:p.M447fs,	GC																							GAC	GAC											GAC				GAC
gene-HP0066:cds-NP_206866.1#NC_000915.1#69467:exon1:c.1460_1466del:p.D487fs,	GATAATAA		G								G			G	G			G	G	G	G		G	G	G									G	G	G			G	G	G		G		G	G		G
gene-HP0066:cds-NP_206866.1#NC_000915.1#69467:exon1:c.1460_1461insCAGCGCCACT:p.D487fs,	A	ACAGCGCCACT	ACAGCGCCACT	ACAGCGCCACT	ACAGCGCCACT	ACAGCGCCACT	ACAGCGCCACT	ACAGCGCCACT	ACAGCGCCACT	ACAGCGCCACT				ACAGCGCCACT	ACAGCGCCACT		ACAGCGCCACT		ACAGCGCCACT	ACAGCGCCACT			ACAGCGCCACT					ACAGCGCCACT	ACAGCGCCACT	ACAGCGCCACT	ACAGCGCCACT			ACAGCGCCACT	ACAGCGCCACT	ACAGCGCCACT			ACAGCGCCACT	ACAGCGCCACT	ACAGCGCCACT		ACAGCGCCACT		ACAGCGCCACT	ACAGCGCCACT		ACAGCGCCACT
gene-HP0066:cds-NP_206866.1#NC_000915.1#69467:exon1:c.1467_1473del:p.K489fs,	AATCCACT	A	A	A	A	A	A	A	A	A	A			A	A		A	A	A	A	A		A	A	A			A	A	A	A			A	A	A			A	A	A		A		A	A	A	A
gene-HP0066:cds-NP_206866.1#NC_000915.1#69467:exon1:c.1475_1476insAAAAAAG:p.K492fs,	A	AAAAAAAG	AAAAAAAG	AAAAAAAG	AAAAAAAG	AAAAAAAG	AAAAAAAG	AAAAAAAG	AAAAAAAG	AAAAAAAG	AAAAAAAG	AAAAAAAG		AAAAAAAG	AAAAAAAG		AAAAAAAG	AAAAAAAG	AAAAAAAG	AAAAAAAG	AAAAAAAG		AAAAAAAG	AAAAAAAG	AAAAAAAG			AAAAAAAG	AAAAAAAG	AAAAAAAG	AAAAAAAG			AAAAAAAG	AAAAAAAG	AAAAAAAG			AAAAAAAG	AAAAAAAG	AAAAAAAG		AAAAAAAG		AAAAAAAG	AAAAAAAG	AAAAAAAG	AAAAAAAG
gene-HP0066:cds-NP_206866.1#NC_000915.1#69467:exon1:c.1577delG:p.R526fs,	AG	A	A	A	A	A	A	A	A	A		A		A	A		A	A	A	A	A		A	A	A			A	A	A	A			A	A	A			A	A	A				A	A	A	A
gene-HP0066:cds-NP_206866.1#NC_000915.1#69467:exon1:c.1711delC:p.Q571fs,	TC													T				T		T	T			T	T									T	T	T				T	T					T	T	T
gene-HP0066:cds-NP_206866.1#NC_000915.1#69467:exon1:c.1839delG:p.E613fs,	AG	A	A	A	A	A	A	A	A	A	A	A		A	A		A	A	A	A	A		A	A	A			A	A	A	A			A	A	A			A	A	A		A		A	A	A	A
gene-HP0066:cds-NP_206866.1#NC_000915.1#69467:exon1:c.2072_2073del:p.A691fs,	GCA	G	G	G	G	G	G	G	G	G	G	G		G	G		G	G	G	G	G		G	G	G	G	G	G	G	G	G			G	G	G	G	G	G	G	G		G	G	G	G	G	G
gene-HP0066:cds-NP_206866.1#NC_000915.1#69467:exon1:c.2092delA:p.K698fs,	GA																																						G
gene-HP0070:cds-NP_206870.1#NC_000915.1#74232:exon1:c.507_513del:p.V169fs,	CTTTTCTATTTT	C	C	C	C	C	C	C	C	C	C	C	C	C	C	C	C	C	C	C	C	C	C	C	C			C	C	C	C	C	C	C	C	C			C	C	C	C	C		C	C	C	C	C
gene-HP0070:cds-NP_206870.1#NC_000915.1#74232:exon1:c.513_513del:p.*171fs,	TTTTC	T	T	T	T	T	T	T	T	T	T	T	T	T	T	T	T	T	T	T	T	T	T	T	T			T	T	T	T	T	T	T	T	T			T	T	T	T	T		T	T	T	T	T
gene-HP0075:cds-NP_206875.1#NC_000915.1#78768:exon1:c.485_486del:p.H162fs,	AAT	A	A	A	A	A	A	A	A	A	A	A		A	A	A	A	A	A		A		A	A	A	A	A	A	A	A	A	A	A	A		A	A	A	A		A	A	A	A	A		A	A	A
gene-HP0075:cds-NP_206875.1#NC_000915.1#78768:exon1:c.479_480insCG:p.I160fs,	A	ACG	ACG	ACG	ACG	ACG	ACG	ACG	ACG	ACG	ACG	ACG		ACG	ACG	ACG	ACG	ACG	ACG		ACG		ACG	ACG	ACG	ACG	ACG	ACG	ACG	ACG	ACG	ACG	ACG	ACG		ACG	ACG	ACG	ACG		ACG	ACG	ACG	ACG	ACG		ACG	ACG	ACG
gene-HP0078:cds-NP_206878.1#NC_000915.1#82057:exon1:c.175delA:p.K59fs,	CA	C		C	C	C	C	C	C	C		C	C	C	C		C		C	C	C	C	C	C	C	C	C	C	C	C	C		C	C	C	C	C	C	C	C	C		C		C		C	C	C
gene-HP0078:cds-NP_206878.1#NC_000915.1#82057:exon1:c.258_259insG:p.X86delinsX,	A	AG		AG	AG	AG	AG	AG	AG	AG		AG			AG					AG								AG	AG	AG	AG		AG		AG	AG				AG	AG		AG		AG			AG
gene-HP0079:cds-NP_206879.1#NC_000915.1#82325:exon1:c.329delC:p.A110fs,	GC																					G																		G								G
gene-HP0079:cds-NP_206879.1#NC_000915.1#82325:exon1:c.334_335insC:p.K112fs,	A											AC							AC			AC																		AC								AC
gene-HP0079:cds-NP_206879.1#NC_000915.1#82325:exon1:c.853delC:p.P285fs,	TC	T		T	T	T	T	T	T	T		T	T		T		T		T	T	T	T	T	T	T			T	T	T	T			T	T	T			T	T	T		T		T		T	T	T
gene-HP0079:cds-NP_206879.1#NC_000915.1#82325:exon1:c.1080_1087del:p.S360fs,	GTGATAGTC	G		G	G	G	G	G	G	G		G	G	G	G		G		G	G	G	G	G	G	G			G	G	G	G		G	G	G	G			G		G		G		G	G	G	G	G
gene-HP0079:cds-NP_206879.1#NC_000915.1#82325:exon1:c.1085_1086del:p.S362fs,	AGT	A		A	A	A	A	A	A	A		A	A	A	A		A		A	A	A	A	A	A	A			A	A	A	A		A	A	A	A			A		A		A		A	A	A	A	A
gene-HP0079:cds-NP_206879.1#NC_000915.1#82325:exon1:c.1091_1092insAG:p.T364fs,	CG												CAGG	CAGG							CAGG			CAGG	CAGG									CAGG		CAGG			CAGG				CAGG		CAGG	CAGG		CAGG
gene-HP0079:cds-NP_206879.1#NC_000915.1#82325:exon1:c.1092_1093insCTAACAGC:p.T364fs,	GACAA	GCTAACAGCACAA		GCTAACAGCACAA	GCTAACAGCACAA	GCTAACAGCACAA	GCTAACAGCACAA	GCTAACAGCACAA	GCTAACAGCACAA	GCTAACAGCACAA			GCTAACAGCACAA	GCTAACAGCACAA	GCTAACAGCACAA		GCTAACAGCACAA			GCTAACAGCACAA	GCTAACAGCACAA			GCTAACAGCACAA	GCTAACAGCACAA			GCTAACAGCACAA	GCTAACAGCACAA	GCTAACAGCACAA	GCTAACAGCACAA		GCTAACAGCACAA	GCTAACAGCACAA	GCTAACAGCACAA	GCTAACAGCACAA			GCTAACAGCACAA		GCTAACAGCACAA		GCTAACAGCACAA		GCTAACAGCACAA	GCTAACAGCACAA	GCTAACAGCACAA	GCTAACAGCACAA
gene-HP0079:cds-NP_206879.1#NC_000915.1#82325:exon1:c.1206_1207del:p.Q402fs,	AGG	A		A	A	A	A	A	A	A		A		A	A		A		A	A	A	A	A	A	A			A	A	A	A		A	A	A	A					A		A		A	A	A	A	A
gene-HP0080:cds-NP_206880.1#NC_000915.1#84358:exon1:c.1778_1782del:p.N593fs,	AATTGAG	A		A	A	A	A	A	A	A	A	A	A	A	A	A	A		A	A	A		A					A	A	A	A		A	A						A		A	A					A	A
gene-HP0080:cds-NP_206880.1#NC_000915.1#84358:exon1:c.1782_1782del:p.*594fs,	GAGATTA	G		G	G	G	G	G	G	G	G	G	G	G	G	G	G		G	G	G		G					G	G	G	G		G	G						G		G	G					G	G
gene-HP0081:cds-NP_206881.1#NC_000915.1#86409:exon1:c.22_26del:p.S8fs,	GAGCAA		G									G	G		G		G	G		G			G	G	G	G							G		G		G	G		G		G			G
gene-HP0082:cds-NP_206882.1#NC_000915.1#86655:exon1:c.525delT:p.N175fs,	CA	C	C	C	C	C	C	C	C	C	C	C	C	C	C	C	C	C	C	C	C	C	C			C	C	C	C	C	C	C	C	C	C	C	C	C	C	C	C	C	C	C	C	C	C	C	C
gene-HP0082:cds-NP_206882.1#NC_000915.1#86655:exon1:c.261delA:p.R87fs,	GT		G										G	G	G				G	G		G	G	G	G							G	G	G	G				G	G	G				G	G		G	G
gene-HP0087:cds-NP_206887.1#NC_000915.1#91557:exon1:c.53_54del:p.K18fs,	CCT	C		C	C	C	C	C	C	C	C	C	C	C	C			C			C					C	C	C	C	C	C	C	C	C	C		C	C		C			C	C	C		C		C
gene-HP0088:cds-NP_206888.1#NC_000915.1#92951:exon1:c.100_104del:p.A34fs,	TTTGGC	T	T	T	T	T	T	T	T	T	T	T	T	T	T	T	T	T				T	T					T	T	T	T	T	T		T	T					T	T	T		T	T	T	T	T
gene-HP0092:cds-NP_206892.1#NC_000915.1#98082:exon1:c.827delA:p.H276fs,	CA	C	C	C	C	C	C	C	C	C	C	C	C	C	C	C	C	C	C	C	C	C	C	C	C	C	C	C	C	C	C	C	C	C	C	C	C	C	C	C	C	C	C	C	C	C	C	C
gene-HP0092:cds-NP_206892.1#NC_000915.1#98082:exon1:c.833delA:p.X278,	TA	T	T	T	T	T	T	T	T	T	T	T	T	T	T	T	T	T	T	T	T	T	T	T	T	T	T	T	T	T	T	T	T	T	T	T	T	T	T	T	T	T	T	T	T	T	T	T
gene-HP0098:cds-NP_206898.1#NC_000915.1#102460:exon1:c.1456_1457insGC:p.H486fs,	T	TGC	TGC	TGC	TGC	TGC	TGC	TGC	TGC	TGC	TGC	TGC	TGC	TGC	TGC	TGC	TGC	TGC	TGC	TGC	TGC	TGC	TAC	TGC	TGC			TGC	TGC	TGC	TGC	TGC	TGC	TGC		TGC			TAC	TGC	TGC		TGC		TGC	TGC	TGC	TGC	TGC
gene-HP0098:cds-NP_206898.1#NC_000915.1#102460:exon1:c.1453_1454del:p.L485fs,	TAG	T	T	T	T	T	T	T	T	T	T	T	T	T	T	T	T	T	T	T	T	T	T	T	T			T	T	T	T	T	T	T		T			T	T	T	T	T		T	T	T	T	T
gene-HP0098:cds-NP_206898.1#NC_000915.1#102460:exon1:c.1452_1453del:p.S484fs,	AGG	A	A	A	A	A	A	A	A	A	A	A	A	A	A	A	A	A	A	A	A	A	A	A	A			A	A	A	A	A	A	A		A			A	A	A	A	A		A	A	A	A	A
gene-HP0100:cds-NP_206900.1#NC_000915.1#106151:exon1:c.648_649del:p.T216fs,	CAT	C	C	C	C	C	C	C	C	C	C	C	C	C	C	C	C	C	C	C	C	C		C	C			C	C	C	C	C	C	C	C	C	C		C	C	C	C	C		C	C	C	C	C
gene-HP0100:cds-NP_206900.1#NC_000915.1#106151:exon1:c.653_654insTG:p.D218fs,	A	ATG	ATG	ATG	ATG	ATG	ATG	ATG	ATG	ATG	ATG	ATG	ATG	ATG	ATG	ATG	ATG	ATG	ATG	ATG	ATG	ATG	ATG	ATG	ATG	ATG	ATG	ATG	ATG	ATG	ATG	ATG	ATG	ATG	ATG	ATG	ATG	ATG	ATG	ATG	ATG	ATG	ATG	ATG	ATG	ATG	ATG	ATG	ATG
gene-HP0100:cds-NP_206900.1#NC_000915.1#106151:exon1:c.656_657del:p.M219fs,	ATG	A	A	A	A	A	A	A	A	A	A	A	A	A	A	A	A	A	A	A	A	A	A	A	A	A	A	A	A	A	A	A	A	A	A	A	A	A	A	A	A	A	A	A	A	A	A	A	A
gene-HP0108:cds-NP_206908.1#NC_000915.1#115458:exon1:c.64delG:p.G22fs,	AG				A	A								A		A		A		A	A					A	A	A		A					A		A	A	A		A	A	A	A					A
gene-HP0112:cds-NP_206912.1#NC_000915.1#119979:exon1:c.695dupA:p.X232delinsX,	T		TA																																											TA
gene-HP0113:cds-NP_206913.1#NC_000915.1#120695:exon1:c.293_294insCTAAAGACCTATGCATT:p.A98_X99delinsAX,	C	CCTAAAGACCTATGCATT	CCTAAAGACCTATGCATT	CCTAAAGACCTATGCATT	CCTAAAGACCTATGCATT	CCTAAAGACCTATGCATT	CCTAAAGACCTATGCATT	CCTAAAGACCTATGCATT	CCTAAAGACCTATGCATT	CCTAAAGACCTATGCATT	CTTAAAGACATATGTAT	CTTAAAGACATATGTAT	CTTAAAGACATATGTAT		CTTAAAGACATATGTAT	CTTAAAGACATATGTAT	CCTAAAGACCTATGCATT	CTTAAAGACATATGTAT	CCTAAAGACCTATGCATT	CCTAAAGACCTATGCATT	CTTAAAGACATATGTAT	CCTAAAGACCTATGCATT	CCTAAAGACCTATGCATT	CCTAAAGACATAAGAAT	CCTAAAGACATAAGAAT			CCTAAAGACCTATGCATT	CCTAAAGACCTATGCATT	CCTAAAGACCTATGCATT	CCTAAAGACCTATGCATT	CCTAAAGACCTATGCATT	CCTAAAGACCTATGCATT	CTTAAAGACATATGTAT	CCTAAAGACCTATGCATT	CTTAAAGACATATGTAT			CCTAAAGACCTATGCATT	CCTAAAGACCTATGCATT	CCTAAAGACCTATGCATT	CCTAAAGACATAAGAAT	CTTAAAGACATATGTAT			CTTAAAGACATATGTAT		CTTAAAGACATATGTAT	CTTAAAGACATATGTAT
gene-HP0113:cds-NP_206913.1#NC_000915.1#120695:exon1:c.297_298insAGACGCATGCATTT:p.X99delinsX,	A																AAGACGCATGCATTT		AAGACGCATGCATTT	AAGACGCATGCATTT		AAGACGCATGCATTT	AAGACGCATGCATTT										AAGACGCATGCATTT		AAGACGCATGCATTT				AAGACGCATGCATTT	AAGACGCATGCATTT	AAGACGCATGCATTT				AAGACGCATGCATTT
gene-HP0119:cds-NP_206919.1#NC_000915.1#129382:exon1:c.1241_1247del:p.P414fs,	TGGGTCTG		T									T			T								T	T		T							T				T	T					T	T			T
gene-HP0119:cds-NP_206919.1#NC_000915.1#129382:exon1:c.813_816del:p.N271fs,	GCGTATTGTTT										GTTGTTT		G		GTTGTTT	GTTGTTT				GTTGTTT		GTTGTTT	GTTGTTT			GTTGTTT	GTTGTTT							G	GTTGTTT	GTTGTTT	GTTGTTT	GTTGTTT		GTTGTTT				GTTGTTT		GTTGTTT
gene-HP0119:cds-NP_206919.1#NC_000915.1#129382:exon1:c.551delC:p.T184fs,	TG
gene-HP0119:cds-NP_206919.1#NC_000915.1#129382:exon1:c.550delA:p.T184fs,	GT
gene-HP0119:cds-NP_206919.1#NC_000915.1#129382:exon1:c.532_541del:p.E178fs,	TTTTCTTGTTC																			T
gene-HP0119:cds-NP_206919.1#NC_000915.1#129382:exon1:c.540_541insTC:p.K181fs,	T
gene-HP0119:cds-NP_206919.1#NC_000915.1#129382:exon1:c.531_532insAGCAATATAGA:p.E178fs,	C										CTCTATATTGCT
gene-HP0120:cds-NP_206920.1#NC_000915.1#131052:exon1:c.1052_1058del:p.P351fs,	TGGGTCTG	T			T	T						T			T	T						T		T	T	T	T	T			T	T	T				T	T					T	T
gene-HP0120:cds-NP_206920.1#NC_000915.1#131052:exon1:c.1050_1056del:p.K350fs,	GGTCTGGT	G			G	G						G		G	G	G						G		G	G	G	G	G	G		G	G	G				G	G					G	G		G
gene-HP0120:cds-NP_206920.1#NC_000915.1#131052:exon1:c.1042_1046del:p.D348fs,	TAAATCC			TC													TC	TC					TC													TC
gene-HP0120:cds-NP_206920.1#NC_000915.1#131052:exon1:c.906delA:p.K302fs,	GT
gene-HP0120:cds-NP_206920.1#NC_000915.1#131052:exon1:c.446_447insGTTAGAACAGAAAAGACAGAAA:p.E149fs,	T											TTTTCTGTCTTTTCTGTTCTAAC		TTTTCTGTCTTTTCTGTTCTAAC						TTTTCTGTCTTTTCTGTTCTAAC		TTTTCTGTCTTTTCTGTTCTAAC											TTTTCTGTCTTTTCTGTTCTAAC			TTTTCTGTCTTTTCTGTTCTAAC		TTTTCTGTCTTTTCTGTTCTAAC			TTTTCTGTCTTTTCTGTTCTAAC				TTTTCTGTCTTTTCTGTTCTAAC			TTTTCTGTCTTTTCTGTTCTAAC	TTTTCTGTCTTTTCTGTTCTAAC
gene-HP0120:cds-NP_206920.1#NC_000915.1#131052:exon1:c.112_113insCGCT:p.I38fs,	A										AAGCG		AAGCG		AAGCG	AAGCG		AAGCG					AAGCG			AAGCG	AAGCG					AAGCG		AAGCG		AAGCG	AAGCG	AAGCG			AAGCG	AAGCG		AAGCG
gene-HP0128:cds-NP_206928.1#NC_000915.1#139318:exon1:c.55_59del:p.L19fs,	CTTGCT							C	C	C				C							C	C				C	C					C				C	C	C						C			C		C
gene-HP0128:cds-NP_206928.1#NC_000915.1#139318:exon1:c.57dupG:p.L19fs,	T	TG	TG	TG	TG	TG	TG	TG	TG	TG	TG	TG	TG	TG	TG	TG	TG	TG	TG	TG	TG	TG	TG	TG	TG			TG	TG	TG	TG	TG	TG	TG	TG	TG			TG	TG	TG	TG	TG		TG	TG	TG	TG	TG
gene-HP0128:cds-NP_206928.1#NC_000915.1#139318:exon1:c.117delA:p.T39fs,	CA
gene-HP0129:cds-NP_206929.1#NC_000915.1#139616:exon1:c.74_75del:p.K25fs,	AAG											A
gene-HP0129:cds-NP_206929.1#NC_000915.1#139616:exon1:c.161_170del:p.R54fs,	CGATTAGCAGT	C	C	C	C	C	C	C	C	C	C	C	C		C			C	C	C	C	C	C	C	C			C	C	C	C		C	C	C	C			C	C	C						C	C	C
gene-HP0129:cds-NP_206929.1#NC_000915.1#139616:exon1:c.333_337del:p.E111fs,	AAGAAG	A		A	A	A	A	A	A	A	A	A	A			A			A	A	A		A	A	A			A	A	A	A	A				A			A	A		A			A			A
gene-HP0129:cds-NP_206929.1#NC_000915.1#139616:exon1:c.385_388del:p.E129fs,	TGAGA										T	T	T		T		T		T	T		T	T	T	T							T	T	T	T				T		T		T		T	T	T	T
gene-HP0129:cds-NP_206929.1#NC_000915.1#139616:exon1:c.386_387insAAAAAAG:p.E129fs,	AGAG	AAAAAAAGGAG	AAAAAAAGGAG	AAAAAAAGGAG	AAAAAAAGGAG	AAAAAAAGGAG	AAAAAAAGGAG	AAAAAAAGGAG	AAAAAAAGGAG	AAAAAAAGGAG	AAAAAAAGGAG	AAAAAAAGGAG	AAAAAAAGGAG		AAAAAAAGGAG	AAAAAAAGGAG	AAAAAAAGGAG	AAAAAAAGGAG	AAAAAAAGGAG	AAAAAAAGGAG	AAAAAAAGGAG		AAAAAAAGGAG	AAAAAAAGGAG	AAAAAAAGGAG			AAAAAAAGGAG	AAAAAAAGGAG	AAAAAAAGGAG	AAAAAAAGGAG	AAAAAAAGGAG		AAAAAAAGGAG	AAAAAAAGGAG	AAAAAAAGGAG			AAAAAAAGGGAG	AAAAAAAGGAG	AAAAAAAGGAG		AAAAAAAGGGAG		AAAAAAAGGAG		AAAAAAAGGAG	AAAAAAAGGAG
gene-HP0129:cds-NP_206929.1#NC_000915.1#139616:exon1:c.388delA:p.R130fs,	GA	G		G	G	G	G	G	G	G	G	G	G		G	G	G	G	G	G		G	G	G	G			G	G	G	G	G	G	G	G						G	G	G		G	G	G	G
gene-HP0130:cds-NP_206930.1#NC_000915.1#140452:exon1:c.654_657del:p.R218fs,	GGACA	G	G	G	G	G	G	G	G	G	G			G	G			G	G			G	G	G	G			G	G	G	G	G	G	G					G		G				G		G	G
gene-HP0130:cds-NP_206930.1#NC_000915.1#140452:exon1:c.857_858insT:p.K286fs,	A	AT	AT	AT	AT	AT	AT	AT	AT	AT	AT	AT	AT	AT	AT	AT	AT	AT	AT	AC	AT	AT	AT	AT	AT			AT	AT	AT	AT	AT	AT	AT	AT	AT			AT	AT	AT		AT		AT	AT	AT	AT	AT
gene-HP0131:cds-NP_206931.1#NC_000915.1#142027:exon1:c.24delC:p.F8fs,	TC											T	T	T	T	T	T	T	T		T	T	T			T	T				T	T	T	T		T	T	T		T	T			T	T				T
gene-HP0131:cds-NP_206931.1#NC_000915.1#142027:exon1:c.85_88del:p.F29fs,	ATTTT	A	A	A	A	A	A	A	A	A			A	A	A	A	A	A			A	A		A	A			A	A	A	A	A	A			A			A	A		A					A	A
gene-HP0132:cds-NP_206932.1#NC_000915.1#142226:exon1:c.318delT:p.F106fs,	CA	C	C	C	C	C	C	C	C	C	C			C		C	C		C	C	C	C	C	C				C	C	C	C	C	C						C				C		C	C	C	C
gene-HP0132:cds-NP_206932.1#NC_000915.1#142226:exon1:c.310delA:p.I104fs,	AT	A	A	A	A	A	A	A	A	A	A	A	A	A	A	A	A		A	A	A	A	A	A	A	A	A	A	A	A	A	A	A	A	A	A	A	A	A	A	A	A	A	A	A	A	A	A	A
gene-HP0132:cds-NP_206932.1#NC_000915.1#142226:exon1:c.306_307insTG:p.H103fs,	G	GCA	GCA	GCA	GCA	GCA	GCA	GCA	GCA	GCA	GCA	GCA	GCA	GCA	GCA	GCA	GCA		GCA	GCA	GCA	GCA	GCA	GCA	GCA			GCA	GCA	GCA	GCA	GCA	GCA	GCA	GCA	GCA			GCA	GCA			GCA		GCA	GCA	GCA	GCA	GCA
gene-HP0140:cds-NP_206940.1#NC_000915.1#150341:exon1:c.1645_1646insCTT:p.K549delinsTX,	A												ACTT	ACTT			ACTT			ACTT												ACTT	ACTT			ACTT			ACTT	ACTT	ACTT	ACTT				ACTT			ACTT
gene-HP0140:cds-NP_206940.1#NC_000915.1#150341:exon1:c.1649_1650insATGG:p.X550delinsX,	A												AATGG	AATGG			AATGG			AATGG												AATGG	AATGG			AATGG			AATGG	AATGG	AATGG	AATGG				AATGG			AATGG
gene-HP0142:cds-NP_206942.1#NC_000915.1#153726:exon1:c.591_592del:p.A197fs,	ATC	A	A	A	A	A	A	A	A	A	A	A	A	A	A	A	A	A	A	A	A	A	A	A	A			A	A	A	A	A	A	A	A	A			A	A	A	A			A	A	A	A	A
gene-HP0142:cds-NP_206942.1#NC_000915.1#153726:exon1:c.587_588insCA:p.C196fs,	A		ATG											ATG		ATG							ATG											ATG								ATG
gene-HP0147:cds-NP_206946.1#NC_000915.1#158741:exon1:c.840_841insG:p.L280fs,	A	AG	AG	AG	AG	AG	AG	AG	AG	AG	AG	AG	AG	AG	AG	AG	AG	AG	AG	AG	AG	AG	AG	AG	AG	AG	AG	AG	AG	AG	AG	AG	AG	AG	AG	AG	AG	AG	AG	AG	AG	AG	AG	AG	AG	AG	AG	AG	AG
gene-HP0150:cds-NP_206949.1#NC_000915.1#160533:exon1:c.588delT:p.I196fs,	ATT		AT								AT				AT	AT					AT	AT																		AT		AT	A			AT	AT	AT	AT
gene-HP0151:cds-NP_206950.1#NC_000915.1#161156:wholegene,	TGATGA	T	T	T	T	T	T	T	T	T	T	T	T	T	T	T	T	T	T	T	T	T	T	T	T	T	T	T	T	T	T	T	T	T	T	T	T	T	T	T	T	T	T	T	T	T	T	T	T
gene-HP0151:cds-NP_206950.1#NC_000915.1#161156:exon1:c.3_4del:p.M1fs,	TGA	T	T	T	T	T	T	T	T	T	T	T	T	T	T	T	T	T	T	T	T	T	T	T	T	T	T	T	T	T	T	T	T	T	T	T	T	T	T	T	T	T	T	T	T	T	T	T	T
gene-HP0151:cds-NP_206950.1#NC_000915.1#161156:exon1:c.5dupT:p.I2fs,	A	AT	AT	AT	AT	AT	AT	AT	AT	AT	AT	AT	AT	AT	AT	AT	AT	AT	AT	AT	AT	AT	AT	AT	AT	AT	AT	AT	AT	AT	AT	AT	AT	AT	AT	AT	AT	AT	AT	AT	AT	AT	AT	AT	AT	AT	AT	AT	AT
gene-HP0151:cds-NP_206950.1#NC_000915.1#161156:exon1:c.18dupT:p.N6fs,	A	AT	AT	AT	AT	AT	AT	AT	AT	AT	AT	AT	AT	AT	AT	AT	AT	AT	AT	AT	AT	AT	AT	AT	AT	AT	AT	AT	AT	AT	AT	AT	AT	AT	AT	AT	AT	AT	AT	AT	AT	AT	AT	AT	AT	AT	AT	AT	AT
gene-HP0152:cds-NP_206951.1#NC_000915.1#161965:exon1:c.516_517insAT:p.D173fs,	C	CAT	CAT	CAT	CAT	CAT	CAT	CAT	CAT	CAT	CAT	CAT	CAT	CAT	CAT	CAT	CAT	CAT	CAT	CAT	CAT	CAT	CAT	CAT	CAT	CAT	CAT	CAT	CAT	CAT	CAT	CAT		CAT	CAT	CAT	CAT	CAT	CAT		CAT	CAT	CAT	CAT	CAT	CAT	CAT	CAT	CAT
gene-HP0159:cds-NP_206958.1#NC_000915.1#167612:exon1:c.838_841del:p.E280fs,	ATTTC	A	A	A	A	A	A	A	A	A	A	A	A	A	A	A	A	A	A	A	A	A	A	A	A	A	A	A	A	A	A	A	A	A	A	A	A	A	A	A	A	A	A	A	A	A	A	A	A
gene-HP0159:cds-NP_206958.1#NC_000915.1#167612:exon1:c.828_829insAACC:p.D277fs,	C	CGGTT	CGGTT	CGGTT	CGGTT	CGGTT	CGGTT	CGGTT	CGGTT	CGGTT	CGGTT	CGGTT	CGGTT	CGGTT	CGGTT	CGGTT	CGGTT	CGGTT	CGGTT	CGGTT	CGGTT	CGGTT	CGGTT	CGGTT	CGGTT	CGGTT	CGGTT	CGGTT	CGGTT	CGGTT	CGGTT	CGGTT	CGGTT	CGGTT	CGGTT	CGGTT	CGGTT	CGGTT	CGGTT	CGGTT	CGGTT	CGGTT	CGGTT	CGGTT	CGGTT	CGGTT	CGGTT	CGGTT	CGGTT
gene-HP0159:cds-NP_206958.1#NC_000915.1#167612:exon1:c.539_542del:p.E180fs,	CTTTTT		CT								CT	CT		CT	CT	CT	CT	CT	CT	CT	CT	CT	CT	CT	CT							CT	CT	CT	CT	CT			CT	C	CT	CT	CT		CT	CT	CT	CT	CT
gene-HP0159:cds-NP_206958.1#NC_000915.1#167612:exon1:c.541_542insGG:p.K181fs,	T		TCC								TCC	TCC		TCC		TCC		TCC	TCC	TCC	TCC	TCC										TCC	TCC	TCC	TCC	TCC			TCC	TCC	TCC	TCC	TCC		TCC	TCC	TCC	TCC	TCC
gene-HP0159:cds-NP_206958.1#NC_000915.1#167612:exon1:c.533_539del:p.V178fs,	TTCTCGCA		T								T	T		T	T	T	T	T	T	T	T	T	T	T	T							T	T	T	T	T			T	T	T	T	T		T	T	T	T	T
gene-HP0159:cds-NP_206958.1#NC_000915.1#167612:exon1:c.528_529insGCAG:p.I177fs,	T																						TCTGC	TCTGC	TCTGC																							TCTGC
gene-HP0160:cds-NP_206959.1#NC_000915.1#168881:exon1:c.713_714insAG:p.K238fs,	A	AAG	AAG	AAG	AAG	AAG	AAG	AAG	AAG	AAG	AAG	AAG	AAG	AAG	AAG	AAG	AAG	AAG	AAG	AAG	AAG	AAG	AAG	AAG	AAG			AAG	AAG	AAG	AAG	AAG		AAG	AAG	AAG			AAG	AAG	AAG	AAG	AAG		AAG	AAG	AAG	AAG	AAG
gene-HP0160:cds-NP_206959.1#NC_000915.1#168881:exon1:c.720_721del:p.G240fs,	GGA	G	G	G	G	G	G	G	G	G	G	G	G	G	G	G	G	G	G	G	G	G	G	G	G			G	G	G	G	G		G	G	G			G	G	G	G	G		G	G	G	G	G
gene-HP0167:cds-NP_206966.1#NC_000915.1#174690:exon1:c.235_239del:p.A79fs,	TGGCGCC
gene-HP0167:cds-NP_206966.1#NC_000915.1#174690:exon1:c.233_234insAGAATTAA:p.E78fs,	C		CTTAATTCT								CTTAATTCT	CTTAATTCT	CTTAATTCT	CTTAATTCT		CTTAATTCT	CTTAATTCT			CTTAATTCT	CTTAATTCT	CTTAATTCT		CTTAATTCT	CTTAATTCT								CTTAATTCT	CTTAATTCT	CTTAATTCT	CTTAATTCT			CTTAATTCT	CTTAATTCT	CTTAATTCT	CTTAATTCT	CTTAATTCT		CTTAATTCT		CTTAATTCT	CTTAATTCT	CTTAATTCT
gene-HP0169:cds-NP_206968.1#NC_000915.1#175452:exon1:c.1260delC:p.V420fs,	TG	T	T	T	T	T	T	T	T	T	T	T	T	T	T	T	T	T	T	T	T	T	T	T	T			T	T	T	T	T	T	T	T	T			T	T	T	T	T		T	T	T	T	T
gene-HP0170:cds-NP_206969.1#NC_000915.1#176723:exon1:c.149_161del:p.K50fs,	AGAGCTTTCTTCTT	A	A	A	A	A	A	A	A	A	A	A	A	A	A	A	A	A	A	A	A	A	A	A	A			A	A	A	A	A	A	A	A	A			A	A	A	A	A		A	A	A	A	A
gene-HP0170:cds-NP_206969.1#NC_000915.1#176723:exon1:c.150_159del:p.K50fs,	AGCTTTCTTCT	A	A	A	A	A	A	A	A	A	A	A	A	A	A	A	A	A	A	A	A	A	A	A	A			A	A	A	A	A	A	A	A	A			A	A	A	A	A		A	A	A	A	A
gene-HP0170:cds-NP_206969.1#NC_000915.1#176723:exon1:c.108_145del:p.K36fs,	ATCTCTTCTTTCTCTTTAGCCTCCTCTTTAGCCTCCTCT	A	A	A	A	A	A	A	A	A	A	A	A	A	A	A	A	A	A	A	A	A	A	A	A	A	A	A	A	A	A	A	A	A	A	A	A	A	A	A	A	A	A	A	A	A	A	A	A
gene-HP0170:cds-NP_206969.1#NC_000915.1#176723:exon1:c.118_143del:p.K40fs,	CTCTTCTTTCTCTTTAGCCTCCTCTTT	C	C	C	C	C	C	C	C	C	C	C	C	C	C	C	C	C	C	C	C	C	C	C	C	C	C	C	C	C	C	C	C	C	C	C	C	C	C	C	C	C	C	C	C	C	C	C	C
gene-HP0170:cds-NP_206969.1#NC_000915.1#176723:exon1:c.99_142del:p.E33fs,	TCTTCTTTCTCTTTAGCCTCCTCTTTAGCCTCCTCTTTAGCCTCC	T	T	T	T	T	T	T	T	T	T	T	T	T	T	T	T	T	T	T	T	T	T	T	T	T	T	T	T	T	T	T	T	T	T	T	T	T	T	T	T	T	T	T	T	T	T	T	T
gene-HP0170:cds-NP_206969.1#NC_000915.1#176723:exon1:c.137_138insTTCC:p.K46fs,	T	TGGAA	TGGAA	TGGAA	TGGAA	TGGAA	TGGAA	TGGAA	TGGAA	TGGAA	TGGAA	TGGAA	TGGAA	TGGAA		TGGAA		TGGAA		TGGAA	TGGAA	TGGAA	TGGAA	TGGAA	TGGAA			TGGAA	TGGAA	TGGAA	TGGAA	TGGAA	TGGAA	TGGAA	TGGAA	TGGAA			TGGAA		TGGAA		TGGAA			TGGAA	TGGAA	TGGAA	TGGAA
gene-HP0170:cds-NP_206969.1#NC_000915.1#176723:exon1:c.80_126del:p.T27fs,	CCTCCTCTTTAGCCTCCTCTTTAGCCTCCTCTTTAGCTTCCTCTTTAG	C	C	C	C	C	C	C	C	C	C	C	C	C	C	C	C	C	C	C	C	C	C	C	C	C	C	C	C	C	C	C	C	C	C	C	C	C	C	C	C	C	C	C	C	C	C	C	C
gene-HP0170:cds-NP_206969.1#NC_000915.1#176723:exon1:c.112delG:p.E38fs,	TC	T	T	T	T	T	T	T	T	T	T	T	T	T	T	T	T	T	T	T	T	T	T	T	T	T	T	T	T	T	T	T	T	T	T	T	T	T	T	T	T	T	T	T	T	T	T	T	T
gene-HP0170:cds-NP_206969.1#NC_000915.1#176723:exon1:c.93_103del:p.A31fs,	GCCTCCTCTTTA	G	G	G	G	G	G	G	G	G	G	G	G	G	G	G	G	G	G	G	G	G	G	G	G	G	G	G	G	G	G	G	G	G	G	G	G	G	G	G	G	G	G	G	G	G	G	G	G
gene-HP0170:cds-NP_206969.1#NC_000915.1#176723:exon1:c.88_100del:p.E30fs,	TCCTCTTTAGCTTC	T	T	T	T	T	T	T	T	T	T	T	T	T	T	T	T	T	T	T	T	T	T	T	T	T	T	T	T	T	T	T	T	T	T	T	T	T	T	T	T	T	T	T	T	T	T	T	T
gene-HP0170:cds-NP_206969.1#NC_000915.1#176723:exon1:c.88delG:p.E30fs,	TC	T		T	T	T	T	T	T	T					T	T		T								T	T	T	T	T	T				T		T	T	T					T			T
gene-HP0172:cds-NP_206971.1#NC_000915.1#178711:exon1:c.896dupT:p.L299fs,	T
gene-HP0174a:cds-YP_008682874.1#NC_000915.1#181498:exon1:c.76_77insG:p.N26fs,	T	TC	TC	TC	TC	TC	TC	TC	TC	TC	TC	TC	TC		TC			TC	TC	TC		TC	TC	TC	TC			TC	TC	TC	TC	TC	TC	TC	TC	TC			TC			TC			TC	TC	TC	TC	TC
gene-HP0174a:cds-YP_008682874.1#NC_000915.1#181498:exon1:c.75_76insG:p.N26fs,	T	TC	TC	TC	TC	TC	TC	TC	TC	TC	TC	TC	TC			TC	TC	TC	TC	TC	TC	TC	TC	TC	TC	TC	TC	TC	TC	TC	TC		TC	TC	TC	TC	TC	TC	TC	TC	TC	TC		TC	TC	TC	TC	TC	TC
gene-HP0178:cds-NP_206977.1#NC_000915.1#184797:exon1:c.487_488del:p.N163fs,	ATT	A	A	A	A	A	A	A	A	A	A	A	A	A	A	A	A	A	A	A	A	A	A	A	A			A	A	A	A	A	A	A	A	A			A	A	A	A	A		A	A	A	A	A
gene-HP0178:cds-NP_206977.1#NC_000915.1#184797:exon1:c.478_479insAA:p.R160fs,	C	CTT		CTT	CTT	CTT	CTT	CTT	CTT	CTT	CTT		CTT				CTT			CTT	CTT	CTT	CTT					CTT	CTT	CTT	CTT		CTT	CTT	CTT	CTT					CTT		CTT		CTT	CTT		CTT	CTT
gene-HP0180:cds-NP_206979.1#NC_000915.1#186461:exon1:c.48_49insCA:p.F17fs,	A		ATG									ATG	ATG	ATG						ATG	ATG											ATG								ATG	ATG								ATG
gene-HP0180:cds-NP_206979.1#NC_000915.1#186461:exon1:c.45_46del:p.C15fs,	ATG		A									A	A	A						A	A				A							A								A	A								A
gene-HP0185:cds-NP_206984.1#NC_000915.1#192010:exon1:c.261_264del:p.E87fs,	AAGAC	A	A	A	A	A	A	A	A	A	A	A	A	A	A	A	A	A	A	A	A	A	A	A	A			A	A	A	A	A	A	A	A	A			A	A	A	A	A		A	A	A	A	A
gene-HP0185:cds-NP_206984.1#NC_000915.1#192010:exon1:c.267_268insTGAT:p.K89_L90delinsKX,	G	GTGAT	GTGAT	GTGAT	GTGAT	GTGAT	GTGAT	GTGAT	GTGAT	GTGAT	GTGAT	GTGAT	GTGAT	GTGAT	GTGAT	GTGAT	GTGAT	GTGAT	GTGAT	GTGAT		GTGAT	GTGAT	GTGAT	GTGAT			GTGAT	GTGAT	GTGAT	GTGAT	GTGAT	GTGAT	GTGAT	GTGAT	GTGAT			GTGAT	GTGAT	GTGAT		GTGAT		GTGAT	GTGAT	GTGAT	GTGAT	GTGAT
gene-HP0186:cds-NP_206985.1#NC_000915.1#193209:exon1:c.1045delG:p.A349fs,	GC		G								G	G		G		G		G	G						G	G	G						G	G	G	G	G	G					G	G
gene-HP0186:cds-NP_206985.1#NC_000915.1#193209:exon1:c.1037_1038insC:p.N346fs,	A		AG									AG		AG				AG	AG						AG								AG	AG	AG	AG							AG
gene-HP0186:cds-NP_206985.1#NC_000915.1#193209:exon1:c.1029_1032del:p.K343fs,	GCGAT		G									G		G				G	G						G								G	G	G	G							G
gene-HP0186:cds-NP_206985.1#NC_000915.1#193209:exon1:c.1022_1023insAGAG:p.L341fs,	C		CCTCT									CCTCT		CCTCT				CCTCT	CCTCT					CCTCT	CCTCT								CCTCT	CCTCT	CCTCT	CCTCT							CCTCT
gene-HP0186:cds-NP_206985.1#NC_000915.1#193209:exon1:c.958_959insCAAAAAC:p.L320fs,	A	AGTTTTTG	AGTTTTTG	AGTTTTTG	AGTTTTTG	AGTTTTTG	AGTTTTTG	AGTTTTTG	AGTTTTTG	AGTTTTTG	AGTTTTTG	AGTTTTTG	AGTTTTTG	AGTTTTTG	AGTTTTTG		AGTTTTTG	AGTTTTTG	AGTTTTTG	AGTTTTTG	AGTTTTTG	AGTTTTTG	AGTTTTTG	AGTTTTTG	AGTTTTTG	AGTTTTTG	AGTTTTTG	AGTTTTTG	AGTTTTTG	AGTTTTTG	AGTTTTTG	AGTTTTTG	AGTTTTTG	AGTTTTTG	AGTTTTTG	AGTTTCTG	AGTTTTTG	AGTTTTTG	AGTTTTTG	AGTTTTTG	AGTTTTTG	AGTTTTTG	AGTTTTTG	AGTTTTTG	AGTTTTTG	AGTTTTTG	AGTTTTTG		AGTTTTTG
gene-HP0186:cds-NP_206985.1#NC_000915.1#193209:exon1:c.945_957del:p.N315fs,	GATCTCTGATCTTA	G	G	G	G	G	G	G	G	G		G	G	G	G		G	G	G	G	G	G	G	G	G	G	G	G	G	G	G	G	G	G	G	G	G	G	G	G	G	G	G	G	G	G	G		G
gene-HP0186:cds-NP_206985.1#NC_000915.1#193209:exon1:c.952delA:p.R318fs,	CT	C	C	C	C	C	C	C	C	C		C	C	C	C		C	C	C	C	C	C	C		C	C	C	C	C	C	C	C	C	C	C	C	C	C	C	C	C	C	C	C	C	C	C		C
gene-HP0186:cds-NP_206985.1#NC_000915.1#193209:exon1:c.947_948insAATTTA:p.K316delinsKIX,	C	CTAAATT	CTAAATT	CTAAATT	CTAAATT	CTAAATT	CTAAATT	CTAAATT	CTAAATT	CTAAATT		CTAAATT	CTAAATT	CTAAATT	CTAAATT		CTAAATT	CTAAATT	CTAAATT	CTAAATT	CTAAATT	CTAAATT	CTAAATT		CTAAATT	CTAAATT	CTAAATT	CTAAATT	CTAAATT	CTAAATT	CTAAATT		CTAAATT	CTAAATT	CTAAATT	CTAAATT	CTAAATT	CTAAATT	CTAAATT	CTAAATT	CTAAATT		CTAAATT	CTAAATT	CTAAATT	CTAAATT	CTAAATT		CTAAATT
gene-HP0186:cds-NP_206985.1#NC_000915.1#193209:exon1:c.934_940del:p.E312fs,	TTGGATTC	T	T	T	T	T	T	T	T	T		T	T	T	T		T	T	T	T	T	T	T		T	T	T	T	T	T	T	T	T	T	T	T	T	T	T	T	T	T	T	T	T	T	T		T
gene-HP0186:cds-NP_206985.1#NC_000915.1#193209:exon1:c.935_936insCAATGAAATTGAA:p.E312fs,	T	TTTCAATTTCATTG	TTTCAATTTCATTG	TCTCAATTTCATTA	TCTCAATTTCATTA	TCTCAATTTCATTA	TCTCAATTTCATTA	TCTCAATTTCATTA	TTTCAATTTCATTG	TCTCAATTTCATTA		TCTCAATTTCATTA	TCTCAATTTCATTA	TCTCAATTTCATTA	TCTCAATTTCATTA		TCTCAATTTCATTA	TTTCAATTTCATTG	TCTCAATTTCATTA	TCTCAATTTCATTA	TCTCAATTTCATTA	TCTCAATTTCATTA	TCTCAATTTCATTA		TCTCAATTTCATTA	TCTCAATTTCATTA	TCTCAATTTCATTA	TCTCAATTTCATTA	TTTCAATTTCATTG	TCTCAATTTCATTA	TCTCAATTTCATTA	TTTCAATTTCATTG	TCTCAATTTCATTA	TCTCAATTTCATTA	TTTCAATTTCATTG	TTTCAATTTCATTG	TCTCAATTTCATTA	TCTCAATTTCATTA	TCTCAATTTCATTA	TTTCAATTTCATTG	TCTCAATTTCATTA	TTTCAATTTCATTG	TCTCAATTTCATTA	TCTCAATTTCATTA	TCTCAATTTCATTA	TCTCAATTTCATTA	TTTCAATTTCATTG		TCTCAATTTCATTA
gene-HP0186:cds-NP_206985.1#NC_000915.1#193209:exon1:c.875_878del:p.P292fs,	CCTAG	C	C	C	C	C	C	C	C	C	C	C	C	C	C	C	C	C	C	C	C	C		C	C			C	C	C	C	C		C	C	C			C	C	C	C	C		C	C	C	C	C
gene-HP0186:cds-NP_206985.1#NC_000915.1#193209:exon1:c.666_672del:p.D222fs,	CTGGCCTA	C	C	C	C	C	C	C	C	C	C	C	C	C	C	C		C	C		C		C	C	C	C	C	C	C	C	C	C		C	C	C	C	C	C	C	C	C		C	C	C	C	C	C
gene-HP0186:cds-NP_206985.1#NC_000915.1#193209:exon1:c.668_671del:p.R223fs,	TGGCC		T								T			T					T		T		T			T	T					T			T	T	T	T	T	T	T			T	T		T
gene-HP0186:cds-NP_206985.1#NC_000915.1#193209:exon1:c.669_670del:p.R223fs,	GGC	G	G	G	G	G	G	G	G	G	G	G	G	G	G	G		G	G	G	G	G	G	G	G	G	G	G	G	G	G	G	G	G	G	G	G	G	G	G	G	G	G	G	G	G		G	G
gene-HP0186:cds-NP_206985.1#NC_000915.1#193209:exon1:c.657_658insGGTAG:p.T220fs,	T	TCTACC	TCTACC	TCTACC	TCTACC	TCTACC	TCTACC	TCTACC	TCTACC	TCTACC	TCTACC	TCTACC	TCTACC	TCTACC	TCTACC	TCTACC		TCTACC	TCTACC	TCTACC	TCTACC	TCTACC	TCTACC	TCTACC	TCTACC	TCTACC	TCTACC	TCTACC	TCTACC	TCTACC	TCTACC	TCTACC	TCTACC	TCTACC		TCTACC	TCTACC	TCTACC	TCTACC	TCTACC	TCTACC	TCTACC		TCTACC	TCTACC	TCTACC		TCTACC	TCTACC
gene-HP0186:cds-NP_206985.1#NC_000915.1#193209:exon1:c.560delC:p.S187fs,	AG	A	A	A	A	A	A	A	A	A		A	A	A	A	A	A	A	A	A		A	A	A	A	A	A	A	A	A	A	A	A	A	A	A	A	A	A	A	A	A	A	A	A			A	A
gene-HP0186:cds-NP_206985.1#NC_000915.1#193209:exon1:c.441delC:p.F147fs,	TG										T					T		T			T			T								T	T	T	T						T	T					T		T
gene-HP0186:cds-NP_206985.1#NC_000915.1#193209:exon1:c.431_432insA:p.L144fs,	C															CT		CT						CT								CT	CT	CT	CT						CT	CT			CT		CT		CT
gene-HP0186:cds-NP_206985.1#NC_000915.1#193209:exon1:c.427_428insTA:p.K143fs,	T															TCA		TTA						TTA								TTA	TCA	TCA	TCA						TCA	TTA					TCA		TCA
gene-HP0186:cds-NP_206985.1#NC_000915.1#193209:exon1:c.420_421insGTTG:p.K141fs,	T																	TCAAC					TCAAC	TCAAC	TCAAC							TCAAC			TCAAC						TCAAC	TCAAC	TCAAC					TCAAC
gene-HP0202:cds-NP_207001.1#NC_000915.1#206914:exon1:c.996_996del:p.*332fs,	AGG	A		A	A	A	A	A	A	A	A		A		A	A		A		A		A	A	A	A	A	A	A	A	A	A		A	A		A	A	A	A	A		A		A	A	A
gene-HP0207:cds-NP_207006.1#NC_000915.1#212140:exon1:c.45_46insTT:p.S15fs,	C	CTT	CTT	CTT	CTT	CTT	CTT	CTT	CTT	CTT	CTT	CTT	CTT	CTT	CTT	CTT		CTT	CTT	CTT	CTT	CTT	CTT	CTT	CTT	CTT	CTT	CTT	CTT	CTT	CTT	CTT	CTT		CTT	CTT	CTT	CTT	CTT	CTT	CTT	CTT	CTT	CTT	CTT	CTT	CTT		CTT
gene-HP0207:cds-NP_207006.1#NC_000915.1#212140:exon1:c.46_47insTC:p.F16fs,	T	TTC		TTC	TTC	TTC	TTC	TTC	TTC	TTC						TTC		TTC	TTC	TTC			TTC			TTC	TTC	TTC	TTC	TTC	TTC				TTC		TTC	TTC						TTC				TTC
gene-HP0207:cds-NP_207006.1#NC_000915.1#212140:exon1:c.47_48insTC:p.F16fs,	T	TTC		TTC	TTC	TTC	TTC	TTC	TTC	TTC	TTC	TTC		TTC	TTC	TTC		TTC	TTC	TTC		TTC	TTC			TTC	TTC	TTC	TTC	TTC	TTC			TTC	TTC		TTC	TTC	TTC	TTC				TTC					TTC
gene-HP0207:cds-NP_207006.1#NC_000915.1#212140:exon1:c.1239_1240insT:p.X413delinsX,	G	GT	GT	GT	GT	GT	GT	GT	GT	GT	GT	GT	GT	GT	GT	GT	GT	GT	GT	GT	GT	GT	GT	GT	GT	GT	GT	GT	GT	GT	GT	GT	GT	GT	GT	GT	GT	GT	GT		GT	GT	GT	GT	GT	GT	GT	GT	GT
gene-HP0208:cds-YP_008682875.1#NC_000915.1#213392:exon1:c.1052_1055del:p.F351fs,	TTAAA	T	T	T	T	T	T	T	T	T	T	T	T	T	T	T	T	T	T	T	T	T	T	T	T	T	T	T	T	T	T	T	T	T	T	T	T	T	T	T	T	T	T	T	T	T	T	T	T
gene-HP0208:cds-YP_008682875.1#NC_000915.1#213392:exon1:c.913_919del:p.A305fs,	TCCCTTGC	T	T	T	T	T	T	T	T	T	T	T	T	T	T	T	T	T	T	T	T	T	T	T	T	T	T	T	T	T	T	T	T	T	T	T	T	T	T	T	T	T	T	T	T	T	T	T	T
gene-HP0208:cds-YP_008682875.1#NC_000915.1#213392:exon1:c.908_909insC:p.L303fs,	A		AG								AG	AG	AG	AG	AG	AG	AG		AG	AG	AG	AG		AG	AG							AG	AG	AG		AG			AG	AG	AG	AG	AG		AG	AG	AG	AG	AG
gene-HP0208:cds-YP_008682875.1#NC_000915.1#213392:exon1:c.903_906del:p.E301fs,	GTGCT	G	G	G	G	G	G	G	G	G	G	G	G	G	G	G	G	G	G	G	G	G	G	G	G	G	G	G	G	G	G	G	G	G	G	G	G	G	G	G	G	G	G	G	G	G	G	G	G
gene-HP0208:cds-YP_008682875.1#NC_000915.1#213392:exon1:c.879_904del:p.K293fs,	GCTTCAATGATCCTTTCATCTCTTCTT	G	G	G	G	G	G	G	G	G	G	G	G	G	G	G	G	G	G	G	G	G	G			G	G	G	G	G	G	G	G	G	G	G	G	G	G	G	G	G	G	G	G	G		G	G
gene-HP0208:cds-YP_008682875.1#NC_000915.1#213392:exon1:c.884_897del:p.R295fs,	TGATCCTTTCATCTC	T	T	T	T	T	T	T	T	T	T	T	T	T	T	T	T	T	T	T	T	T	T	T	T	T	T	T	T	T	T	T	T	T	T	T	T	T	T	T	T	T	T	T	T	T	T	T	T
gene-HP0208:cds-YP_008682875.1#NC_000915.1#213392:exon1:c.877_896del:p.K293fs,	GATCCTTTCATCTCTTCTTTT	G	G	G	G	G	G	G	G	G	G	G	G	G	G	G	G	G	G	G	G	G	G	G	G	G	G	G	G	G	G	G	G	G	G	G	G	G	G	G	G	G	G	G	G	G	G	G	G
gene-HP0208:cds-YP_008682875.1#NC_000915.1#213392:exon1:c.884_894del:p.R295fs,	TCCTTTCATCTC	T	T	T	T	T	T	T	T	T	T	T	T	T	T	T	T	T	T	T	T	T	T	T	T	T	T	T	T	T	T	T	T	T	T	T	T	T	T	T	T	T	T	T	T	T	T	T	T
gene-HP0208:cds-YP_008682875.1#NC_000915.1#213392:exon1:c.889delG:p.E297fs,	TC	T	T	T	T	T	T	T	T	T	T	T	T	T	T	T	T	T	T	T	T	T	T	T	T	T	T	T	T	T	T	T	T	T	T	T	T	T	T	T	T	T	T	T	T	T	T	T	T
gene-HP0208:cds-YP_008682875.1#NC_000915.1#213392:exon1:c.885delA:p.R295fs,	CT	C	C	C	C	C	C	C	C	C	C	C	C	C	C	C	C	C	C	C	C	C	C	C	C	C	C	C	C	C	C	C	C	C	C	C	C	C	C	C	C	C	C	C	C	C	C	C	C
gene-HP0208:cds-YP_008682875.1#NC_000915.1#213392:exon1:c.880delA:p.R294fs,	CT	C	C	C	C	C	C	C	C	C	C	C	C	C	C	C	C	C	C	C	C	C	C			C	C	C	C	C	C	C	C	C	C	C	C	C	C	C	C	C	C	C	C	C		C	C
gene-HP0208:cds-YP_008682875.1#NC_000915.1#213392:exon1:c.870_879del:p.N290fs,	TTTTGATCTCA	T	T	T	T	T	T	T	T	T	T	T	T	T	T	T	T	T	T	T	T	T	T	T	T	T	T	T	T	T	T	T	T	T	T	T	T	T	T	T	T	T	T	T	T	T	T	T	T
gene-HP0208:cds-YP_008682875.1#NC_000915.1#213392:exon1:c.876dupC:p.K293fs,	T		TG								TG		TG	TG	TG	TG	TG		TG	TG	TG	TG		TG	TG							TG	TG	TG	TG	TG			TG	TG	TG	TG	TG		TG	TG	TG	TG	TG
gene-HP0208:cds-YP_008682875.1#NC_000915.1#213392:exon1:c.863_870del:p.K288fs,	CATTATCCT	C	C	C	C	C	C	C	C	C	C	C	C	C		C	C	C	C	C	C	C	C	C	C	C	C	C	C	C	C		C		C	C	C	C	C	C	C		C	C	C	C	C		C
gene-HP0208:cds-YP_008682875.1#NC_000915.1#213392:exon1:c.329_332del:p.E110fs,	CGTTT	C	C	C	C	C	C	C	C	C	C	C	C	C	C	C	C	C	C	C	C	C	C	C	C			C	C	C	C	C	C	C	C	C			C	C		C	C			C	C	C	C
gene-HP0208:cds-YP_008682875.1#NC_000915.1#213392:exon1:c.312delC:p.S104fs,	AG	A	A	A	A	A	A	A	A	A	A	A	A	A	A	A	A	A		A	A	A	A					A	A	A	A		A	A	A	A			A	A		A	A			A		A	A
gene-HP0210:cds-NP_207008.1#NC_000915.1#216200:exon1:c.1865dupA:p.X622delinsX,	T	TA		TA	TA	TA	TA	TA	TA	TA	TA		TA	TA		TA	TA	TA	TA		TA		TA	TA	TA			TA	TA	TA	TA		TA			TA			TA			TA				TA	TA
gene-HP0212:cds-NP_207010.1#NC_000915.1#219097:exon1:c.853_854insGC:p.D285fs,	T		TGC								TGC			TGC			TGC		TGC	TGC	TGC		TGC											TGC	TGC				TGC		TGC	TGC	TGC				TGC	TGC
gene-HP0212:cds-NP_207010.1#NC_000915.1#219097:exon1:c.849_850del:p.L283fs,	TTC	T	T	T	T	T	T	T	T	T	T	T	T	T	T		T	T	T	T	T	T	T	T	T	T	T	T	T	T	T		T	T	T	T	T	T	T	T	T	T	T		T	T	T	T	T
gene-HP0212:cds-NP_207010.1#NC_000915.1#219097:exon1:c.198_199insAAATAGCATGCAAAA:p.E67delinsKX,	C		CTTTTGCATGCTATTT									CTTTTGCATGCTATTT			CTTTTGCATGCTATTT	CTTTTGCATGCTATTT	CTTTTGCATGCTATTT		CTTTTGCATGCTATTT		CTTTTGCATGCTATTT												CTTTTGCATGCTATTT	CTTTTGCATGCTATTT											CTTTTGCATGCTATTT	CTTTTGCATGCTATTT		CTTTTGCATGCTATTT	CTTTTGCATGCTATTT
gene-HP0212:cds-NP_207010.1#NC_000915.1#219097:wholegene,	ATGCC	A	A	A	A	A	A	A	A	A	A	A	A	A	A	A	A	A	A	A	A	A	A	A	A			A	A	A	A	A	A	A	A	A			A	A	A	A	A		A	A	A	A	A
gene-HP0214:cds-NP_207012.1#NC_000915.1#222219:exon1:c.120_121del:p.Y40fs,	ATG		A								A	A	A	A	A	A	A	A	A	A	A	A	A	A	A							A	A	A	A				A	A	A	A	A		A	A	A	A	A
gene-HP0214:cds-NP_207012.1#NC_000915.1#222219:exon1:c.130_131insAGACG:p.S44_Q45delinsX,	T		TAGACG								TAGACG	TAGACG	TAGACG	TAGACG	TAGACG	TAGACG	TAGACG	TAGACG	TAGACG	TAGACG	TAGACG	TAGACG	TAGACG	TAGACG	TAGACG							TAGACG	TAGACG	TAGACG	TAGACG	TAGACG			TAGACG	TAGACG	TAGACG	TAGACG	TAGACG		TAGACG	TAGACG	TAGACG	TAGACG	TAGACG
gene-HP0214:cds-NP_207012.1#NC_000915.1#222219:exon1:c.700_701insTCAT:p.T234fs,	A	ATCAT		ATCAT	ATCAT			ATCAT		ATCAT			ATCAT	ATCAT	ATCAT	ATCAT	ATCAT			ATCAT	ATCAT			ATCAT	ATCAT				ATCAT	ATCAT		ATCAT	ATCAT		ATCAT										ATCAT	ATCAT		ATCAT	ATCAT
gene-HP0214:cds-NP_207012.1#NC_000915.1#222219:exon1:c.1066_1067insAT:p.G356fs,	G	GAT	GAT	GAT	GAT	GAT	GAT	GAT	GAT	GAT	GAT	GAT	GAT	GAT	GAT	GAT	GAT	GAT	GAT	GAT	GAT	GAT	GAT	GAT	GAT			GAT	GAT	GAT	GAT	GAT	GAT	GAT	GAT	GAT			GAT	GAT	GAT	GAT	GAT		GAT	GAT	GAT	GAT	GAT
gene-HP0214:cds-NP_207012.1#NC_000915.1#222219:exon1:c.1070_1071del:p.V357fs,	GTA	G	G	G	G	G	G	G	G	G	G	G	G	G	G	G	G	G	G	G	G	G	G	G	G			G	G	G	G	G	G	G	G	G			G	G	G	G	G		G	G	G	G	G
gene-HP0214:cds-NP_207012.1#NC_000915.1#222219:exon1:c.1644_1645insCTGGTATT:p.S548fs,	G	GCTGGTATT	GCTGGTATT	GCTGGTATT	GCTGGTATT	GCTGGTATT	GCTGGTATT	GCTGGTATT	GCTGGTATT	GCTGGTATT		GCTGGTATT	GCTGGTATT		GCTGGTATT	GCTGGTATT		GCTGGTATT	GCTGGTATT	GCTGGTATT	GCTGGTATT	GCTGGTATT	GCTGGTATT		GCCGGTAT			GCTGGTATT	GCTGGTATT	GCTGGTATT	GCTGGTATT	GCTGGTATT	GCTGGTATT	GCTGGTATT	GCTGGTATT	GCTGGTATT			GCTGGTATT	GCTGGTATT	GCTGGTATT		GCTGGTATT				GCTGGTATT	GCTGGTATT	GCTGGTATT
gene-HP0216:cds-NP_207014.1#NC_000915.1#224691:exon1:c.63_66del:p.F21fs,	TTGGC	T	T	T	T	T	T	T	T	T	T	T	T	T	T	T	T	T	T	T	T	T	T	T	T	T	T	T	T	T	T	T	T	T	T	T	T	T	T	T	T	T	T	T	T	T	T	T	T
gene-HP0216:cds-NP_207014.1#NC_000915.1#224691:exon1:c.63_64insAA:p.F21fs,	T	TAA	TAA	TAA	TAA	TAA	TAA	TAA	TAA	TAA	TAA	TAA	TAA	TAA	TAA	TAA	TAA	TAA	TAA	TAA		TAA	TAA	TAA	TAA	TAA	TAA	TAA	TAA	TAA	TAA	TAA			TAA	TAA	TAA	TAA	TAA	TAA	TAA	TAA	TAA	TAA	TAA	TAA	TAA	TAA	TAA
gene-HP0216:cds-NP_207014.1#NC_000915.1#224691:exon1:c.66_67del:p.G22fs,	GCA	G	G	G	G	G	G	G	G	G	G	G	G	G	G	G	G	G	G	G	G	G	G	G	G	G	G	G	G	G	G	G	G	G	G	G	G	G	G	G	G	G	G	G	G	G	G	G	G
gene-HP0224:cds-NP_207022.1#NC_000915.1#232466:exon1:c.1071delG:p.K357fs,	AG	A	A	A	A	A	A	A	A	A	A	A	A	A	A	A	A	A	A	A	A	A	A	A	A			A	A	A	A	A	A	A	A	A			A	A	A	A	A		A	A	A	A	A
gene-HP0226:cds-NP_207024.1#NC_000915.1#233928:exon1:c.438_439del:p.A146fs,	ATT	A		A	A	A	A	A	A	A		A	A		A					A	A	A	A					A	A	A	A	A		A	A	A			A	A	A				A		A	A	A
gene-HP0226:cds-NP_207024.1#NC_000915.1#233928:exon1:c.434_435insTC:p.R145fs,	G	GGA		GGA	GGA	GGA	GGA	GGA	GGA	GGA		GGA	GGA							GGA	GGA							GGA	GGA	GGA	GGA	GGA		GGA		GGA									GGA
gene-HP0228:cds-NP_207026.1#NC_000915.1#237296:exon1:c.1173delA:p.X391,	GA	G		G	G	G	G	G	G	G	G		G	G		G	G	G			G		G	G	G	G	G	G	G	G	G	G		G	G	G	G	G						G	G		G	G	G
gene-HP0230:cds-NP_207028.1#NC_000915.1#240353:exon1:c.731delG:p.X244,	TC	T	T	T	T	T	T	T	T	T	T	T	T	T	T	T	T	T	T	T	T	T	T	T	T			T	T	T	T	T	T	T	T	T			T	T	T	T	T		T	T	T	T	T
gene-HP0230:cds-NP_207028.1#NC_000915.1#240353:exon1:c.723dupT:p.E242_R243delinsX,	C	CA	CA	CA	CA	CA	CA	CA	CA	CA	CA	CA	CA	CA	CATCA	CA	CA	CA	CA	CA	CA	CA	CA	CA	CA			CA	CA	CA	CA	CA	CA	CA	CA	CA			CA	CA	CA	CA	CA		CA	CA	CA	CA	CA
gene-HP0237:cds-NP_207035.1#NC_000915.1#246628:exon1:c.661delA:p.S221fs,	CT	C	C	C	C	C	C	C	C	C	C	C	C	C	C	C	C	C	C	C	C	C	C	C	C			C	C	C	C	C	C	C		C			C		C	C	C		C		C	C	C
gene-HP0238:cds-NP_207036.1#NC_000915.1#247559:exon1:c.1691_1692del:p.I564fs,	CAA	C	C	C	C	C	C	C	C	C	C	C	C	C	C	C	C	C	C	C	C	C	C	C	C	C	C	C	C	C	C	C	C	C	C	C	C	C	C	C	C	C	C	C	C	C	C	C	C
gene-HP0239:cds-NP_207037.1#NC_000915.1#249296:exon1:c.241_242insGT:p.L81fs,	A	AAC	AAC	AAC	AAC	AAC	AAC	AAC	AAC	AAC	AAC	AAC	AAC	AAC	AAC	AAC	AAC	AAC	AAC	AAC	AAC	AAC	AAC	AAC	AAC	AAC	AAC	AAC	AAC	AAC	AAC	AAC	AAC	AAC	AAC	AAC	AAC	AAC	AAC	AAC	AAC	AAC	AAC	AAC	AAC	AAC	AAC	AAC	AAC
gene-HP0239:cds-NP_207037.1#NC_000915.1#249296:exon1:c.236_237del:p.N79fs,	CGT	C	C	C	C	C	C	C	C	C	C	C	C	C	C	C	C		C	C	C	C	C	C	C	C	C	C	C	C	C	C	C	C	C	C	C	C	C		C	C	C	C	C	C	C	C	C
gene-HP0250:cds-NP_207048.1#NC_000915.1#258800:exon1:c.370delC:p.Q124fs,	TG	T	T	T	T	T	T	T	T	T	T	T	T	T	T	T	T	T	T	T	T	T	T	T	T	T	T	T	T	T	T	T	T	T	T	T	T	T	T	T	T	T	T	T	T	T	T	T	T
gene-HP0252:cds-NP_207050.1#NC_000915.1#261718:exon1:c.298_319del:p.P100fs,	ACCAAACGCGCAACCACCGCAAC	A	A	A	A	A	A	A	A	A	A	A	A	A	A	A	A	A	A	A	A		A	A	A	A	A	A	A	A	A	A	A	A	A	A	A	A	A	A	A	A	A	A	A	A	A	A	A
gene-HP0252:cds-NP_207050.1#NC_000915.1#261718:exon1:c.548_549insTAAC:p.N183fs,	A	ATAAC		ATAAC	ATAAC	ATAAC	ATAAC	ATAAC	ATAAC	ATAAC	ATAAC			ATAAC	ATAAC	ATAAC	ATAAC			ATAAC				ATAAC	ATAAC			ATAAC	ATAAC	ATAAC	ATAAC			ATAAC					ATAAC				ATAAC				ATAAC	ATAAC	ATAAC
gene-HP0258:cds-NP_207056.1#NC_000915.1#267020:exon1:c.949_955del:p.P317fs,	GCCAACAC	G	G	G	G	G	G	G	G	G	G	G	G	G	G	G	G	G	G	G	G	G	G	G	G			G	G	G	G	G	G	G	G	G			G	G	G	G	G		G	G	G	G	G
gene-HP0258:cds-NP_207056.1#NC_000915.1#267020:exon1:c.957_958insGGTGTTT:p.P319fs,	C	CGGTGTTT	CGGTGTTT	CGGTGTTT	CGGTGTTT	CGGTGTTT	CGGTGTTT	CGGTGTTT	CGGTGTTT	CGGTGTTT	CGGTGTTT	CGGTGTTT	CGGTGTTT	CGGTGTTT	CGGTGTTT	CGGTGTTT	CGGTGTTT	CGGTGTTT	CGGTGTTT	CGGTGTTT	CGGTGTTT	CGGTGTTT	CGGTGTTT	CGGTGTTT	CGGTGTTT			CGGTGTTT	CGGTGTTT	CGGTGTTT	CGGTGTTT	CGGTGTTT	CGGTGTTT		CGGTGTTT	CGGTGTTT			CGGTGTTT	CGGTGTTT	CGGTGTTT	CGGTGTTT	CGGTGTTT		CGGTGTTT	CGGTGTTT	CGGTGTTT	CGGTGTTT	CGGTGTTT
gene-HP0262:cds-NP_207060.1#NC_000915.1#271080:exon1:c.18_19del:p.L6fs,	TAA	T	TA	T	T	T	T	T	T	T	TA	T	T	TA	T	TA	TA	TA	TA	T	TA	TA	T			TA	TA	T	T	T	T	TA	T	T	T	TA	TA	TA	TA	T	T	TA	T	TA	T	T	T	T	T
gene-HP0262:cds-NP_207060.1#NC_000915.1#271080:exon1:c.22_23insA:p.V8fs,	G
gene-HP0262:cds-NP_207060.1#NC_000915.1#271080:exon1:c.233_236del:p.R78fs,	AGAGC	A	A	A	A	A	A	A	A	A	A	A	A	A	A	A	A	A	A		A	A	A	A	A	A	A	A	A	A	A	A	A	A	A	A	A	A		A	A	A	A	A	A	A	A	A	A
gene-HP0262:cds-NP_207060.1#NC_000915.1#271080:exon1:c.594_595insAA:p.P198fs,	T	TAA	TAA	TAA	TAA	TAA	TAA	TAA	TAA	TAA	TAA	TAA	TAA	TAA	TAA	TAA	TAA	TAA	TAA	TAA		TAA	TAA	TAA	TAA			TAA	TAA	TAA	TAA	TAA	TAA	TAA	TAA	TAA			TAA	TAA	TAA	TAA	TAA		TAA	TAA	TAA	TAA	TAA
gene-HP0262:cds-NP_207060.1#NC_000915.1#271080:exon1:c.598_599del:p.G200fs,	AGG	A	A	A	A	A	A	A	A	A	A	A	A	A	A	A	A	A	A	A	A	A	A	A	A			A	A	A	A	A	A	A	A	A			A	A	A	A			A	A	A	A	A
gene-HP0263:cds-NP_207061.1#NC_000915.1#271794:exon1:c.200_201insTT:p.Y67fs,	A
gene-HP0264:cds-NP_207062.1#NC_000915.1#272625:exon1:c.430_431insGT:p.G144fs,	G	GGT		GGT	GGT	GGT	GGT	GGT	GGT	GGT				GGT					GGT	GGT	GGT							GGT	GGT	GGT	GGT	GGT	GGT										GGT		GGT		GGT	GGT
gene-HP0266:cds-NP_207064.1#NC_000915.1#275981:exon1:c.941_942del:p.K314fs,	AAG	A	A	A	A	A	A	A	A	A	A	A	A	A	A	A	A	A	A	A	A	A	A	A	A			A	A	A	A	A	A	A	A	A			A	A	A	A	A		A	A	A	A	A
gene-HP0271:cds-NP_207069.1#NC_000915.1#280643:exon1:c.710dupA:p.E237fs,	G	GA	GA	GA	GA	GA	GA	GA	GA	GA	GA	GA	GA	GA	GA	GA	GA	GA	GA	GA	GA	GA	GA	GA	GA	GA	GA	GA	GA	GA	GA	GA	GA	GA	GA	GA	GA	GA	GA	GA	GA	GA	GA	GA	GA	GA	GA	GA	GA
gene-HP0271:cds-NP_207069.1#NC_000915.1#280643:exon1:c.717_720del:p.I239fs,	TAACA	T	T	T	T	T	T	T	T	T	T	T	T	T	T	T	T	T	T	T	T	T	T	T	T	T	T	T	T	T	T	T	T	T	T	T	T	T	T	T	T	T	T	T	T	T	T	T	T
gene-HP0275:cds-NP_207073.1#NC_000915.1#283137:exon1:c.992_993insGCAA:p.Q331fs,	CA	CAGCAA		CAGCAA	CAGCAA	CAGCAA	CAGCAA	CAGCAA	CAGCAA	CAGCAA	CAGCAA				CAGCAA		CAGCAA	CAGCAA	CAGCAA	CAGCAA	CAGCAA	CAGCAA	CAGCAA	CAGCAA	CAGCAA			CAGCAA	CAGCAA	CAGCAA	CAGCAA		CAGCAA	CAGCAA		CAGCAA			CAGCAA	CAGCAA	CAGCAA	CAGCAA	CAGCAA		CAGCAA	CAGCAA	CAGCAA
gene-HP0275:cds-NP_207073.1#NC_000915.1#283137:exon1:c.996_999del:p.A332fs,	CATGG	C	C	C	C	C	C	C	C	C	C	C	C		C		C	C	C	C	C	C	C	C	C	C	C	C	C	C	C	C	C	C	C	C	C	C	C	C	C	C	C	C	C	C	C		C
gene-HP0275:cds-NP_207073.1#NC_000915.1#283137:exon1:c.999delG:p.W333fs,	TGG	TG	T	TG	TG	TG	TG	TG	T	TG	TG	T	T		T		T	TG	T	TG	T	TG	T	TG	T	TG	TG	TG	TG	TG	TG	T	TG	TG	TG	TG	TG	TG	TG	TG	TG	TG	TG	TG	TG	TG	TG		TG
gene-HP0279:cds-NP_207077.1#NC_000915.1#286746:exon1:c.182_183del:p.S61fs,	AGT	A	A	A	A	A	A	A	A	A	A	A	A	A	A	A	A	A	A	A	A	A	A	A	A	A	A	A	A	A	A	A	A	A	A	A	A	A	A	A	A	A	A	A	A	A	A	A	A
gene-HP0279:cds-NP_207077.1#NC_000915.1#286746:exon1:c.453_465del:p.P151fs,	CCCAAAAAGAAATT	C	C	C	C	C	C	C	C	C	C	C	C	C	C	C	C	C	C	C	C		C	C	C	C	C	C	C	C	C	C	C	C	C	C	C	C	C	C	C	C	C	C	C	C	C	C	C
gene-HP0279:cds-NP_207077.1#NC_000915.1#286746:exon1:c.459_466del:p.K153fs,	AAGAAATTT	A	A	A	A	A	A	A	A	A	A	A	A	A	A	A	A	A	A	A	A		A	A	A	A	A	A	A	A	A	A	A	A	A	A	A	A	A	A	A	A	A	A	A	A	A	A	A
gene-HP0279:cds-NP_207077.1#NC_000915.1#286746:exon1:c.469_472del:p.K157fs,	AAAAG	A	A	A	A	A	A	A	A	A	A	A	A	A	A	A	A	A	A	A	A		A	A	A	A	A	A	A	A	A	A	A	A	A	A	A	A	A	A	A	A	A	A	A	A	A	A	A
gene-HP0282:cds-NP_207080.1#NC_000915.1#290017:exon1:c.1441_1442insGA:p.X481delinsX,	T		TGA								TGA	TGA	TGA	TGA	TGA			TGA	TGA	TGA	TGA	TGA	TGA									TGA	TGA	TGA	TGA	TGA				TGA		TGA	TGA		TGA	TGA			TGA
gene-HP0289:cds-NP_207087.1#NC_000915.1#298023:exon1:c.84_85insGC:p.L28fs,	T	TGC	TGC	TGC	TGC	TGC	TGC	TGC	TGC	TGC	TGC	TGC	TGC	TGC	TGC	TGC	TGC	TGC	TGC	TGC	TGC	TGC	TGC	TGC	TGC	TGC	TGC	TGC	TGC	TGC	TGC	TGC		TGC	TGC	TGC	TGC	TGC	TGC	TGC		TGC	TGC	TGC	TGC	TGC	TGC	TGC	TGC
gene-HP0289:cds-NP_207087.1#NC_000915.1#298023:exon1:c.87_88del:p.M29fs,	TGC	T	T	T	T	T	T	T	T	T	T		T	T	T	T	T	T	T	T		T	T	T	T	T	T	T	T	T	T	T			T	T	T	T	T	T		T	T	T	T			T
gene-HP0289:cds-NP_207087.1#NC_000915.1#298023:exon1:c.620delA:p.Y207fs,	TA	T	T	T	T	T	T	T	T	T	T	T	T	T	T	T	T	T		T	T	T	T	T	T	T	T	T	T	T	T	T	T			T	T	T	T		T		T	T		T	T	T	T
gene-HP0289:cds-NP_207087.1#NC_000915.1#298023:exon1:c.957_958insGCGA:p.G319fs,	T	TGCGA	TGCGA	TGCGA	TGCGA	TGCGA	TGCGA	TGCGA	TGCGA	TGCGA	TGCGA				TGCGA				TGCGA	TGCGA		TGCGA	TGCGA	TGCGA	TGCGA			TGCGA	TGCGA	TGCGA	TGCGA	TGCGA			TGCGA	TGCGA						TGCGA	TGCGA			TGCGA	TGCGA
gene-HP0292:cds-NP_207090.1#NC_000915.1#308277:exon1:c.436_437del:p.H146fs,	TCA										T	T	T	T		T	T		T		T	T	T	T	T	T	T					T	T	T	T	T	T	T		T	T		T	T	T	T	T	T	T
gene-HP0292:cds-NP_207090.1#NC_000915.1#308277:exon1:c.438_439del:p.H146fs,	ATG										A		A	A		A	A		A			A	A	A	A							A			A	A							A			A	A	A	A
gene-HP0292:cds-NP_207090.1#NC_000915.1#308277:exon1:c.440_441insGT:p.A147fs,	C										CGT		CGT	CGT		CGT	CGT		CGT			CGT	CGT	CGT	CGT							CGT			CGT	CGT							CGT				CGT	CGT
gene-HP0294:cds-NP_207092.1#NC_000915.1#311022:exon1:c.478delG:p.V160fs,	AG
gene-HP0298:cds-NP_207096.1#NC_000915.1#315584:exon1:c.1426_1432del:p.K476fs,	TAAAAATA	T	T	T	T	T	T	T	T	T	T	T	T	T	T	T	T	T	T	T	T	T	T	T	T	T	T	T	T	T	T		T	T	T	T	T	T	T	T	T	T	T	T	T	T	T	T	T
gene-HP0298:cds-NP_207096.1#NC_000915.1#315584:exon1:c.1428_1434del:p.K476fs,	AAAATAAG	A	A	A	A	A	A	A	A	A	A	A	A	A	A	A	A	A	A	A	A	A	A	A	A	A	A	A	A	A	A		A	A	A	A	A	A	A	A	A	A	A	A	A	A	A	A	A
gene-HP0298:cds-NP_207096.1#NC_000915.1#315584:exon1:c.1437_1438insCGATGCC:p.E479fs,	G	GCGACGCA	GCGACGCA	GCGACGCA	GCGACGCA	GCGACGCA	GCGACGCA	GCGACGCA	GCGACGCA	GCGACGCA	GCGATGCC	GCGATGCC	GCGATGCC	GCGACGCA	GCGATGCC	GCGACGCA	GCGATGCC	GCGACGCA	GCGACGCA	GCGATGCC	GCGACGCA	GCGATGCC	GCGATGCC	GCGACGCA	GCGACGCA	GCGATGCC	GCGATGCC	GCGACGCA	GCGACGCA	GCGACGCA	GCGACGCA		GCGACGCA	GCGATGCC	GCGACGCA	GCGACGCA	GCGATGCC	GCGACGCA	GCGATGCC	GCGATGCC	GCGATGCC	GCGACGCA	GCGATGCC	GCGATGCC	GCGACGCA	GCGATGCC	GCGATGCC	GCGATGCC	GCGATGCC
gene-HP0298:cds-NP_207096.1#NC_000915.1#315584:exon1:c.1649delA:p.X550,	TA	T	T	T	T	T	T	T	T	T		T	T			T	T		T	T	T		T	T	T			T	T	T	T	T		T	T	T			T	T		T	T		T		T	T	T
gene-HP0307:cds-NP_207105.1#NC_000915.1#325013:exon1:c.6delT:p.N2fs,	AT	A	A	A	A	A	A	A	A	A	A	A		A	A	A	A	A	A	A	A	A	A	A	A	A	A	A	A	A	A	A	A	A	A	A	A	A	A	A	A	A	A	A	A	A	A	A	A
gene-HP0307:cds-NP_207105.1#NC_000915.1#325013:exon1:c.248_249insAC:p.K83fs,	A		AAC									AAC		AAC		AAC	AAC	AAC	AAC			AAC		AAC								AAC	AAC		AAC	AAC			AAC	AAC					AAC				AAC
gene-HP0307:cds-NP_207105.1#NC_000915.1#325013:exon1:c.254_255insACACAAA:p.T85fs,	C		CACACAAA								CACACAAA	CACACAAA		CACACAAA		CACACAAA	CACACAAA	CACACAAA	CACACAAA			CACACAAA		CACACAAA								CACACAAA	CACACAAA		CACACAAA	CACACAAA			CACACAAA	CACACAAA					CACACAAA				CACACAAA
gene-HP0311:cds-NP_207109.1#NC_000915.1#327607:exon1:c.43_44insGCGATGGGAT:p.T15fs,	A																																												AGCGATGGGAT
gene-HP0312:cds-NP_207110.1#NC_000915.1#327975:exon1:c.569_575del:p.R190fs,	AGGGCGAT	A	A	A	A	A	A	A	A	A	A	A	A	A	A	A	A	A	A	A	A	A	A	A	A	AAT	AAT	A	A	A	A	A	A	A	A	A	AAT	AAT	A	A	A	A	A	AAT	A	A	A	A	A
gene-HP0312:cds-NP_207110.1#NC_000915.1#327975:exon1:c.582_583insCCATTAC:p.Y194fs,	T	TCCATTAC	TCCATTAC	TCCATTAC	TCCATTAC	TCCATTAC	TCCATTAC	TCCATTAC	TCCATTAC	TCCATTAC	TCAATTAC	TCCATTAC	TCCATTAC	TCCATTAC	TCCATTAC	TCCATTAC	TCCATTAC	TCCATTAC	TCCATTAC	TCAATTAC	TCCATTAC	TCCATTAC	TCCATTAC	TCCATTAC	TCCATTAC			TCCATTAC	TCCATTAC	TCCATTAC	TCCATTAC	TCCATTAC	TCAATTAC	TCCATTAC	TCCATTAC	TCCATTAC			TCAATTAC	TCCATTAC	TCCATTAC	TCCATTAC	TCCATTAC		TCAATTAC	TCCATTAC	TCCATTAC	TCCATTAC	TCCATTAC
gene-HP0316:cds-NP_207114.1#NC_000915.1#330852:exon1:c.246_247del:p.H82fs,	TCA		T								T	T	T	T		T	T	T	T			T										T	T	T		T			T	T	T	T	T					T
gene-HP0316:cds-NP_207114.1#NC_000915.1#330852:exon1:c.244_245del:p.H82fs,	ATG		A								A	A	A	A		A	A	A				A										A	A	A		A			A	A	A	A	A					A
gene-HP0317:cds-NP_207115.1#NC_000915.1#331853:exon1:c.2084_2085del:p.S695fs,	TGG	T	T	T	T	T	T	T	T	T	T	T	T	T	T	T	T	T	T	T	T	T	T	T	T			T	T	T	T	T	T	T	T	T			T	T	T	T	T		T	T	T	T	T
gene-HP0317:cds-NP_207115.1#NC_000915.1#331853:exon1:c.2081_2082insGG:p.R694fs,	T	TCC	TCC	TCC	TCC	TCC	TCC	TCC	TCC	TCC	TCC	TCC	TCC	TCC	TCC	TCC	TCC	TCC	TCC	TCC	TCC	TCC		TCC	TCC			TCC	TCC	TCC	TCC	TCC	TCC	TCC	TCC	TCC			TCC	TCC	TCC	TCC	TCC		TCC	TCC	TCC	TCC	TCC
gene-HP0317:cds-NP_207115.1#NC_000915.1#331853:exon1:c.438_439insAG:p.Q147fs,	G																						GCT																GCT				GCT			GCT
gene-HP0321:cds-NP_207119.1#NC_000915.1#337142:exon1:c.123_124del:p.R41fs,	TTC	T	T	T	T	T	T	T	T	T	T	T	T	T	T	T	T	T	T	T	T	T	T	T	T	T	T	T	T	T	T	T	T	T	T	T	T	T	T	T	T	T	T	T	T	T	T	T	T
gene-HP0321:cds-NP_207119.1#NC_000915.1#337142:exon1:c.119_120insAC:p.T40fs,	C	CGT	CGT	CGT	CGT	CGT	CGT	CGT	CGT	CGT	CGT	CGT	CGT	CGT	CGT	CGT	CGT	CGT	CGT	CGT	CGT	CGT	CGT	CGT	CGT	CGT	CGT	CGT	CGT	CGT	CGT	CGT	CGT	CGT	CGT	CGT	CGT	CGT	CGT	CGT	CGT	CGT	CGT	CGT	CGT	CGT	CGT	CGT	CGT
gene-HP0322:cds-NP_207120.1#NC_000915.1#337755:exon1:c.1335_1348del:p.N445fs,	TCTGTGTTGTTCTCA	T	T	T	T	T	T	T	T	T	T	T	T	T	T	T	T	T	T	T	T	T	T	T	T			T	T	T	T	T		T	T	T			T	T	T	T	T		T	T	T	T	T
gene-HP0322:cds-NP_207120.1#NC_000915.1#337755:exon1:c.1315_1342del:p.V439fs,	TTGTTCTCATTCTTGGAGGTTTCTGTAAC	T	T	T	T	T	T	T	T	T	T	T	T	T	T	T	T	T	T	T	T	T	T	T	T	T	T	T	T	T	T	T		T	T	T	T	T	T	T	T	T	T	T	T	T	T	T	T
gene-HP0322:cds-NP_207120.1#NC_000915.1#337755:exon1:c.1341delC:p.N447fs,	TG	T	T	T	T	T	T	T	T	T	T	T	T	T	T	T	T	T	T	T	T	T	T	T	T			T	T	T	T	T		T	T	T			T	T	T	T	T		T	T	T	T	T
gene-HP0322:cds-NP_207120.1#NC_000915.1#337755:exon1:c.1317_1335del:p.V439fs,	CATTCTTGGAGGTTTCTGTA	C	C	C	C	C	C	C	C	C	C	C	C	C	C	C	C	C	C	C	C	C	C	C	C	C	C	C	C	C	C	C		C	C	C	C	C	C	C	C	C	C	C	C	C	C	C	C
gene-HP0322:cds-NP_207120.1#NC_000915.1#337755:exon1:c.1317_1329del:p.V439fs,	TGGAGGTTTCTGTA	T	T	T	T	T	T	T	T	T	T	T	T	T	T	T	T	T	T	T	T	T	T	T	T	T	T	T	T	T	T	T		T	T	T	T	T	T	T	T	T	T	T	T	T	T	T	T
gene-HP0322:cds-NP_207120.1#NC_000915.1#337755:exon1:c.1318_1319insT:p.T440fs,	G	GA	GA	GA	GA	GA	GA	GA	GA	GA	GA	GA	GA	GA	GA	GA	GA		GA	GA	GA	GA	GA	GA	GA			GA	GA	GA	GA	GA	GA	GA	GA	GA				GA		GA				GA	GA	GA	GA
gene-HP0322:cds-NP_207120.1#NC_000915.1#337755:exon1:c.691_694del:p.P231fs,	TGGGG	T	T	T	T	T	T	T	T	T			T	T	T	T	T	T	T	T		T	T	T	T			T	T	T	T	T		T	T	T			T	T	T	T				T	T	T	T
gene-HP0322:cds-NP_207120.1#NC_000915.1#337755:exon1:c.352delG:p.A118fs,	GC	G	G	G	G	G	G	G	G	G	G		G	G	G	G	G	G	G	G	G		G	G	G			G	G	G	G	G			G	G	G		G	G	G	G	G		G		G	G	G
gene-HP0323:cds-NP_207121.1#NC_000915.1#339414:exon1:c.542delA:p.X181,	TA	T	T	T	T	T	T	T	T	T		T		T	T	T	T	T		T	T	T	T	T	T			T	T	T	T	T	T	T	T	T			T			T	T		T	T	T	T
gene-HP0326:cds-NP_207124.1#NC_000915.1#341562:exon1:c.169_172del:p.N57fs,	TAATC	T	T	T	T	T	T	T	T	T	T	T	T	T	T	T	T	T	T	T	T	T	T	T	T	T	T	T	T	T	T	T	T	T	T	T	T	T	T	T	T	T	T	T	T	T	T	T	T
gene-HP0326:cds-NP_207124.1#NC_000915.1#341562:exon1:c.174_175insCTTA:p.L58fs,	G	GCTTA	GCTTA	GCTTA	GCTTA	GCTTA	GCTTA	GCTTA	GCTTA	GCTTA	GCTTA	GCTTA	GCTTA	GCTTA	GCTTA	GCTTA	GCTTA	GCTTA	GCTTA	GCTTA	GCTTA	GCTTA	GCTTA	GCTTA	GCTTA			GCTTA	GCTTA	GCTTA	GCTTA	GCTTA	GCTTA	GCTTA	GCTTA	GCTTA			GCTTA	GCTTA	GCTTA	GCTTA	GCTTA		GCTTA	GCTTA	GCTTA	GCTTA	GCTTA
gene-HP0326:cds-NP_207124.1#NC_000915.1#341562:exon1:c.365_368del:p.L122fs,	TTAAA	T	T	T	T	T	T	T	T	T	T	T	T	T	T	T	T	T	T	T	T	T	T	T	T	T	T	T	T	T	T	T	T	T	T	T	T	T	T	T	T	T	T	T	T	T	T	T	T
gene-HP0326:cds-NP_207124.1#NC_000915.1#341562:exon1:c.369_376del:p.N123fs,	ACAAAAACC	A	A	A	A	A	A	A	A	A	A	A	A	A	A	A	A	A	A	A	A	A	A	A	A	A	A	A	A	A	A	A	A	A	A	A	A	A	A	A	A	A	A	A	A	A	A	A	A
gene-HP0326:cds-NP_207124.1#NC_000915.1#341562:exon1:c.374_375del:p.N125fs,	AAC	A	A	A	A	A	A	A	A	A	A	A	A	A	A	A	A	A	A	A	A	A	A	A	A	A	A	A	A	A	A	A	A	A	A	A	A	A	A	A	A	A	A	A	A	A	A	A	A
gene-HP0326:cds-NP_207124.1#NC_000915.1#341562:exon1:c.377_378insGG:p.Q126fs,	A	AGG	AGG	AGG	AGG	AGG	AGG	AGG	AGG	AGG		AGG	AGG	AGG	AGG	AGG	AGG	AGG	AGG	AGG		AGG	AGG	AGG	AGG			AGG	AGG	AGG	AGG	AGG	AGG	AGG	AGG	AGG				AGG			AGG		AGG	AGG	AGG	AGG	AGG
gene-HP0326:cds-NP_207124.1#NC_000915.1#341562:exon1:c.626delC:p.A209fs,	GC	G	G	G	G	G	G	G	G	G	G	G	G	G	G	G	G	G	G	G	G	G	G	G	G	G	G	G	G	G	G	G	G	G	G	G	G	G	G	G	G	G	G	G	G	G	G	G	G
gene-HP0326:cds-NP_207124.1#NC_000915.1#341562:exon1:c.1181_1182insGG:p.K394fs,	A	AGG	AGG	AGG	AGG	AGG	AGG	AGG	AGG	AGG	AGG	AGG	AGG	AGG	AGG	AGG	AGG	AGG	AGG	AGG	AGG		AGG	AGG	AGG	AGG	AGG	AGG	AGG	AGG	AGG	AGG	AGG	AGG	AGG	AGG	AGG	AGG	AGG	AGG	AGG	AGG	AGG	AGG	AGG	AGG	AGG	AGG	AGG
gene-HP0326:cds-NP_207124.1#NC_000915.1#341562:exon1:c.1188_1189del:p.V396fs,	TGA	T	T	T	T	T	T	T	T	T	T	T	T	T	T	T	T	T	T	T	T		T	T	T	T	T	T	T	T	T	T	T	T	T	T	T	T	T	T	T	T	T	T	T	T	T	T	T
gene-HP0328:cds-NP_207126.1#NC_000915.1#343587:exon1:c.885delA:p.E295fs,gene-HP0327:cds-NP_207125.1#NC_000915.1#343112:exon1:c.530delT:p.L177fs,	CT	C	C	C	C	C	C	C	C	C	C	C			C	C		C	C	C	C	C	C	C	C	C	C	C	C	C	C	C	C	C	C	C	C	C	C	C	C	C	C	C	C	C	C		C
gene-HP0333:cds-NP_207131.1#NC_000915.1#347606:exon1:c.120_121insA:p.L40fs,	G															GA	GA					GA										GA	GA	GA							GA						GA	GA
gene-HP0333:cds-NP_207131.1#NC_000915.1#347606:exon1:c.125delC:p.T42fs,	ACG	AG	A	AG	AG	AG	AG	AG	AG	AG		A				A	A		AG		A	A		AG	AG			AG	AG	AG	AG	A	A	A					AG		A						A	A
gene-HP0338:cds-NP_207136.1#NC_000915.1#350067:exon1:c.363_364insT:p.R121fs,	C		CT								CT			CT		CT			CT		CT					CT	CT							CT			CT	CT			CT	CT	CT	CT	CT	CT		CT	CT
gene-HP0338:cds-NP_207136.1#NC_000915.1#350067:exon1:c.429_430insC:p.I143fs,	T	TC	TC	TC	TC	TC	TC	TC	TC	TC	TC		TC	TC	TC	TC	TC	TC	TC	TC	TC	TC	TC	TC				TC	TC	TC	TC		TC	TC	TC	TC			TC	TC	TC	TC	TC		TC	TC	TC		TC
gene-HP0339:cds-NP_207137.1#NC_000915.1#350691:exon1:c.112delA:p.K38fs,	CA		C									C	C	C	C	C	C		C		C	C	C	C	C							C	C		C	C			C			C	C				C	C	C
gene-HP0339:cds-NP_207137.1#NC_000915.1#350691:exon1:c.134_135insAAAT:p.D45fs,	A	AAAAT	AAAAT	AAAAT	AAAAT	AAAAT	AAAAT	AAAAT	AAAAT	AAAAT	AGAAT	AGAAT	AAAAT	AAAAT	AAAAT	AAAAT	AAAAT	AGAAT	AAAAT	AAAAT	AAAAT	AAAAT	AAAAT	AAAAT	AAAAT			AAAAT	AAAAT	AAAAT	AAAAT	AAAAT	AGAAT	AAAAT	AGAAT	AAAAT			AAAAT	AAAAT		AAAAT	AAAAT		AGAAT	AAAAT	AAAAT	AAAAT	AAAAT
gene-HP0339:cds-NP_207137.1#NC_000915.1#350691:exon1:c.138_139insTTAAAGAAAATCATAAGGCTCTT:p.I46fs,	A	ATTAAAGAAAATCATAAGGCTCTT	ATTAAAGAAAATCATAAGGCTCTT	ATTAAAGAAAATCATAAGGCTCTT	ATTAAAGAAAATCATAAGGCTCTT	ATTAAAGAAAATCATAAGGCTCTT	ATTAAAGAAAATCATAAGGCTCTT	ATTAAAGAAAATCATAAGGCTCTT	ATTAAAGAAAATCATAAGGCTCTT	ATTAAAGAAAATCATAAGGCTCTT		ATTAAAGAAAATCATAAGGCTCTT	ATTAAAGAAAATCATAAGGCTCTT	ATTAAAGAAAATCATAAGGCTCTT	ATTAAAGAAAATCATAAGGCTCTT	ATTAAAGAAAATCATAAGGCTCTT	ATTAAAGAAAATCATAAGGCTCTT		ATTAAAGAAAATCATAAGGCTCTT	ATTAAAGAAAATCATAAGGCTCTT		ATTAAAGAAAATCATAAGGCTCTT	ATTAAAGAAAATCATAAGGCTCTT	ATTAAAGAAAATCATAAGGCTCTT	ATTAAAGAAAATCATAAGGCTCTT			ATTAAAGAAAATCATAAGGCTCTT	ATTAAAGAAAATCATAAGGCTCTT	ATTAAAGAAAATCATAAGGCTCTT	ATTAAAGAAAATCATAAGGCTCTT	ATTAAAGAAAATCATAAGGCTCTT		ATTAAAGAAAATCATAAGGCTCTT		ATTAAAGAAAATCATAAGGCTCTT			ATTAAAGAAAATCATAAGGCTCTT			ATTAAAGAAAATCATAAGGCTCTT	ATTAAAGAAAATCATAAGGCTCTT			ATTAAAGAAAATCATAAGGCTCTT	ATTAAAGAAAATCATAAGGCTCTT	ATTAAAGAAAATCATAAGGCTCTT	ATTAAAGAAAATCATAAGGCTCTT
gene-HP0339:cds-NP_207137.1#NC_000915.1#350691:exon1:c.248delA:p.K83fs,	CAA										CA	CA		CA					CA		CA																			CA
gene-HP0339:cds-NP_207137.1#NC_000915.1#350691:exon1:c.249delG:p.K83fs,	AG										A	A									A
gene-HP0339:cds-NP_207137.1#NC_000915.1#350691:exon1:c.293delA:p.Q98fs,	CA																				C
gene-HP0339:cds-NP_207137.1#NC_000915.1#350691:exon1:c.319_328del:p.K107fs,	GAAAAAAGAGC
gene-HP0340:cds-NP_207138.1#NC_000915.1#351029:exon1:c.20delA:p.E7fs,	GA	G		G	G	G	G	G	G	G	G	G	G	G	G	G	G		G	G	G	G	G	G	G			G	G	G	G	G	G	G	G	G			G	G	G	G	G		G	G	G	G	G
gene-HP0340:cds-NP_207138.1#NC_000915.1#351029:exon1:c.175_178del:p.S59fs,	AAGCC	A	A	A	A	A	A	A	A	A	A	A	A	A	A	A	A	A	A		A	A	A	A	A			A	A	A	A	A	A	A	A	A			A	A	A	A	A		A	A	A	A	A
gene-HP0340:cds-NP_207138.1#NC_000915.1#351029:exon1:c.176_182del:p.S59fs,	AGCCAAAT	A	A	A	A	A	A	A	A	A	A	A	A	A	A	A	A	A	A		A	A	A	A	A			A	A	A	A	A	A	A	A	A			A	A	A	A	A		A	A	A	A	A
gene-HP0341:cds-NP_207139.1#NC_000915.1#351307:exon1:c.21delG:p.K7fs,	AG	A	A	A	A	A	A	A	A	A	A	A	A	A	A	A	A	A	A	A	A	A	A	A	A			A	A	A	A	A	A	A	A	A			A	A	A	A	A		A	A	A	A	A
gene-HP0342:cds-NP_207140.1#NC_000915.1#351595:exon1:c.275delC:p.S92fs,	TC	T	T	T	T	T	T	T	T	T	T	T	T	T	T	T	T	T	T	T	T	T	T	T	T	T		T	T	T	T	T	T	T	T	T			T	T	T	T	T		T	T	T	T	T
gene-HP0347:cds-NP_207145.1#NC_000915.1#353994:exon1:c.492_493insTTGTC:p.I165fs,	T	TGACAA	TGACAA	TGACAA	TGACAA	TGACAA	TGACAA	TGACAA	TGACAA	TGACAA	TGACAA		TGACAA	TGACAA	TGACAA	TGACAA	TGACAA	TGACAA	TGACAA	TGACAA	TGACAA	TGACAA	TGACAA	TGACAA	TGACAA			TGACAA	TGACAA	TGACAA	TGACAA	TGACAA	TGACAA	TGACAA	TGACAA	TGACAA			TGACAA	TGACAA	TGACAA	TGACAA	TGACAA		TGACAA			TGACAA	TGACAA
gene-HP0347:cds-NP_207145.1#NC_000915.1#353994:exon1:c.484_488del:p.S162fs,	CATGCT	C	C	C	C	C	C	C	C	C	C	C	C	C	C	C	C	C	C	C	C	C	C	C	C			C	C	C	C	C	C	C	C	C			C	C	C	C	C		C	C		C	C
gene-HP0351:cds-NP_207149.1#NC_000915.1#359037:exon1:c.1700_1701insC:p.G567fs,	G	GC	GC	GC	GC	GC	GC	GC	GC	GC	GC	GC	GC	GC	GC	GC		GC	GC	GC	GC	GC	GC	GC	GC			GC	GC	GC	GC	GC	GC		GC	GC				GC	GC	GC	GC		GC	GC		GC	GC
gene-HP0351:cds-NP_207149.1#NC_000915.1#359037:exon1:c.1703dupA:p.X568delinsX,	TA	TAA	TAA	TAA	TAA	TAA	TAA	TAA	TAA	TAA	TAA	TAA	TAA	TAA	TAA	TAA	TAA	TAA	TAA	TAA	TAA	TAA	TAA	TAA	TAA			TAA	TAA	TAA	TAA	TAA	TAA	TAA	TAA	TAA			TAA	TAA	TAA	TAA	TAA		TAA	TAA		TAA	TAA
gene-HP0357:cds-NP_207155.1#NC_000915.1#367132:exon1:c.747_753del:p.N249fs,	CCTTAAGGG																																										C
gene-HP0357:cds-NP_207155.1#NC_000915.1#367132:exon1:c.747_753del:p.N249fs,	CTTAAGGG																																										C
gene-HP0366:cds-NP_207164.1#NC_000915.1#374949:exon1:c.1111_1114del:p.S371fs,	AAACT	A	A	A	A	A	A	A	A	A		A	A	A	A		A	A	A	A	A	A		A	A	A	A	A	A	A	A	A	A	A	A	A	A	A		A		A	A	A	A		A	A
gene-HP0374:cds-NP_207172.1#NC_000915.1#383090:exon1:c.201_204del:p.R67fs,	ATAAT	A	A	A	A	A	A	A	A	A	A	A	A	A	A	A	A	A	A	A	A	A	A	A	A			A	A	A	A	A	A	A	A	A			A	A	A	A	A		A	A	A	A	A
gene-HP0374:cds-NP_207172.1#NC_000915.1#383090:exon1:c.197_198insACAA:p.A66fs,	C	CTTGT		CTTGT	CTTGT	CTTGT	CTTGT	CTTGT	CTTGT	CTTGT				CTTGT	CTTGT					CTTGT	CTTGT		CTTGT					CTTGT	CTTGT	CTTGT	CTTGT								CTTGT										CTTGT
gene-HP0376:cds-NP_207174.1#NC_000915.1#384258:exon1:c.998_999insAAGT:p.K333fs,	A	AAAGT	AAAGT	AAAGT	AAAGT	AAAGT	AAAGT	AAAGT	AAAGT	AAAGT	AAAGT	AAAGT	AAAGT	AAAGT	AAAGT	AAAGT	AAAGT	AAAGT	AAAGT	AAAGT	AAAGT	AAAGT	AAAGT	AAAGT	AAAGT			AAAGT	AAAGT	AAAGT	AAAGT	AAAGT	AAAGT	AAAGT	AAAGT	AAAGT			AAAGT	AAAGT	AAAGT	AAAGT	AAAGT		AAAGT	AAAGT	AAAGT	AAAGT	AAAGT
gene-HP0376:cds-NP_207174.1#NC_000915.1#384258:exon1:c.1001_1004del:p.E334fs,	GAATA	G	G	G	G	G	G	G	G	G	G	G	G	G	G	G	G	G	G	G	G	G	G	G	G			G	G	G	G	G	G	G	G	G			G	G	G	G	G		G	G	G	G	G
gene-HP0376:cds-NP_207174.1#NC_000915.1#384258:exon1:c.1002_1003insGT:p.E334fs,	A	AGT	AGT	AGT	AGT	AGT	AGT	AGT	AGT	AGT	AGT	AGT	AGT	AGT	AGT	AGT	AGT	AGT	AGT	AGT	AGT	AGT	AGT	AGT	AGT			AGT	AGT	AGT	AGT	AGT	AGT	AGT	AGT	AGT			AGT	AGT	AGT	AGT	AGT		AGT	AGT	AGT	AGT	AGT
gene-HP0377:cds-NP_207175.1#NC_000915.1#385339:exon1:c.583delA:p.T195fs,	CA	C		C	C	C	C	C	C	C	C	C		C	C			C	C	C		C	C	C	C			C	C	C	C	C		C		C			C		C		C			C		C	C
gene-HP0377:cds-NP_207175.1#NC_000915.1#385339:exon1:c.590delA:p.D197fs,	GA	G	G	G	G	G	G	G	G	G	G	G	G	G	G			G	G	G	G	G	G	G	G			G	G	G	G	G	G	G	G	G			G	G	G	G	G		G	G	G	G	G
gene-HP0379:cds-NP_207177.1#NC_000915.1#388834:exon1:c.54delG:p.M18fs,	TG	T	T	T	T	T	T	T	T	T	T	T	T	T	T	T	T	T	T	T	T	T	T	T	T			T	T	T	T	T	T	T	T	T			T	T	T	T	T		T	T	T	T	T
gene-HP0379:cds-NP_207177.1#NC_000915.1#388834:exon1:c.61delA:p.K21fs,	TA																																													T	T
gene-HP0379:cds-NP_207177.1#NC_000915.1#388834:exon1:c.441_444del:p.K147fs,	AAGAC	A	A	A	A	A	A	A	A	A	A	A	A	A	A	A	A	A	A	A	A	A	A	A	A			A	A	A	A	A	A	A	A	A			A	A	A	A	A		A	A	A	A	A
gene-HP0379:cds-NP_207177.1#NC_000915.1#388834:exon1:c.441_442insACTG:p.K147fs,	AGACAAC		AACTGGACAAC								AACTGGACAAC					AACTGGACAAC					AACTGGACAAC																					AACTGGACAAC							AACTGGACAAC
gene-HP0379:cds-NP_207177.1#NC_000915.1#388834:exon1:c.443_446del:p.D148fs,	GACAACA	GCA	GCA	GCA	GCA	GCA	GCA	GCA	GCA	GCA	GCA	GCA	GCA	GCA	GCA	GCA		GCA	GCA	GCA	GCA	GCA	GCA	GCA	GCA			GCA	GCA	GCA	GCA			GCA	GCA	GCA			GCA	GCA	GCA	GCA	GCA		GCA	GCA	GCA	GCA	GCA
gene-HP0379:cds-NP_207177.1#NC_000915.1#388834:exon1:c.445_446insG:p.N149fs,	A	AG	AG	AG	AG	AG	AG	AG	AG	AG	AG	AG	AG	AG	AG	AG		AG	AG	AG	AG	AG		AG	AG			AG	AG	AG	AG	AG		AG	AG	AG			AG			AG			AG	AG		AG	AG
gene-HP0379:cds-NP_207177.1#NC_000915.1#388834:exon1:c.447_448insTGAT:p.N149_S150delinsNX,	C		CTGAT								CTGAT	CTGAT		CTGAT		CTGAT								CTGAT											CTGAT				CTGAT			CTGAT							CTGAT
gene-HP0379:cds-NP_207177.1#NC_000915.1#388834:exon1:c.502_503insTA:p.L168fs,	T	TTA	TTA	TTA	TTA	TTA	TTA	TTA	TTA	TTA	TTA	TTA	TTA	TTA	TTA	TTA	TTA	TTA	TTA	TTA	TTA	TTA	TTA	TTA	TTA			TTA	TTA	TTA	TTA	TTA	TTA	TTA	TTA	TTA			TTA	TTA	TTA	TTA	TTA		TTA	TTA	TTA	TTA	TTA
gene-HP0379:cds-NP_207177.1#NC_000915.1#388834:exon1:c.510_511del:p.A170fs,	CAG	C	C	C	C	C	C	C	C	C	C	C	C	C	C	C	C	C	C	C	C	C	C	C	C	C		C	C	C	C	C	C	C	C	C			C	C	C	C	C		C	C	C	C	C
gene-HP0381:cds-NP_207179.1#NC_000915.1#391536:exon1:c.164_165del:p.R55fs,	AAC	A	A	A	A	A	A	A	A	A	A	A	A	A	A	A	A	A	A	A	A		A	A	A			A	A	A	A	A	A	A	A	A			A		A	A	A		A	A	A	A	A
gene-HP0381:cds-NP_207179.1#NC_000915.1#391536:exon1:c.160_161insCA:p.V54fs,	A											ATG		ATG		ATG	ATG	ATG		ATG			ATG									ATG	ATG	ATG	ATG	ATG					ATG	ATG	ATG		ATG		ATG
gene-HP0382:cds-NP_207180.1#NC_000915.1#392363:exon1:c.1119delT:p.S373fs,	CA		C																C	C																						C
gene-HP0384:cds-NP_207182.1#NC_000915.1#394336:exon1:c.450dupT:p.I151fs,	T		TA								TA	TA	TA	TA	TA	TA	TA	TA	TA	TA	TA	TA	TA	TA	TA							TA	TA	TA	TA	TA			TA		TA	TA	TA		TA	TA	TA	TA
gene-HP0384:cds-NP_207182.1#NC_000915.1#394336:exon1:c.445_448del:p.T149fs,	GCGGT		G								G	G	G	G	G	G	G	G	G	G	G	G	G	G	G							G	G	G	G	G			G	G	G	G	G		G	G	G	G
gene-HP0384:cds-NP_207182.1#NC_000915.1#394336:exon1:c.443_446del:p.E148fs,	GGTCTC		GC								GC	GC	GC	GC	GC	GC	GC	GC	GC	GC	GC	GC	GC	GC	GC							GC	GC	GC	GC	GC			GC	GC	GC	GC	GC		GC	GC	GC	GC
gene-HP0384:cds-NP_207182.1#NC_000915.1#394336:exon1:c.440_441insT:p.Q147fs,	T		TA								TA	TA								TA		TA		TA	TA									TA					TA	TA	TA		TA				TA	TA
gene-HP0384:cds-NP_207182.1#NC_000915.1#394336:exon1:c.88_94del:p.T30fs,	GGCTGGGT	G	G	G	G	G	G	G	G	G	G	G	G	G	G	G	G	G	G	G	G	G	G	G	G	G	G	G	G	G	G	G	G	G	G	G	G	G	G	G	G	G	G	G	G	G	G	G	G
gene-HP0384:cds-NP_207182.1#NC_000915.1#394336:exon1:c.87_93del:p.T29fs,	GCTGGGTA	G		G	G	G	G	G	G	G		G	G		G			G	G		G	G		G	G			G	G	G	G	G	G								G	G				G	G	G
gene-HP0384:cds-NP_207182.1#NC_000915.1#394336:exon1:c.84_91del:p.A28fs,	TGGGTAGTC	T	T	T	T	T	T	T	T	T	T	T	T	T	T	T	T	T	T	T	T	T	T	T	T	T	T	T	T	T	T	T	T	T	T	T	T	T	T	T	T	T	T	T	T	T	T	T	T
gene-HP0384:cds-NP_207182.1#NC_000915.1#394336:exon1:c.84dupG:p.T29fs,	T										TC	TC	TC	TC	TC	TC		TC	TC	TC		TC	TC	TC	TC	TC	TC						TC	TC	TC		TC	TC	TC	TC	TC		TC	TC	TC	TC	TC	TC	TC
gene-HP0387:cds-NP_207185.1#NC_000915.1#395752:exon1:c.1205_1206insG:p.L402fs,	T	TG	TG	TG	TG	TG	TG	TG	TG	TG	TG	TG	TG	TG	TG	TG	TG	TG	TG	TG	TG	TG	TG	TG	TG	TG	TG	TG	TG	TG	TG	TG	TG	TG	TG	TG	TG	TG	TG	TG	TG	TG	TG	TG	TG		TG	TG	TG
gene-HP0387:cds-NP_207185.1#NC_000915.1#395752:exon1:c.1209delG:p.E403fs,	AG	A		A	A	A	A	A	A	A	A	A	A	A	A	A	A	A	A	A	A	A	A	A	A	A	A	A	A	A	A	A	A	A	A	A	A	A	A	A	A	A	A	A	A	A	A	A	A
gene-HP0387:cds-NP_207185.1#NC_000915.1#395752:exon1:c.1858_1859insAAAAACTTAAGTTTTATATATTTATTGTTTC:p.X620delinsX,	TAAAAAACTCATGTTTTATATATTATTTC	TAAAAAACTTTATATAGTATTTCAAAAAACTCATGTTTTATATATTATTTC		TAAAAAACTTTATATAGTATTTCAAAAAACTCATGTTTTATATATTATTTC	TAAAAAACTTTATATAGTATTTCAAAAAACTCATGTTTTATATATTATTTC	TAAAAAACTTTATATAGTATTTCAAAAAACTCATGTTTTATATATTATTTC	TAAAAAACTTTATATAGTATTTCAAAAAACTCATGTTTTATATATTATTTC	TAAAAAACTTTATATAGTATTTCAAAAAACTCATGTTTTATATATTATTTC	TAAAAAACTTTATATAGTATTTCAAAAAACTCATGTTTTATATATTATTTC	TAAAAAACTTTATATAGTATTTCAAAAAACTCATGTTTTATATATTATTTC	TAAAAAACTTTATATAGTATTTCAAAAAACTCATGTTTTATATATTATTTC							TAAAAAACTTTATATAGTATTTCAAAAAACTCATGTTTTATATATTATTTC		TAAAAAACTTTATATAGTATTTCAAAAAACTCATGTTTTATATATTATTTC		TAAAAAACTTTATATAGTATTTCAAAAAACTCATGTTTTATATATTATTTC	TAAAAAACTTTATATAGTATTTCAAAAAACTCATGTTTTATATATTATTTC					TAAAAAACTTTATATAGTATTTCAAAAAACTCATGTTTTATATATTATTTC	TAAAAAACTTTATATAGTATTTCAAAAAACTCATGTTTTATATATTATTTC	TAAAAAACTTTATATAGTATTTCAAAAAACTCATGTTTTATATATTATTTC	TAAAAAACTTTATATAGTATTTCAAAAAACTCATGTTTTATATATTATTTC											TAAAAAACTTTATATAGTATTTCAAAAAACTCATGTTTTATATATTATTTC						TAAAAAACTTTATATAGTATTTCAAAAAACTCATGTTTTATATATTATTTC
gene-HP0388:cds-NP_207186.1#NC_000915.1#397645:exon1:c.172_178del:p.S58fs,	GGCAAGGACTT	GCTT	GCTT	GCTT	GCTT	G	G	GCTT	GCTT	GCTT	G	G	G	GCTT	G	G	GCTT	G	G	G	G	GCTT	G	G	G			G	GCTT	GCTT	GCTT	GCTT	G	G	GCTT	G			GCTT	G	GCTT	G	G		GCTT	GCTT	GCTT	G	G
gene-HP0388:cds-NP_207186.1#NC_000915.1#397645:exon1:c.162_177del:p.I54fs,	GCAAGGACTTAGGATAA	G	G	G	G	G	G	G	G	G	G	G	G	G	G	G	G	G	G	G	G	G	G	G	G			G	G	G	G	G	G	G	G	G			G	G	G	G	G		G	G	G	G	G
gene-HP0388:cds-NP_207186.1#NC_000915.1#397645:exon1:c.162_166del:p.I54fs,	GGATAA	G	G	G	G	G	G	G	G	G	G	G	G	G	G	G	G	G	G	G	G	G	G	G	G			G	G	G	G	G	G	G	G	G				G	G	G	G		G	G	G	G	G
gene-HP0388:cds-NP_207186.1#NC_000915.1#397645:exon1:c.161_165del:p.I54fs,	GATAAA	G	G	G	G	G	G	G	G	G	G	G	G	G	G	G	G	G	G	G	G	G	G	G	G			G	G	G	G	G	G	G	G	G				G	G	G	G		G	G	G	G	G
gene-HP0392:cds-NP_207190.1#NC_000915.1#400545:exon1:c.695_696insGCAGAAATCTCTAAGAC:p.K232fs,	T	TG	TGTTTTGGGAGTTTCGGC	TG	TG	TG	TG	TG	TG	TG	TG	TGTTTTGGGAGTTTCGGC	TG		TGTTTTGGGAGTTTCGGC	TG	TGTTTTGGGAGTTTCGGC	TG	TG	TGTTTTGGGAGTTTCGGC	TGTTTTGGGAGTTTCGGC	TGTTTTGGGAGTTTCGGC	TG	TGTTTTGGGAGTTTCGGC	TGTTTTGGGAGTTTCGGC			TG	TG	TG	TG	TGTTTTGGGAGTTTCGGC	TG	TG	TG	TG			TGTCTTAGAGATTTCTGC	TG	TG	TG	TGTTTTGGGAGTTTCGGC	TG	TGTTTTGGGAGTTTCGGC	TGTCTTAGAGATTTCTGC		TGTCTTAGAGATTTCTGC	TG
gene-HP0392:cds-NP_207190.1#NC_000915.1#400545:exon1:c.689_690del:p.P230fs,	TTG			T	T	T	T		T		T	T			T	T		T	T		T	T		T	T					T	T		T		T	T				T	T	T				T	T		T
gene-HP0392:cds-NP_207190.1#NC_000915.1#400545:exon1:c.523_524insTTTG:p.S175fs,	G	GCAAA	GCA	GCAAA	GCAAA	GCAAA	GCAAA	GCAAA	GCAAA	GCAAA	GCAAA	GCAAA	GCAAA	GCAAA	GCA	GCAAA	GCA	GCAAA	GCAAA	GCA	GCA	GCAAA	GCAAA	GCA	GCA	GCA	GCA	GCAAA	GCAAA	GCAAA	GCAAA	GCA	GCAAA	GCAAA		GCAAA	GCA	GCA	GCA	GCAAA	GCAAA	GCAAA		GCA	GCAAA	GCA	GCA	GCA	GCA
gene-HP0392:cds-NP_207190.1#NC_000915.1#400545:exon1:c.519_522del:p.N173fs,	ATGTG	A	A	A	A	A	A	A	A	A	A	A	A	A	A	A	A	A	A	A	A	A	A	A	A	A	A	A	A	A	A	A	A	A	A	A	A	A	A	A	A	A		A	A	A	A	A	A
gene-HP0392:cds-NP_207190.1#NC_000915.1#400545:exon1:c.514_515del:p.E172fs,	TTCTG	TTG		TTG	TTG	TTG	TTG	TTG	TTG	TTG	TTG	TTG		TTG				TTG	TTG			TTG	TTG					TTG	TTG	TTG	TTG		TTG		TTG	TTG				TTG	TTG	TTG			TTG
gene-HP0392:cds-NP_207190.1#NC_000915.1#400545:exon1:c.484_485insCATAAGAAAATC:p.K162delinsTX,	T	TGATTTTCTTATG	TGATTTTCTTATG	TGATTTTCTTATG	TGATTTTCTTATG	TGATTTTCTTATG	TGATTTTCTTATG	TGATTTTCTTATG	TGATTTTCTTATG	TGATTTTCTTATG		TGATTTTCTTATG	TGATTTTCTTATG	TGATTTTCTTATG				TGATTTTCTTATG		TGATTTTCTTATG		TGATTTTCTTATG						TGATTTTCTTATG	TGATTTTCTTATG	TGATTTTCTTATG	TGATTTTCTTATG		TGATTTTCTTATG							TGATTTTCTTATG		TGATTTTCTTATG			TGATTTTCTTATG		TGATTTTCTTATG	TGATTTTCTTATG	TGATTTTCTTATG
gene-HP0392:cds-NP_207190.1#NC_000915.1#400545:exon1:c.451_475del:p.E151fs,	TCTTTCGCTTCTTCTTTCGTCTCTTC	T	T	T	T	T	T	T	T	T	T	T	T	T	T		T	T	T	T			T	T	T	T	T	T	T	T	T		T	T	T		T	T	T	T		T	T	T	T	T	T	T	T
gene-HP0392:cds-NP_207190.1#NC_000915.1#400545:exon1:c.458_461del:p.T153fs,	TTTCG	T	T	T	T	T	T	T	T	T	T	T	T	T	T		T	T	T	T	T		T	T	T	T	T	T	T	T	T	T	T	T	T	T	T	T	T	T	T	T	T	T	T	T	T	T	T
gene-HP0395:cds-NP_207193.1#NC_000915.1#404712:wholegene,	TAACATAATTCTTCTTTATGGCTATTC	T	T	T	T	T	T	T	T	T	T	T	T	T	T	T	T	T	T	T	T	T	T	T	T			T	T	T	T	T	T	T	T	T			T	T	T	T	T		T	T	T	T	T
gene-HP0396:cds-NP_207194.1#NC_000915.1#405403:exon1:c.1641_1642del:p.R547fs,	TCACG	T	TCG	T	T	T	T	T	T	T	TCG	TCG	T	TCG	T	TCG	TCG	TCG	TCG	TCG	T	TCG	TCG	T	T			T	T	T	T		TCG	TCG	TCG	T			T	T	TCG	TCG	TCG		T	TCG	TCG	T	T
gene-HP0396:cds-NP_207194.1#NC_000915.1#405403:exon1:c.1637_1638del:p.R546fs,	GCC	G	G	G	G	G	G	G	G	G	G	G	G	G	G	G	G	G	G	G	G	G	G	G	G	G	G	G	G	G	G	G	G	G	G	G	G	G	G	G	G	G	G	G	G	G	G	G	G
gene-HP0396:cds-NP_207194.1#NC_000915.1#405403:exon1:c.1631_1632insTG:p.D544fs,	G	GCA		GCA	GCA	GCA	GCA	GCA	GCA	GCA	GCA		GCA	GCA	GCA	GCA	GCA		GCA	GCA	GCA	GCA	GCA	GCA	GCA			GCA	GCA	GCA	GCA	GCA	GCA	GCA	GCA	GCA			GCA	GCA	GCA	GCA			GCA	GCA	GCA	GCA	GCA
gene-HP0398:cds-NP_207196.1#NC_000915.1#408853:exon1:c.122_147del:p.H41fs,	GGCCTTCATTGGTTTGAGAGATCGCAT	G	G	G				G			G	G	G	G	G	G	G	G	G	G	G	G	G	G	G				G	G		G	G	G	G	G			G	G	G	G	G		G	G	G	G	G
gene-HP0398:cds-NP_207196.1#NC_000915.1#408853:exon1:c.124_139del:p.A42fs,	TTGGTTTGAGAGATCGC	T	T	T	T	T	T	T	T	T	T	T	T	T	T	T	T	T	T	T	T	T	T	T	T			T	T	T	T	T	T	T	T	T			T	T	T	T	T		T	T	T	T	T
gene-HP0398:cds-NP_207196.1#NC_000915.1#408853:exon1:c.108_138del:p.A36fs,	TGGTTTGAGAGATCGCATGTGTTTGAGAGATC	T	T	T	T	T	T	T	T	T	T	T	T	T	T	T	T	T	T	T	T	T	T	T	T			T	T	T	T	T	T	T	T	T			T	T	T	T	T		T	T	T	T	T
gene-HP0398:cds-NP_207196.1#NC_000915.1#408853:exon1:c.129_133del:p.I43fs,	TGAGAG	T	T	T	T	T	T	T	T	T	T	T	T	T	T	T	T	T	T	T	T	T	T	T	T			T	T	T	T	T	T	T	T	T			T	T	T	T	T		T	T	T	T	T
gene-HP0398:cds-NP_207196.1#NC_000915.1#408853:exon1:c.108_124del:p.A36fs,	GCATGTGTTTGAGAGATC	G	G	G	G	G	G	G	G	G	G	G	G	G	G	G	G	G	G	G	G	G	G	G	G			G	G	G	G	G	G	G	G	G			G	G	G	G	G		G	G	G	G	G
gene-HP0398:cds-NP_207196.1#NC_000915.1#408853:exon1:c.112_121del:p.S38fs,	TGTGTTTGAGA	T	T	T	T	T	T	T	T	T	T	T	T	T	T	T	T	T	T	T	T	T	T	T	T			T	T	T	T	T	T	T	T	T			T	T	T	T	T		T	T	T	T	T
gene-HP0398:cds-NP_207196.1#NC_000915.1#408853:exon1:c.105_118del:p.H35fs,	GTTTGAGAGATCGCA	G	G	G	G	G	G	G	G	G	G	G	G	G	G	G	G	G	G	G	G	G	G	G	G			G	G	G	G	G	G	G	G	G			G	G	G	G	G		G	G	G	G	G
gene-HP0398:cds-NP_207196.1#NC_000915.1#408853:exon1:c.111_115del:p.I37fs,	TGAGAG	T	T	T	T	T	T	T	T	T	T	T	T	T	T	T	T	T	T	T	T	T	T	T	T			T	T	T	T	T	T	T	T	T			T	T	T	T	T		T	T	T	T	T
gene-HP0398:cds-NP_207196.1#NC_000915.1#408853:exon1:c.107dupC:p.A36fs,	C	CG	CG	CG	CG	CG	CG	CG	CG	CG	CG	CG		CG	CG	CG	CG	CG	CG	CG	CG	CG	CG					CG	CG	CG	CG	CT	CG	CG	CG	CG			CG	CG	CG	CT	CG		CG	CG	CG	CG	CG
gene-HP0399:cds-NP_207197.1#NC_000915.1#409430:exon1:c.73_80del:p.L25fs,	TTTTTCTAA	T	T	T	T	T	T	T	T	T	T	T	T	T	T	T	T	T	T	T	T	T	T					T	T	T	T	T	T	T	T	T			T	T		T	T		T	T	T	T	T
gene-HP0399:cds-NP_207197.1#NC_000915.1#409430:exon1:c.63_66del:p.F21fs,	TTTTA	T	T	T	T	T	T	T	T	T	T	T	T	T	T	T	T	T	T	T	T	T	T					T	T	T	T	T	T	T	T	T			T	T		T	T		T	T	T	T	T
gene-HP0407:cds-NP_207205.1#NC_000915.1#419076:exon1:c.177_178insG:p.K59fs,	A										AG	AG					AG	AG	AG			AG		AG	AG											AG			AG			AG				AG			AG
gene-HP0407:cds-NP_207205.1#NC_000915.1#419076:exon1:c.479_480del:p.G160fs,	GGA	G	G	G	G	G	G	G	G	G	G	G	G		G	G	G	G	G	G	G	G	G	G	G	G	G	G	G	G	G	G	G	G	G	G	G	G	G	G	G	G		G	G	G	G	G	G
gene-HP0407:cds-NP_207205.1#NC_000915.1#419076:exon1:c.480delA:p.G160fs,	GA	G	G	G	G	G	G	G	G	G	G	G	G		G	G	G	G	G	G	G	G	G	G	G	G	G	G	G	G	G	G	G	G	G	G	G	G	G	G	G	G	G	G	G	G	G	G	G
gene-HP0407:cds-NP_207205.1#NC_000915.1#419076:exon1:c.974delA:p.E325fs,	GA	G		G	G	G	G	G	G	G	G		G							G		G						G	G	G	G				G	G			G		G				G
gene-HP0407:cds-NP_207205.1#NC_000915.1#419076:exon1:c.2357delA:p.H786fs,	CA																																							C
gene-HP0408:cds-NP_207206.1#NC_000915.1#421632:exon1:c.476_480del:p.I159fs,	GATCTCA	GA	GA	GA	GA	GA	GA	GA	GA	GA		GA				GA					GA			GA	GA	GA	GA	GA	GA	GA	GA			GA		GA	GA	GA	GA				GA	GA	GA			GA
gene-HP0408:cds-NP_207206.1#NC_000915.1#421632:exon1:c.477_481del:p.I159fs,	TCTCAC	T		T	T	T	T	T	T	T						T		T			T		T			T	T	T	T	T	T			T		T	T	T	T				T	T	T	T		T
gene-HP0409:cds-NP_207207.1#NC_000915.1#422131:exon1:c.599_600insGG:p.I200fs,	T		TGG								TGG				TGG	TGG	TGG	TGG					TGG									TGG	TGG		TGG	TGG				TAATG	TGG		TGG			TGG	TGG
gene-HP0410:cds-NP_207208.1#NC_000915.1#423742:exon1:c.416_419del:p.A139fs,	GCGCT						G					G		G		G	G	G				G	G																G							G
gene-HP0410:cds-NP_207208.1#NC_000915.1#423742:exon1:c.423_424insGAAT:p.S141fs,	C	CGAAT		CGAAT	CGAAT	CGAAT	CGAAT	CGAAT	CGAAT	CGAAT						CGAAT	CGAAT	CGAAT	CGAAT		CGAAT	CGAAT	CGAAT			CAAAT	CAAAT	CGAAT	CGAAT	CGAAT	CGAAT		CGAAT		CGAAT		CAAAT	CAAAT	CGAAT				CGAAT	CAAAT		CGAAT		CGAAT
gene-HP0417:cds-NP_207215.1#NC_000915.1#430898:exon1:c.1428_1431del:p.F476fs,	TCAAC	T	T	T	T	T	T	T	T	T	T	T	T	T	T	T	T	T	T	T	T	T	T	T	T			T	T	T	T	T	T	T	T	T			T	T	T	T	T		T	T	T	T	T
gene-HP0419:cds-NP_207217.1#NC_000915.1#433862:exon1:c.782delG:p.R261fs,	CG	C	C	C	C	C	C	C	C	C	C	C	C	C	C	C	C	C	C	C	C	C	C	C	C			C	C	C	C	C	C	C	C	C			C	C	C		C		C	C		C	C
gene-HP0423:cds-NP_207221.1#NC_000915.1#438241:exon1:c.694delA:p.K232fs,	CTT		C								CT	C	CT	CT							CT														CT				C		CT				C	C		CT
gene-HP0423:cds-NP_207221.1#NC_000915.1#438241:exon1:c.693_694insC:p.K232fs,	T																					TG		TG	TG								TG														TG
gene-HP0423:cds-NP_207221.1#NC_000915.1#438241:exon1:c.680_681insG:p.D227fs,	A																								AC								AC							AC							AC	AC
gene-HP0425:cds-NP_207223.1#NC_000915.1#441184:exon1:c.1017delA:p.V339fs,	CT	C		C	C	C	C	C	C	C	C	C		C	C		C	C	C	C	C		C	C	C			C	C	C	C	C		C	C	C			C	C	C	C	C		C	C		C
gene-HP0425:cds-NP_207223.1#NC_000915.1#441184:exon1:c.468delC:p.Y156X,	TG																		T
gene-HP0462:cds-NP_207260.1#NC_000915.1#480061:exon1:c.407_408insAGGGGC:p.Y136delinsX,	A													AGCCCCT	AGCCCCT		AGCCCCT	AGCCCCT						AGCCCCT	AGCCCCT							AGCCCCT			AGCCCCT	AGCCCCT				AGCCCCT		AGCCCCT			AGCCCCT	AGCCCCT	AGCCCCT
gene-HP0462:cds-NP_207260.1#NC_000915.1#480061:exon1:c.372_373insGCATCTCT:p.N125fs,	T													TAGAGATGC	TAGAGATGC		TAGAGATGC	TAGAGATGC						TAGAGATGC	TAGAGATGC							TAGAGATGC			TAGAGATGC	TAGAGATGC				TAGAGATGC		TAGAGATGC			TAGAGATGC	TAGAGATGC	TAGAGATGC
gene-HP0462:cds-NP_207260.1#NC_000915.1#480061:exon1:c.363_370del:p.N121fs,	ATAAAATTG													A	A		A	A						A	A							A			A	A				A		A			A	A	A
gene-HP0463:cds-NP_207261.1#NC_000915.1#481318:exon1:c.1453dupA:p.I485fs,	A	AT	AT	AT	AT	AT	AT	AT	AT	AT	AT	AT	AT	AT	AT	AT	AT	AT	AT	AT	AT	AT	AT	AT	AT	AT	AT	AT	AT	AT	AT	AT	AT	AT	AT	AT	AT	AT	AT	AT	AT	AT	AT	AT	AT	AT	AT	AT	AT
gene-HP0463:cds-NP_207261.1#NC_000915.1#481318:exon1:c.1345delA:p.T449fs,	GT													G
gene-HP0463:cds-NP_207261.1#NC_000915.1#481318:exon1:c.669_672del:p.L223fs,	TAATC	T	T	T	T	T	T	T	T	T	T	T	T	T	T	T	T	T	T	T		T		T	T	T	T	T	T	T	T		T	T	T	T	T	T	T	T		T		T	T	T	T		T
gene-HP0464:cds-NP_207262.1#NC_000915.1#482774:exon1:c.2901delG:p.K967fs,	GC	G	G	G	G	G	G	G	G	G	G	G	G	G	G	G	G	G	G	G	G		G	G	G			G	G	G	G	G	G	G	G	G			G	G	G	G	G			G	G	G	G
gene-HP0464:cds-NP_207262.1#NC_000915.1#482774:exon1:c.2799_2800insTA:p.I934_I935delinsX,	T												TTA	TTA		TTA	TTA		TTA	TTA	TTA		TTA	TTA	TTA							TTA									TTA					TTA	TTA	TTA	TTA
gene-HP0464:cds-NP_207262.1#NC_000915.1#482774:exon1:c.2795_2796del:p.D932fs,	CAT	C	C	C	C	C	C	C	C	C		C	C	C		C	C	C	C	C	C	C	C	C	C			C	C	C	C	C		C	C	C			C	C	C		C			C	C	C	C
gene-HP0464:cds-NP_207262.1#NC_000915.1#482774:exon1:c.2638_2639insCA:p.E880fs,	T	TTG	TTG	TTG	TTG	TTG	TTG	TTG	TTG	TTG	TTG	TTG	TTG	TTG	TTG	TTG	TTG	TTG		TTG	TTG	TTG	TTG	TTG	TTG			TTG	TTG	TTG	TTG									TTG		TTG	TTG		TTG		TTG	TTG	TTG
gene-HP0464:cds-NP_207262.1#NC_000915.1#482774:exon1:c.2635_2636del:p.Q879fs,	TTG	T	T	T	T	T	T	T	T	T	T	T	T	T	T	T	T	T		T	T	T	T	T	T			T	T	T	T	T	T		T	T			T	T	T	T	T		T	T	T	T	T
gene-HP0464:cds-NP_207262.1#NC_000915.1#482774:exon1:c.2089delT:p.S697fs,	GA	G	G	G	G	G	G	G	G	G	G	G	G	G	G	G	G	G	G	G	G	G	G	G	G			G	G	G	G	G	G	G	G	G			G	G	G	G			G	G	G	G	G
gene-HP0464:cds-NP_207262.1#NC_000915.1#482774:exon1:c.1861delG:p.E621fs,	TC	T	T	T	T	T	T	T	T	T	T	T	T	T	T	T	T	T	T	T	T	T	T	T	T			T	T	T	T	T	T	T	T	T			T	T	T	T	T		T	T	T	T	T
gene-HP0464:cds-NP_207262.1#NC_000915.1#482774:exon1:c.1773_1774insGCAA:p.L592fs,	A	ATTGC	ATTGC	ATTGC	ATTGC	ATTGC	ATTGC	ATTGC	ATTGC	ATTGC	ATTGC	ATTGC	ATTGC		ATTGC	ATTGC	ATTGC	ATTGC	ATTGC		ATTGC	ATTGC	ATTGC	ATTGC	ATTGC			ATTGC	ATTGC	ATTGC	ATTGC	ATTGC	ATTGC	ATTGC	ATTGC				ATTGC		ATTGC	ATTGC	ATTGC			ATTGC	ATTGC	ATTGC	ATTGC
gene-HP0464:cds-NP_207262.1#NC_000915.1#482774:exon1:c.1768delG:p.E590fs,	TC	T	T	T	T	T	T	T	T	T	T	T	T	T	T	T	T	T	T		T	T	T	T	T			T	T	T	T	T	T	T	T	T			T	T		T	T			T	T	T	T
gene-HP0464:cds-NP_207262.1#NC_000915.1#482774:exon1:c.1047_1048insGCTGGGG:p.K350fs,	T	TCCCCAGC	TCCCCAGC	TCCCCAGC	TCCCCAGC	TCCCCAGC	TCCCCAGC	TCCCCAGC	TCCCCAGC	TCCCCAGC	TCCCCAGC	TCCCCAGC	TCCCCAGC	TCCCCAGC	TCCCCAGC	TCCCCAGC	TCCCCAGC	TCCCCAGC	TCCCCAGC	TCCCCAGC		TCCCCAGC	TCCCCAGC	TCCCCAGC	TCCCCAGC			TCCCCAGC	TCCCCAGC	TCCCCAGC	TCCCCAGC	TCCCCAGC	TCCCCAGC	TCCCCAGC	TCCCCAGC	TCCCCAGC			TCCCCAGC	TCCCCAGC	TCCCCAGC	TCCCCAGC	TCCCCAGC		TCCCCAGC	TCCCCAGC	TCCCCAGC	TCCCCAGC	TCCCCAGC
gene-HP0464:cds-NP_207262.1#NC_000915.1#482774:exon1:c.1034_1046del:p.R345fs,	GTTTAGGTTGGATC	G	G	G	G	G	G	G	G	G	G	G	G	G	G	G	G	G	G	G	G	G	G	G	G	G	G	G	G	G	G	G	G	G	G	G	G	G	G	G	G	G	G	G	G	G	G	G	G
gene-HP0464:cds-NP_207262.1#NC_000915.1#482774:exon1:c.1034_1040del:p.R345fs,	GTTGGATC	G	G	G	G	G	G	G	G	G	G	G	G	G	G	G	G	G	G	G	G	G	G	G	G	G	G	G	G	G	G	G	G	G	G	G	G	G	G	G	G	G	G	G	G	G	G	G	G
gene-HP0464:cds-NP_207262.1#NC_000915.1#482774:exon1:c.935_936del:p.L312fs,	TTA	T	T	T	T	T	T	T	T	T	T	T	T	T	T	T	T	T	T	T		T	T	T	T			T	T	T	T	T	T	T	T	T				T	T	T	T		T	T	T	T	T
gene-HP0464:cds-NP_207262.1#NC_000915.1#482774:exon1:c.929_932del:p.Q310fs,	GTTTT	G	G	G	G	G	G	G	G	G	G	G	G	G	G	G	G	G	G	G		G	G	G	G	G	G	G	G	G	G	G	G	G	G	G	G	G	G	G	G	G	G	G	G	G	G	G	G
gene-HP0464:cds-NP_207262.1#NC_000915.1#482774:exon1:c.635_645del:p.N212fs,	GATTTTGATCAT										GT		G			G		G		G						G	G					GT			G		G	G	GT					G	G
gene-HP0464:cds-NP_207262.1#NC_000915.1#482774:exon1:c.634_644del:p.N212fs,	ATTTTGATCATT										A		A		A	A		A		A	A		A			A	A					A			A		A	A	A					A	A	A			A
gene-HP0464:cds-NP_207262.1#NC_000915.1#482774:exon1:c.627_640del:p.P209fs,	TGATCATTTTTTTGG		T								T		T		TG	T		T		TG	TG		T			TG	TG					T			T		TG	TG	T		TG			TG	T	TG			TG
gene-HP0464:cds-NP_207262.1#NC_000915.1#482774:exon1:c.629_639del:p.Q210fs,	GATCATTTTTTT										G		G		G	G		G		G	G		G			G	G								G		G	G	G					G	G	G
gene-HP0464:cds-NP_207262.1#NC_000915.1#482774:exon1:c.626_629del:p.P209fs,	TTGGGGG		TG								TGG	TGG	TGG			TG		TGG							TGG								TGG	TGG		TGG			TGG				TGG	TGG	TG			TGG
gene-HP0464:cds-NP_207262.1#NC_000915.1#482774:exon1:c.622_625del:p.P208fs,	TGGGGGGG		TGGG													TGGG		TGGG														TGG		TGGG	TGG	TGGG									TGGG
gene-HP0464:cds-NP_207262.1#NC_000915.1#482774:exon1:c.408_412del:p.A136fs,	TTTTTG	T	T	T	T	T	T	T	T	T	T	T	T	T	T	T	T	T	T		T		T	T	T	T		T	T	T	T	T	T	T	T	T		T	T	T		T	T		T	T	T	T	T
gene-HP0465:cds-NP_207263.1#NC_000915.1#485989:exon1:c.1820_1823del:p.K607fs,	GAATT	G	G	G	G	G	G	G	G	G	G	G	G	G	G	G	G	G	G	G	G	G	G	G	G	G	G	G	G	G	G	G	G	G		G	G	G	G	G	G	G		G	G	G	G	G	G
gene-HP0465:cds-NP_207263.1#NC_000915.1#485989:exon1:c.1557_1558insTAAA:p.N520_N521delinsX,	T		TTTTA								TTTTA	TTTTA	TTTTA	TTTTA	TTTTA	TTTTA	TTTTA	TTTTA	TTTTA	TTTTA	TTTTA	TTTTA	TTTTA	TTTTA	TTTTA		TTTTA					TTTTA	TTTTA	TTTTA	TTTTA	TTTTA	TTTTA	TTTTA	TTTTA	TTTTA	TTTTA	TTTTA	TTTTA	TTTTA	TTTTA	TTTTA	TTTTA	TTTTA	TTTTA
gene-HP0465:cds-NP_207263.1#NC_000915.1#485989:exon1:c.1551_1554del:p.N517fs,	GGGGA	G	G	G	G	G	G	G	G	G	G	G	G	G	G	G	G	G	G	G	G	G	G	G	G	G	G	G	G	G	G	G	G	G	G	G	G	G	G	G	G	G	G	G	G	G	G	G	G
gene-HP0466:cds-NP_207264.1#NC_000915.1#487909:exon1:c.760delG:p.D254fs,	TC	T	T	T	T	T	T	T	T	T	T	T	T	T	T	T	T	T	T	T	T	T	T	T	T			T	T	T	T	T	T	T	T	T			T	T	T	T	T			T	T	T	T
gene-HP0469:cds-NP_207267.1#NC_000915.1#490501:exon1:c.376_379del:p.A126fs,	TGCGC	T	T	T	T	T	T	T	T	T	T	T	T	T	T	T	T	T	T	T	T	T	T	T	T	T	T	T	T	T	T	T	T	T	T	T	T	T	T	T	T	T	T	T	T	T	T	T	T
gene-HP0469:cds-NP_207267.1#NC_000915.1#490501:exon1:c.369_372del:p.D123fs,	TTGAA	T	T	T	T	T	T	T	T	T	T	T	T	T	T	T	T	T	T	T	T	T	T	T	T	T	T	T	T	T	T	T	T	T	T	T	T	T	T	T	T	T	T	T	T	T	T	T	T
gene-HP0470:cds-NP_207268.1#NC_000915.1#490974:exon1:c.875_876insAC:p.I292fs,	G	GGT	GGT	GGT	GGT	GGT	GGT	GGT	GGT	GGT	GGT	GGT	GGT	GGT	GGT	GGT	GGT	GGT	GGT	GGT	GGT	GGT	GGT	GGT	GGT			GGT	GGT	GGT	GGT	GGT	GGT	GGT	GGT	GGT			GGT	GGT	GGT	GGT	GGT		GGT	GGT	GGT	GGT	GGT
gene-HP0470:cds-NP_207268.1#NC_000915.1#490974:exon1:c.872_873del:p.S291fs,	TGC	T	T	T	T	T	T	T	T	T	T	T	T	T	T	T	T	T	T	T	T	T	T	T	T	T	T	T	T	T	T	T	T	T	T	T	T	T	T	T	T	T	T	T	T	T	T	T	T
gene-HP0470:cds-NP_207268.1#NC_000915.1#490974:exon1:c.871_872del:p.S291fs,	GCT	G	G	G	G	G	G	G	G	G	G	G	G	G	G	G	G	G	G	G	G	G	G	G	G	G	G	G	G	G	G	G	G	G	G	G	G	G	G	G	G	G	G	G	G	G	G	G	G
gene-HP0473:cds-NP_207271.1#NC_000915.1#495164:exon1:c.265delA:p.K89fs,	TA																																									T			T
gene-HP0473:cds-NP_207271.1#NC_000915.1#495164:exon1:c.304delG:p.G102fs,	AG
gene-HP0474:cds-NP_207272.1#NC_000915.1#495926:exon1:c.130dupT:p.S43fs,	C
gene-HP0477:cds-NP_207275.1#NC_000915.1#499018:exon1:c.18_27del:p.L6fs,	TACATTCATCA	T	T	T	T	T	T	T	T	T	T	T	T	T	T	T	T	T	T	T	T	T	T	T	T			T	T	T	T	T		T	T	T			T	T	T	T	T		T	T	T	T	T
gene-HP0477:cds-NP_207275.1#NC_000915.1#499018:exon1:c.36_37del:p.L12fs,	TAC	T		T	T	T	T	T	T	T	T		T	T	T				T	T	T	T		T	T			T	T	T	T	T							T		T	T			T	T		T	T
gene-HP0484:cds-NP_207281.1#NC_000915.1#507135:exon1:c.26delA:p.D9fs,	GA										G	G	G	G	G	G	G	G	G		G	G									G	G	G	G		G						G			G	G	G		G
gene-HP0484:cds-NP_207281.1#NC_000915.1#507135:exon1:c.370delA:p.S124fs,	TA										T	T	T	T	T	T	T	T	T		T	T									T	T	T	T		T				T			T		T	T	T		T
gene-HP0484:cds-NP_207281.1#NC_000915.1#507135:exon1:c.565delG:p.V189fs,	AG										A	A	A	A	A	A	A	A	A		A	A				A	A				A	A	A	A		A	A	A		A		A	A	A	A	A	A		A
gene-HP0484:cds-NP_207281.1#NC_000915.1#507135:exon1:c.736dupA:p.P245fs,	T
gene-HP0486:cds-NP_207283.1#NC_000915.1#509351:exon1:c.823_824insCG:p.P275fs,	C		CCG								CCG	CCG	CCG										CCG	CCG	CCG														CCG
gene-HP0486:cds-NP_207283.1#NC_000915.1#509351:exon1:c.827_828del:p.M276fs,	ATG	A	A	A	A	A	A	A	A	A	A	A	A	A	A	A	A	A	A	A	A	A	A	A	A			A	A	A	A	A	A	A	A	A			A	A	A	A	A		A	A	A	A	A
gene-HP0487:cds-NP_207284.1#NC_000915.1#510964:exon1:c.6dupT:p.P2fs,	C	CT	CT	CT	CT	CT	CT	CT	CT	CT	CT		CT	CT	CT	CT	CT	CT	CT		CT	CT	CT	CT	CT	CT	CT	CT	CT	CT	CT	CT	CT	CT	CT	CT	CT	CT	CT	CT	CT	CT	CT	CT	CT	CT	CT	CT	CT
gene-HP0492:cds-NP_207289.1#NC_000915.1#518572:exon1:c.390_393del:p.N130fs,	GCGCA	G	G	G	G	G	G	G	G	G	G	G	G	G	G	G	G	G	G	G	G	G	G	G	G			G	G	G	G	G	G	G	G	G			G	G	G	G	G		G	G	G	G	G
gene-HP0492:cds-NP_207289.1#NC_000915.1#518572:exon1:c.388_389insCCTT:p.N130fs,	T	TAAGG	TAAGG	TAAGG	TAAGG	TAAGG	TAAGG	TAAGG	TAAGG	TAAGG	TAAGG	TAAGG	TAAGG	TAAGG	TAAGG	TAAGG	TAAGG	TAAGG	TAAGG	TAAGG	TAAGG	TAAGG	TAAGG	TAAGG	TAAGG			TAAGG	TAAGG	TAAGG	TAAGG	TAAGG	TAAGG	TAAGG	TAAGG	TAAGG				TAAGG	TAAGG	TAAGG	TAAGG		TAAGG	TAAGG	TAAGG	TAAGG	TAAGG
gene-HP0493:cds-NP_207290.1#NC_000915.1#519533:exon1:c.494_495insCG:p.P165fs,	C	CCG		CCG	CCG	CCG	CCG	CCG	CCG	CCG			CCG	CCG	CCG			CCG				CCG		CCG	CCG			CCG	CCG	CCG	CCG		CCG			CCG									CCG
gene-HP0493:cds-NP_207290.1#NC_000915.1#519533:exon1:c.497_498del:p.T166fs,	ACG	A		A	A	A	A	A	A	A			A	A	A			A	A			A		A	A			A	A	A	A		A			A									A			A
gene-HP0507:cds-NP_207304.1#NC_000915.1#533201:exon1:c.465_466insGTGT:p.E155fs,	A	AGT	AGTGT	AGT	AGT	AGT	AGT	AGT	AGT	AGT	AGTGT	AGTGT	AGTGT	AGTGT	AGTGT	AGTGT	AGTGT	AGTGT	AGTGT	AGTGT	AGTGT	AGT	AGTGT	AGT	AGT			AGT	AGT	AGT	AGT	AGTGT	AGT	AGTGT	AGTGT	AGTGT			AGT	AGT	AGT	AGTGT			AGTGT	AGT	AGTGT	AGTGT	AGTGT
gene-HP0507:cds-NP_207304.1#NC_000915.1#533201:exon1:c.467_468insGTGC:p.V156fs,	T	TGTGC	TGTGC	TGTGC	TGTGC	TGTGC	TGTGC	TGTGC	TGTGC	TGTGC	TGTGC	TGTGC		TGTGC		TGTGC	TGTGC	TGTGC	TGTGC	TGTGC	TGTGC	TGTGC	TGTGC	TGTGC	TGTGC			TGTGC	TGTGC	TGTGC	TGTGC	TGTGC	TGTGC			TGTGC			TGTGC	TGTGC	TGTGC		TGTGC		TGTGC	TGTGC	TGTGC		TGTGC
gene-HP0507:cds-NP_207304.1#NC_000915.1#533201:exon1:c.470_473del:p.H157fs,	CATAA	C	C	C	C	C	C	C	C	C	C	C	C	C	C	C	C	C	C	C	C	C	C	C	C	C	C	C	C	C	C	C	C	C	C	C	C	C	C	C	C	C	C	C	C	C	C	C	C
gene-HP0507:cds-NP_207304.1#NC_000915.1#533201:exon1:c.471_474del:p.H157fs,	ATAAG	A	A	A	A	A	A	A	A	A	A	A	A	A	A	A	A	A	A	A	A	A	A	A	A	A	A	A	A	A	A	A	A	A	A	A	A	A	A	A	A	A	A	A	A	A	A	A	A
gene-HP0507:cds-NP_207304.1#NC_000915.1#533201:exon1:c.473_474del:p.K158fs,	AAG	A	A	A	A	A	A	A	A	A	A	A	A	A	A	A	A		A	A	A	A	A	A	A	A	A	A	A	A	A	A	A	A	A		A	A	A	A		A	A	A	A	A	A	A	A
gene-HP0508:cds-NP_207305.1#NC_000915.1#533850:exon1:c.998_1001del:p.E333fs,	GAACA		G								G	G	G	G	G	G	G	G	G	G	G	G		G	G	G	G					G	G	G		G	G	G	G	G			G	G		G	G	G	G
gene-HP0508:cds-NP_207305.1#NC_000915.1#533850:exon1:c.1005_1006insGGAA:p.E335fs,	G										GGGAA		GGGAA			GGGAA					GGAAA											GGGAA				GGGAA				GGGAA						GGGAA
gene-HP0508:cds-NP_207305.1#NC_000915.1#533850:exon1:c.1012_1013del:p.G338fs,	AGG		A								A	A	A	A	A	A				A	A	A		A	A							A	A							A						A		A	A
gene-HP0508:cds-NP_207305.1#NC_000915.1#533850:exon1:c.1017_1018insGG:p.R339fs,	A		AGG								AGG	AGG	AGG	AGG	AGG	AGG				AGG	AGG	AGG		AGG	AGG							AGG	AGG							AGG						AGG		AGG	AGG
gene-HP0508:cds-NP_207305.1#NC_000915.1#533850:exon1:c.1054_1063del:p.E352fs,	AGAAGAAAGAG		A								A	A	A	A	A	A	A	A	A	A	A	A		A	A	A	A					A	A	A		A	A	A	A	A			A	A		A	A	A	A
gene-HP0508:cds-NP_207305.1#NC_000915.1#533850:exon1:c.1154_1194del:p.Q385fs,	CAAAACGCTCCTAAAGAGAACAACGCTCAAAAAGAAGAGAAT										C	C				C	C		C	C	C	C		C	C							C	C	C	C					C		C					C
gene-HP0513:cds-NP_207310.1#NC_000915.1#539972:exon1:c.135_156del:p.H45fs,	ATCTAAGCGAAGAAGTTGAAATT	A	A	A	A	A	A	A	A	A	A	A	A	A	A	A	ATTGAAATT	A	A	A	A	A	A	A	A			A	A	A	A	A	ATTGAAATT	A	A	ATTGAAATT			A			A			A	A	A	A	A
gene-HP0513:cds-NP_207310.1#NC_000915.1#539972:exon1:c.150_172del:p.V50fs,	TTGAAATTTTGGAGAAATTTTCGC	T	T	T	T	T	T	T	T	T	T	T		T	T	T		T	T	T	T	T	T	T	T			T	T	T	T	T		T	T				T			T			T	T	T	T	T
gene-HP0513:cds-NP_207310.1#NC_000915.1#539972:exon1:c.151_160del:p.E51fs,	TGAAATTTTGG	T	T	T	T	T	T	T	T	T	T	T		T	T	T		T	T	T	T	T	T	T	T			T	T	T	T	T	T	T	T				T		T	T			T	T	T	T	T
gene-HP0513:cds-NP_207310.1#NC_000915.1#539972:exon1:c.156_159del:p.I52fs,	TTTTG	T	T	T	T	T	T	T	T	T	T	T		T	T	T		T	T	T	T	T	T	T	T			T	T	T	T	T		T	T				T			T			T		T	T	T
gene-HP0513:cds-NP_207310.1#NC_000915.1#539972:exon1:c.163_170del:p.K55fs,	GAAATTTTC	G	G	G	G	G	G	G	G	G	G	G		G	G	G		G	G	G	G	G	G	G	G			G	G	G	G	G		G	G				G			G			G		G	G	G
gene-HP0513:cds-NP_207310.1#NC_000915.1#539972:exon1:c.186_187insGATC:p.E62fs,	G	GGACC		GGACC	GGACC	GGACC	GGACC	GGACC	GGACC	GGACC	GGACC	GGATC		GGACC		GGACC		GGATC	GGACC	GGACC		GGACC	GGACC	GGACC	GGACC			GGACC	GGACC	GGACC	GGACC		GGATC						GGATC	GGACC		GGACC					GGACC	GGACC
gene-HP0513:cds-NP_207310.1#NC_000915.1#539972:exon1:c.412_413del:p.W138fs,	TTG	T	T	T	T	T	T	T	T	T		T	T		T			T	T	T	T	T	T	T	T			T	T	T	T	T		T	T	T				T	T	T			T	T	T	T
gene-HP0513:cds-NP_207310.1#NC_000915.1#539972:exon1:c.415_416insAG:p.I139fs,	A	AAG		AAG	AAG	AAG	AAG	AAG	AAG	AAG		AAG			AAG					AAG	AAG	AAG	AAG					AAG	AAG	AAG	AAG	AAG		AAG	AAG	AAG				AAG	AAG	AAG			AAG	AAG	AAG	AAG
gene-HP0513:cds-NP_207310.1#NC_000915.1#539972:exon1:c.644_647del:p.I215fs,	ATAGG	A	A	A	A	A	A	A	A	A	A	A	A	A		A	A	A	A		A	A	A	A	A			A	A	A	A	A		A	A	A			A	A	A	A	A		A	A	A		A
gene-HP0513:cds-NP_207310.1#NC_000915.1#539972:exon1:c.646_647del:p.G216fs,	AGG	A	A	A	A	A	A	A	A	A	A	A	A	A	A	A		A	A	A	A	A	A	A	A			A	A	A	A	A		A	A	A			A	A	A	A	A		A	A	A	A	A
gene-HP0513:cds-NP_207310.1#NC_000915.1#539972:exon1:c.652_653del:p.I218fs,	GAT	G	G	G	G	G	G	G	G	G	G	G		G	G	G		G	G	G	G	G	G	G	G			G	G	G	G	G		G	G	G			G	G	G	G	G		G	G	G	G	G
gene-HP0513:cds-NP_207310.1#NC_000915.1#539972:exon1:c.656_657insCTAATAT:p.P219_N220delinsPX,	C	CCTAATAT	CCTAATAT	CCTAATAT	CCTAATAT	CCTAATAT	CCTAATAT	CCTAATAT	CCTAATAT	CCTAATAT	CCTAATAT	CCTAATAT	CCTAATAT	CCTAATAT	CCTAATAT	CCTAATAT		CCTAATAT	CCTAATAT	CCTAATAT	CCTAATAT	CCTAATAT	CCTAATAT	CCTAATAT	CCTAATAT			CCTAATAT	CCTAATAT	CCTAATAT	CCTAATAT	CCTAATAT		CCTAATAT	CCTAATAT	CCTAATAT			CCTAATAT	CCTAATAT	CCTAATAT	CCTAATAT	CCTAATAT		CCTAATAT	CCTAATAT	CCTAATAT	CCTAATAT	CCTAATAT
gene-HP0513:cds-NP_207310.1#NC_000915.1#539972:exon1:c.657_658insT:p.P219fs,	C	CT	CT	CT	CT	CT	CT	CT	CT	CT	CT	CT	CT	CT	CT	CT		CT	CT	CT	CT		CCTAA	CCTAA	CCTAA			CT	CT	CT	CT	CCTAA		CT	CT	CT			CT	CT	CT	CCTAA			CT	CT	CT	CT	CT
gene-HP0513:cds-NP_207310.1#NC_000915.1#539972:exon1:c.665_666insT:p.K222fs,	A	AT	AT	AT	AT	AT	AT	AT	AT	AT	AT	AT	AT	AT	AT	AT		AT	AT	AT	AT	AT	AT	AT	AT			AT	AT	AT	AT	AT		AT	AT	AT			AT	AT	AT	AT	AT			AT	AT	AT	AT
gene-HP0513:cds-NP_207310.1#NC_000915.1#539972:exon1:c.667_668del:p.R223fs,	AAG	A	A	A	A	A	A	A	A	A	A	A	A	A	A	A		A	A	A	A	A	A	A	A			A	A	A	A	A		A	A	A			A	A	A	A	A		A	A	A	A	A
gene-HP0513:cds-NP_207310.1#NC_000915.1#539972:exon1:c.670delG:p.V224fs,	AG		A									A		A	A	A			A		A	A	A									A							A	A	A
gene-HP0513:cds-NP_207310.1#NC_000915.1#539972:exon1:c.908_911del:p.I303fs,	ATCCC		A											A	A				A		A													A		A			A		A	A			A	A	A
gene-HP0513:cds-NP_207310.1#NC_000915.1#539972:exon1:c.1139_1140insG:p.N380fs,	A	AG		AG	AG	AG	AG	AG	AG	AG							AG						AG					AG	AG	AG	AG		AG												AG				AG
gene-HP0513:cds-NP_207310.1#NC_000915.1#539972:exon1:c.1373_1374insAG:p.E458fs,	A										AAG	AAG				AAG					AAG											AAG							AAG	AAG
gene-HP0513:cds-NP_207310.1#NC_000915.1#539972:exon1:c.1376_1377del:p.K459fs,	AAG										A	A				A					A											A							A	A
gene-HP0513:cds-NP_207310.1#NC_000915.1#539972:exon1:c.1450delG:p.E484fs,	TG	T	T	T	T	T	T	T	T	T	T	T	T	T	T	T	T	T	T	T	T	T	T	T	T			T	T	T	T	T	T	T		T			T	T	T	T	T		T	T	T	T	T
gene-HP0513:cds-NP_207310.1#NC_000915.1#539972:exon1:c.1560delG:p.K520fs,	AG	A	A	A	A	A	A	A	A	A	A	A	A	A	A	A	A		A	A	A	A	A					A	A	A	A	A	A	A	A	A			A	A	A	A	A		A	A	A	A	A
gene-HP0513:cds-NP_207310.1#NC_000915.1#539972:exon1:c.1570_1583del:p.E524fs,	AGAGGAGTATAAACT	A	A	A	A	A	A	A	A	A	A	A	A	A	A	A	A	A	A	A	A	A	A	A	A			A	A	A	A	A	A	A	A	A			A	A	A	A	A		A	A	A	A	A
gene-HP0513:cds-NP_207310.1#NC_000915.1#539972:exon1:c.1660_1661del:p.R554fs,	AAG	A	A	A	A	A	A	A	A	A	A	A	A	A	A	A	A	A	A	A	A	A	A	A	A			A	A	A	A	A	A	A	A	A			A	A	A	A	A		A	A	A	A	A
gene-HP0513:cds-NP_207310.1#NC_000915.1#539972:exon1:c.1739_1742del:p.I580fs,	ATAAG	A	A	A	A	A	A	A	A	A	A		A	A	A	A	A	A	A	A	A	A		A	A			A	A	A	A	A		A	A	A			A	A	A	A	A		A	A	A	A	A
gene-HP0515:cds-NP_207312.1#NC_000915.1#542465:exon1:c.39_45del:p.E13fs,	AATTGAAT	A	A	A	A	A	A	A	A	A	A	A	A	A	A	A	A	A	A	A	A	A	A	A	A	A	A	A	A	A	A	A	A	A	A	A	A	A	A	A	A	A	A	A	A	A	A	A	A
gene-HP0515:cds-NP_207312.1#NC_000915.1#542465:exon1:c.40_46del:p.L14fs,	ATTGAATC	A	A	A	A	A	A	A	A	A	A	A	A	A	A	A	A	A	A	A	A	A	A	A	A	A	A	A	A	A	A	A	A	A	A	A	A	A	A	A	A	A	A	A	A	A	A	A	A
gene-HP0515:cds-NP_207312.1#NC_000915.1#542465:exon1:c.41_42insGGGGG:p.L14fs,	T	TGGGGG	TGGGGG	TGGGGG	TGGGGG	TGGGGG	TGGGGG	TGGGGG	TGGGGG	TGGGGG	TGGGGG	TGGGGG	TGGGGG	TGGGGG	TGGGGG	TGGGGG	TGGGGG	TGGGGG	TGGGGG	TGGGGG	TGGGGG	TGGGGG	TGGGGG	TGGGGG	TGGGGG	TGGGGG	TGGGGG	TGGGGG	TGGGGG	TGGGGG	TGGGGG	TGGGGG	TGGGGG	TGGGGG	TGGGGG	TAGGGG	TGGGGG	TGGGGG	TGGGGG	TGGGGG	TGGGGG	TGGGGG	TGGGGG	TGGGGG	TGGGGG	TGGGGG	TGGGGG	TGGGGG	TGGGGG
gene-HP0515:cds-NP_207312.1#NC_000915.1#542465:exon1:c.43_47del:p.N15fs,	GAATCA	G	G	G	G	G	G	G	G	G	G	G	G	G	G	G	G	G	G	G	G	G	G	G	G	G	G	G	G	G	G	G	G	G	G	G	G	G	G	G	G	G	G	G	G	G	G	G	G
gene-HP0515:cds-NP_207312.1#NC_000915.1#542465:exon1:c.44_48del:p.N15fs,	AATCAT	A	A	A	A	A	A	A	A	A	A	A	A	A	A	A	A	A	A	A	A	A	A	A	A	A	A	A	A	A	A	A	A	A	A	A	A	A	A	A	A	A	A	A	A	A	A	A	A
gene-HP0515:cds-NP_207312.1#NC_000915.1#542465:exon1:c.48_49insGGGGGGC:p.H16fs,	T	TGGGGGGC	TGGGGGGC	TGGGGGGC	TGGGGGGC	TGGGGGGC	TGGGGGGC	TGGGGGGC	TGGGGGGC	TGGGGGGC	TGGGGGGC	TGGGGGGC	TGGGGGGC	TGGGGGGC	TGGGGGGC	TGGGGGGC	TGGGGGGC	TGGGGGGC	TGGGGGGC	TGGGGGGC	TGGGGGGC	TGGGGGGC	TGGGGGGC	TGGGGGGC	TGGGGGGC	TGGGGGGC	TGGGGGGC	TGGGGGGC	TGGGGGGC	TGGGGGGC	TGGGGGGC	TGGGGGGC	TGGGGGGC	TGGGGGGC	TGGGGGGC		TGGGGGGC	TGGGGGGC	TGGGGGGC	TGGGGGGC	TGGGGGGC	TGGGGGGC	TGGGGGGC	TGGGGGGC	TGGGGGGC	TGGGGGGC	TGGGGGGC	TGGGGGGC	TGGGGGGC
gene-HP0519:cds-NP_207316.1#NC_000915.1#546321:exon1:c.816_820del:p.A272fs,	TCCATG		T									T	T	T	T	T	T	T	T	T	T	T											T			T				T		T			T				T
gene-HP0519:cds-NP_207316.1#NC_000915.1#546321:exon1:c.766_767del:p.R256fs,	CCT	C	C	C	C	C	C	C	C	C	C	C	C		C	C	C	C	C	C	C		C	C	C			C	C	C	C	C	C	C	C	C			C	C	C	C	C		C	C		C	C
gene-HP0519:cds-NP_207316.1#NC_000915.1#546321:exon1:c.765_766del:p.D255fs,	CTG	C	C	C	C	C	C	C	C	C	C	C	C	C	C	C	C	C	C	C	C	C	C	C	C	C	C	C	C	C	C	C	C	C	C	C	C	C	C	C	C	C	C	C	C	C	C	C	C
gene-HP0519:cds-NP_207316.1#NC_000915.1#546321:exon1:c.763_764del:p.D255fs,	GTC	G	G	G	G	G	G	G	G	G	G	G	G	G	G	G	G	G	G	G	G	G	G	G	G	G	G	G	G	G	G	G	G	G	G	G	G	G	G	G	G	G	G	G	G	G	G	G	G
gene-HP0519:cds-NP_207316.1#NC_000915.1#546321:exon1:c.756_757insCA:p.K253fs,	TC	TTGC	TTGC	TTGC	TTGC	TTGC	TTGC	TTGC	TTGC	TTGC	TTGC	TTGC	TTGC	TTGC	TTGC	TTGC	TTGC	TTGC	TTGC	TTGC	TTGC	TTGC	TTGC	TTGC	TTGC	TTGC	TTGC	TTGC	TTGC	TTGC	TTGC	TTGC	TTGC		TTGC	TTGC	TTGC	TTGC	TTGC	TTGC	TTGC	TTGC	TTGC	TTGC	TTGC	TTGC		TTGC	TTGC
gene-HP0522:cds-NP_207318.1#NC_000915.1#548133:exon1:c.623_624del:p.K208fs,	AAG	A	A	A	A	A	A	A	A	A	A	A	A	A	A	A	A	A	A	A	A	A	A	A	A	A	A	A	A	A	A	A	A	A	A	A	A	A	A	A	A	A	A	A	A	A	A	A	A
gene-HP0522:cds-NP_207318.1#NC_000915.1#548133:exon1:c.623_624insACGC:p.K208fs,	A	AACGC	AACGC	AACGC	AACGC	AACGC	AACGC	AACGC	AACGC	AACGC	AACGC	AACGC	AACGC	AACGC	AACGC	AACGC	AACGC	AACGC	AACGC	AACGC	AACGC	AACGC	AACGC	AACGC	AACGC	AACGC	AACGC	AACGC	AACGC	AACGC	AACGC	AACGC	AACGC	AACGC	AACGC	AACGC	AACGC	AACGC	AACGC	AACGC	AACGC	AACGC	AACGC	AACGC	AACGC	AACGC	AACGC	AACGC	AACGC
gene-HP0522:cds-NP_207318.1#NC_000915.1#548133:exon1:c.625_628del:p.K209fs,	GAAAA	G	G	G	G	G	G	G	G	G	G	G	G	G	G	G	G	G	G	G	G	G	G	G	G	G	G	G	G	G	G	G	G	G	G	G	G	G	G	G	G	G	G	G	G	G	G	G	G
gene-HP0522:cds-NP_207318.1#NC_000915.1#548133:exon1:c.627_630del:p.K209fs,	AAATG	A	A	A	A	A	A	A	A	A	A	A	A	A	A	A	A	A	A	A	A	A	A	A	A	A	A	A	A	A	A	A	A	A	A	A	A	A	A	A	A	A	A	A	A	A	A	A	A
gene-HP0522:cds-NP_207318.1#NC_000915.1#548133:exon1:c.629_630insGC:p.M210fs,	T	TGC	TGC	TGC	TGC	TGC	TGC	TGC	TGC	TGC	TGC	TGC	TGC	TGC	TGC	TGC	TGC	TGC	TGC	TGC	TGC	TGC	TGC	TGC	TGC	TGC	TGC	TGC	TGC	TGC	TGC	TGC	TGC	TGC	TGC	TGC	TGC	TGC	TGC	TGC	TGC	TGC	TGC	TGC	TGC	TGC	TGC	TGC	TGC
gene-HP0523:cds-NP_207319.1#NC_000915.1#549588:exon1:c.24_25del:p.L8fs,	TGA	T		T	T	T	T	T	T	T	T	T	T	T	T	T	T	T	T	T	T	T		T	T			T	T	T	T	T	T	T	T				T	T	T		T		T	T	T	T	T
gene-HP0524:cds-NP_207320.1#NC_000915.1#550216:exon1:c.1662_1663del:p.L554fs,	CAT	C	C	C	C	C	C	C	C	C	C	C	C	C	C	C	C	C	C	C	C	C		C	C	C	C	C	C	C	C	C	C	C	C		C	C	C	C	C	C	C	C	C	C	C	C	C
gene-HP0524:cds-NP_207320.1#NC_000915.1#550216:exon1:c.1655_1656insTA:p.F552fs,	G	GTA		GTA	GTA	GTA	GTA	GTA	GTA	GTA	GTA	GTA	GTA	GTA	GTA	GTA	GTA	GTA	GTA	GTA	GTA	GTA		GTA	GTA			GTA	GTA	GTA	GTA	GTA	GTA	GTA					GTA	GTA	GTA	GTA	GTA			GTA	GTA	GTA	GTA
gene-HP0527:cds-NP_207323.1#NC_000915.1#554205:exon1:c.2772_2773insT:p.E925_A926delinsX,	C	CA	CA	CA	CA	CA	CA	CA	CA	CA	CA	CA	CA	CA	CA	CA	CA	CA	CA		CA	CA		CA	CA	CA	CA	CA	CA	CA	CA		CA	CA			CA	CA	CA	CA	CA	CA		CA	CA	CA		CA	CA
gene-HP0527:cds-NP_207323.1#NC_000915.1#554205:exon1:c.1943_1944del:p.R648fs,	TCC	T	T	T	T	T	T	T	T	T	T	T	T	T	T	T	T	T	T	T	T	T		T	T			T	T	T	T	T	T	T	T				T	T	T	T	T		T	T	T	T	T
gene-HP0531:cds-NP_207327.1#NC_000915.1#564380:exon1:c.642_657del:p.Q214fs,	AAGGCGGTGCAGAATGAAACTAATGAAACG	A	A	A	A	A	A	A	A	A	A	A	A	A	A	A	A	A	A	A	A	A		A	A	A	A	A	A	A	A	A	A	A			A	A	A	A	A	A	A	A	A	A	A	A	A
gene-HP0531:cds-NP_207327.1#NC_000915.1#564380:exon1:c.644_657del:p.G215fs,	GGCGGTGCAGAATGAAACT	G	G	G	G	G	G	G	G	G	G	G	G	G	G	G	G	G	G	G	G	G		G	G	G	G	G	G	G	G	G	G	G			G	G	G	G	G	G	G	G	G	G	G	G	G
gene-HP0547:cds-NP_207343.1#NC_000915.1#579920:exon1:c.192_193del:p.D64fs,	ATG	A	A	A	A	A	A	A	A	A	A	A	A	A	A	A	A	A	A	A	A	A		A	A			A	A	A	A	A	A	A					A	A	A	A	A		A	A	A	A	A
gene-HP0547:cds-NP_207343.1#NC_000915.1#579920:exon1:c.195_196insAG:p.G65fs,	A	AAG	AAG	AAG				AAG	AAG	AAG	AAG	AAG	AAG		AAG	AAG	AAG	AAG	AAG	AAG	AAG	AAG		AAG	AAG			AAG	AAG	AAG	AAG	AAG	AAG								AAG	AAG	AAG					AAG	AAG
gene-HP0547:cds-NP_207343.1#NC_000915.1#579920:exon1:c.419_425del:p.T140fs,	ACCCGATC	A	A	A	A	A	A	A	A	A	A	A	A	A	A	A	A	A	A	A	A	A		A	A			A	A	A	A	A	A	A		A			A	A	A	A	A		A	A	A	A	A
gene-HP0547:cds-NP_207343.1#NC_000915.1#579920:exon1:c.711_712insAG:p.P237fs,	A	AAG	AAG	AAG	AAG	AAG	AAG	AAG	AAG	AAG	AAG	AAG	AAG	AAG	AAG	AAG	AAG	AAG	AAG	AAG	AAG	AAG		AAG	AAG			AAG	AAG	AAG	AAG	AAG	AAG	AAG		AAG			AAG	AAG	AAG	AAG	AAG		AAG	AAG	AAG	AAG	AAG
gene-HP0547:cds-NP_207343.1#NC_000915.1#579920:exon1:c.714_715del:p.V238fs,	TTC	T	T	T	T	T	T	T	T	T	T	T	T	T	T	T	T	T	T	T	T	T		T	T			T	T	T	T	T	T	T		T			T	T	T	T	T		T	T	T	T	T
gene-HP0547:cds-NP_207343.1#NC_000915.1#579920:exon1:c.931delA:p.S311fs,	GA	G	G	G	G	G	G	G	G	G		G	G	G	G		G	G		G	G							G	G	G	G	G	G	G		G			G	G	G	G	G		G	G	G	G	G
gene-HP0547:cds-NP_207343.1#NC_000915.1#579920:exon1:c.1473_1474del:p.N491fs,	ATG	A	A	A	A	A	A	A	A	A	A	A	A	A	A	A	A	A	A	A	A	A		A	A			A	A	A	A	A	A	A		A			A	A	A	A	A		A	A	A	A	A
gene-HP0547:cds-NP_207343.1#NC_000915.1#579920:exon1:c.1695_1698del:p.L565fs,	TAACC	T	T	T	T	T	T	T	T	T	T	T	T	T	T	T	T	T	T	T	T	T		T	T	T	T	T	T	T	T	T	T	T	T	T	T	T	T	T	T	T	T	T	T	T	T	T	T
gene-HP0547:cds-NP_207343.1#NC_000915.1#579920:exon1:c.1696_1699del:p.T566fs,	AACCG	A	A	A	A	A	A	A	A	A	A	A	A	A	A	A	A	A	A	A	A	A		A	A	A	A	A	A	A	A	A	A	A	A	A	A	A	A	A	A	A	A	A	A	A	A	A	A
gene-HP0547:cds-NP_207343.1#NC_000915.1#579920:exon1:c.1699_1700insTGGT:p.A567fs,	G			GTGGT								GTGGT			GTGGT					GTGGT	GTGGT											GTGGT			GTGGT				GTGGT	GTGGT	GTGGT	GTGGT	GTGGT		GTGGT				GTGGT
gene-HP0547:cds-NP_207343.1#NC_000915.1#579920:exon1:c.2030_2033del:p.Y677fs,	TACAC	T	T	T	T	T	T	T	T	T	T	T	T	T	T	T	T	T	T	T	T	T		T	T			T	T	T	T	T	T	T	T	T			T	T	T	T	T		T	T	T	T	T
gene-HP0547:cds-NP_207343.1#NC_000915.1#579920:exon1:c.2037_2038insTTCG:p.Q679fs,	A	ATTCG	ATTCG	ATTCG	ATTCG	ATTCG	ATTCG	ATTCG	ATTCG	ATTCG	ATTCG	ATTCG	ATTCG	ATTCG	ATTCG	ATTCG	ATTCG	ATTCG	ATTCG	ATTCG		ATTCG		ATTCG	ATTCG			ATTCG	ATTCG	ATTCG	ATTCG	ATTCG	ATTCG	ATTCG	ATTCG				ATTCG	ATTCG	ATTCG	ATTCG	ATTCG		ATTCG	ATTCG	ATTCG	ATTCG	ATTCG
gene-HP0547:cds-NP_207343.1#NC_000915.1#579920:exon1:c.2598_2599del:p.L866fs,	TCG	T	T	T	T	T	T	T	T	T	T	T	T	T	T	T	T	T	T	T	T	T		T	T			T	T	T	T	T	T	T	T	T					T	T	T		T	T	T	T
gene-HP0554:cds-NP_207349.1#NC_000915.1#588767:exon1:c.377_378insAC:p.N126fs,	A	AAC	AAC	AAC	AAC	AAC	AAC	AAC	AAC	AAC	AAC	AAC	AAC	AAC	AAC	AAC	AAC	AAC	AAC	AAC	AAC	AAC	AAC	AAC	AAC	AAC	AAC	AAC	AAC	AAC	AAC	AAC	AAC	AAC	AAC	AAC	AAC	AAC	AAC	AAC	AAC	AAC	AAC	AAC	AAC	AAC	AAC	AAC	AAC
gene-HP0554:cds-NP_207349.1#NC_000915.1#588767:exon1:c.383_384del:p.L128fs,	TTG	T	T	T	T	T	T	T	T	T	T	T	T	T	T	T	T	T	T		T	T	T	T	T	T	T	T	T	T	T	T	T	T	T	T	T	T	T	T	T	T	T	T	T	T	T	T	T
gene-HP0554:cds-NP_207349.1#NC_000915.1#588767:exon1:c.384delG:p.L128fs,	TG	T	T	T	T	T	T	T	T	T	T	T	T	T	T	T	T	T	T	T	T	T	T	T	T	T	T	T	T	T	T	T	T	T	T	T	T	T	T	T	T	T	T	T	T	T	T	T	T
gene-HP0554:cds-NP_207349.1#NC_000915.1#588767:exon1:c.421_422insCT:p.I141fs,	A	ACT	ACT	ACT	ACT	ACT	ACT	ACT	ACT	ACT	ACT	ACT	ACT	ACT	ACT	ACT	ACT	ACT	ACT	ACT	ACT	ACT	ACT	ACT	ACT	ACT	ACT	ACT	ACT	ACT	ACT	ACT	ACT	ACT	ACT	ACT	ACT	ACT	ACT	ACT	ACT	ACT	ACT	ACT	ACT	ACT	ACT	ACT	ACT
gene-HP0554:cds-NP_207349.1#NC_000915.1#588767:exon1:c.424_425del:p.K142fs,	CAA	C	C	C	C	C	C	C	C	C	C	C	C	C	C	C	C	C	C	C	C	C	C	C	C	C	C	C	C	C	C	C	C	C	C	C	C	C	C	C	C	C	C	C	C	C	C	C	C
gene-HP0563:cds-NP_207358.1#NC_000915.1#595601:exon1:c.864_865insT:p.V289fs,	C	CA	CA	CA	CA	CA	CA	CA	CA	CA		CA	CA	CA	CA	CA	CA		CA	CA	CA	CA	CA	CA	CA	CA	CA	CA	CA	CA	CA		CA	CA	CA	CA	CA	CA	CA	CA	CA	CA	CA	CA	CA		CA		CA
gene-HP0563:cds-NP_207358.1#NC_000915.1#595601:exon1:c.854_860del:p.R285fs,	TTTCTCTC	T	T	T	T	T	T	T	T	T		T	T	T	T	T	T		T	T	T	T	T	T	T	T	T	T	T	T	T		T	T	T	T	T	T	T	T	T	T	T	T	T		T		TTC
gene-HP0563:cds-NP_207358.1#NC_000915.1#595601:exon1:c.851_852insTT:p.N284fs,	G	GAA	GAA	GAA	GAA	GAA	GAA	GAA	GAA	GAA		GAA	GAA	GAA	GAA	GAA	GAATT		GAA	GAA	GAA	GAA	GAA	GAA	GAA	GAA	GAA	GAA	GAA	GAA	GAA		GAA	GAA	GAA	GAA	GAA	GAA	GAA	GAA	GAA	GAA	GAA	GAA	GAATT		GAA		GAA
gene-HP0563:cds-NP_207358.1#NC_000915.1#595601:exon1:c.848_849insGC:p.R283fs,	T	TGC	TGC	TGC	TGC	TGC	TGC	TGC	TGC	TGC		TGC	TGC	TGC	TGC	TGC	TGC		TGC	TGC	TGC	TGC	TGC	TGC	TGC	TGC	TGC	TGC	TGC	TGC	TGC		TGC	TGC	TGC	TGC	TGC	TGC	TGC	TGC	TGC	TGC	TGC	TGC	TGC		TGC		TGC
gene-HP0566:cds-NP_207361.1#NC_000915.1#598046:exon1:c.813_822del:p.G271fs,	ATGATCAAAAACAC	A		A	A	A	A	A	A	A		A	A	A	A	A	A	A	A	A	A	A	A	A	A			A	A	A	A	A	A	A	A					A	A	A	A		A	A	A	A	A
gene-HP0566:cds-NP_207361.1#NC_000915.1#598046:exon1:c.807_822del:p.E269fs,	ATCAAAAACACCCATTT	A	A	A	A	A	A	A	A	A		A	A	A	A	A	A	A	A	A	A	A	A	A	A			A	A	A	A	A	A	A	A					A	A	A	A		A	A	A	A	A
gene-HP0566:cds-NP_207361.1#NC_000915.1#598046:exon1:c.789_819del:p.L263fs,	AAAAACACCCATTTTCAAAAACCCTCATGCCC	A	A	A	A	A	A	A	A	A		A	A	A	A	A	A	A	A	A	A	A	A	A	A			A	A	A	A	A	A	A	A					A	A	A	A		A	A	A	A	A
gene-HP0566:cds-NP_207361.1#NC_000915.1#598046:exon1:c.798_813del:p.R266fs,	ACCCATTTTCAAAAACC	A	A	A	A	A	A	A	A	A		A	A	A	A	A	A	A	A	A	A	A	A	A	A			A	A	A	A	A	A	A	A					A	A	A	A		A	A	A	A	A
gene-HP0566:cds-NP_207361.1#NC_000915.1#598046:exon1:c.796_811del:p.R266fs,	CCATTTTCAAAAACCCTCATGCCCAAAACACT	CCATGCCCAAAACACT	C	CCATGCCCAAAACACT	CCATGCCCAAAACACT	CCATGCCCAAAACACT	CCATGCCCAAAACACT	CCATGCCCAAAACACT	CCATGCCCAAAACACT	CCATGCCCAAAACACT		CCATGCCCAAAACACT	CCATGCCCAAAACACT	CCATGCCCAAAACACT	CCATGCCCAAAACACT	CCATGCCCAAAACACT	CCATGCCCAAAACACT	CCATGCCCAAAACACT	CCATGCCCAAAACACT	CCATGCCCAAAACACT	CCATGCCCAAAACACT	CCATGCCCAAAACACT	CCATGCCCAAAACACT	CCATGCCCAAAACACT	CCATGCCCAAAACACT			CCATGCCCAAAACACT	CCATGCCCAAAACACT	CCATGCCCAAAACACT	CCATGCCCAAAACACT	CCATGCCCAAAACACT	CCATGCCCAAAACACT	CCATGCCCAAAACACT	CCATGCCCAAAACACT					CCATGCCCAAAACACT	CCATGCCCAAAACACT	CCATGCCCAAAACACT	CCATGCCCAAAACACT		CCATGCCCAAAACACT	CCATGCCCAAAACACT	CCATGCCCAAAACACT	CCATGCCCAAAACACT	CCATGCCCAAAACACT
gene-HP0566:cds-NP_207361.1#NC_000915.1#598046:exon1:c.399_402del:p.S133fs,	TGCCG	T	T	T	T	T	T	T	T	T		T	T	T	T		T	T	T	T	T		T	T	T			T	T	T	T	T	T	T	T	T			T	T	T	T	T		T	T		T	T
gene-HP0566:cds-NP_207361.1#NC_000915.1#598046:exon1:c.398_401del:p.S133fs,	GCCGCT	GT	GT	GT	GT	GT	GT	GT	GT	GT	G	G	GT	G	GT	G	G	GT	GT	GT	G		GT	G	G			GT	GT	GT	GT	GT	GT	G	GT	G			G	GT	GT	GT	GT		GT	G		G	GT
gene-HP0566:cds-NP_207361.1#NC_000915.1#598046:exon1:c.395_396insCAAT:p.S132fs,	T	TATTG	TATTG	TATTG	TATTG	TATTG	TATTG	TATTG	TATTG	TATTG			TATTG	TATTG	TATTG	TATTG		TATTG	TATTG	TATTG			TATTG		TATTG			TATTG	TATTG	TATTG	TATTG	TATTG	TATTG		TATTG					TATTG	TATTG	TATTG	TATTG		TATTG			TATTG	TATTG
gene-HP0570:cds-NP_207365.1#NC_000915.1#602180:exon1:c.295_296del:p.H99fs,	ATG	A	A	A	A	A	A	A	A	A		A	A		A	A	A	A		A		A		A	A	A	A	A	A	A	A	A		A		A	A	A		A	A	A		A	A
gene-HP0570:cds-NP_207365.1#NC_000915.1#602180:exon1:c.288_292del:p.C96fs,	GCACCA	G	G	G	G	G	G	G	G	G	G	G	G	G	G	G	G	G	G	G	G	G	G	G	G	G	G	G	G	G	G	G	G	G	G	G	G	G	G	G	G	G	G	G	G	G	G	G	G
gene-HP0578:cds-NP_207373.1#NC_000915.1#608299:exon1:c.535_541del:p.A179fs,	TGGGCGGC	T	T	T	T	T	T	T	T	T	T	T	T	T	T	T	T	T	T	T	T	T	T	T	T			T	T	T	T	T	T	T	T	T			T	T	T	T	T		T	T	T	T	T
gene-HP0580:cds-NP_207375.1#NC_000915.1#610902:exon1:c.124_128del:p.V42fs,	AGTAAC	A	A	A	A	A	A	A	A	A	A	A	A	A	A	A	A	A	A	A	A	A	A	A	A	A	A	A	A	A	A	A	A	A	A	A	A	A	A	A	A	A	A	A	A	A	A	A	A
gene-HP0580:cds-NP_207375.1#NC_000915.1#610902:exon1:c.112_113insCACA:p.N38fs,	T												TTGTG				TTGTG																		TTGTG						TTGTG
gene-HP0580:cds-NP_207375.1#NC_000915.1#610902:exon1:c.105_108del:p.F35fs,	GCATA		G										G				G									G	G								G		G	G			G			G
gene-HP0582:cds-NP_207377.1#NC_000915.1#613019:exon1:c.300_312del:p.P100fs,	TTGGCGGAGTTGGG	T		T	T	T	T	T	T	T			T			T			T		T		T			T	T	T	T	T	T			T		T	T	T	T		T		T	T	T	T
gene-HP0582:cds-NP_207377.1#NC_000915.1#613019:exon1:c.282_288del:p.P94fs,	GCGTTGGA		G								G	G	G	G	G	G	G	G	G	G	G	G	G	G	G							G	G	G	G	G			G		G	G	G		G	G	G	G	G
gene-HP0583:cds-NP_207378.1#NC_000915.1#613977:exon1:c.511_514del:p.P171fs,	TGGGG	T	T	T	T	T	T	T	T	T	T	T	T	T	T	T	T	T	T	T	T		T	T	T	T	T	T	T	T	T	T	T	T	T		T	T	T	T	T	T	T	T	T	T	T	T	T
gene-HP0583:cds-NP_207378.1#NC_000915.1#613977:exon1:c.499_503del:p.T167fs,	GTTGGT	G	G	G	G	G	G	G	G	G	G	G	G	G	G	G	G	G	G	G	G		G	G	G	G	G	G	G	G	G	G	G	G	G		G	G	G	G	G	G	G	G	G	G	G	G	G
gene-HP0583:cds-NP_207378.1#NC_000915.1#613977:exon1:c.486_487del:p.L162fs,	GCA	G	G	G	G	G	G	G	G	G	G	G	G	G	G	G	G	G	G	G	G		G	G	G	G		G	G	G	G	G	G	G	G			G	G	G	G	G			G	G	G	G	G
gene-HP0583:cds-NP_207378.1#NC_000915.1#613977:exon1:c.462delA:p.K154fs,	CT	C	C	C	C	C	C	C	C	C	C	C	C	C	C	C	C	C	C	C	C		C	C	C	C	C	C	C	C	C	C	C	C	C		C	C	C	C	C	C		C	C	C	C	C	C
gene-HP0583:cds-NP_207378.1#NC_000915.1#613977:exon1:c.456_457del:p.N152fs,	AGG	A	A	A	A	A	A	A	A	A	A	A	A	A	A	A	A	A	A	A	A		A	A	A	A	A	A	A	A	A	A	A	A	A		A	A	A	A	A	A		A	A	A	A	A	A
gene-HP0583:cds-NP_207378.1#NC_000915.1#613977:exon1:c.454_455insG:p.N152fs,	T	TC	TC	TC	TC	TC	TC	TC	TC	TC	TC	TC	TC	TC	TC	TC	TC	TC		TC	TC		TC	TC	TC		TC	TC	TC	TC	TC	TC	TC		TC		TC	TC		TC	TC	TC		TC	TC	TC	TC	TC
gene-HP0584:cds-NP_207379.1#NC_000915.1#614855:exon1:c.56_63del:p.A19fs,	CTTTATTCG	C	C	C	C	C	C	C	C	C	C		C	C	C	C		C	C	C	C	C	C	C	C			C	C	C	C	C	C	C	C	C			C	C		C	C		C	C	C	C	C
gene-HP0586:cds-NP_207381.1#NC_000915.1#616193:exon1:c.2932dupT:p.X978delinsL,	T	TA	TA	TA	TA	TA	TA	TA	TA	TA	TA	TA	TA	TA	TA	TA	TA	TA	TA	TA	TA	TA	TA	TA	TA	TA	TA	TA	TA	TA	TA	TA	TA	TA	TA	TA	TA	TA	TA	TA	TA	TA	TA	TA	TA	TA	TA	TA	TA
gene-HP0586:cds-NP_207381.1#NC_000915.1#616193:exon1:c.2930dupA:p.K977fs,	C	CT	CT	CT	CT	CT	CT	CT	CT	CT	CT	CT	CT	CT	CT	CT	CT	CT	CT	CT	CT	CT	CT	CT	CT	CT	CT	CT	CT	CT	CT	CT	CT	CT	CT	CT	CT	CT	CT	CT	CT	CT	CT	CT	CT	CT	CT	CT	CT
gene-HP0594:cds-NP_207389.1#NC_000915.1#628138:exon1:c.164delA:p.X55,	TA	T	T	T	T	T	T	T	T	T	T	T	T	T	T	T	T	T	T		T	T	T	T	T	T	T	T	T	T	T	T	T	T	T	T	T	T	T	T	T	T	T	T	T	T	T	T	T
gene-HP0595:cds-NP_207390.1#NC_000915.1#628312:exon1:c.1266_1267del:p.T422fs,	CTT	C		C	C	C	C	C	C	C	C	C	C	C		C	C	C		C	C			C	C			C	C	C	C	C	C	C	C				C	C	C	C	C		C		C
gene-HP0595:cds-NP_207390.1#NC_000915.1#628312:exon1:c.1406_1407insGGGT:p.R469fs,	G	GGGGT	GGGGT	GGGGT	GGGGT	GGGGT	GGGGT	GGGGT	GGGGT	GGGGT	GGGGT	GGGGT	GGGGT	GGGGT	GGGGT	GGGGT	GGGGT	GGGGT	GGGGT	GGGGT	GGGGT	GGGGT	GGGGT	GGGGT	GGGGT			GGGGT	GGGGT	GGGGT	GGGGT	GGGGT	GGGGT	GGGGT		GGGGT			GGGGT	GGGGT	GGGGT	GGGGT	GGGGT		GGGGT	GGGGT	GGGGT	GGGGT	GGGGT
gene-HP0595:cds-NP_207390.1#NC_000915.1#628312:exon1:c.1408_1411del:p.N470fs,	AAACG	A	A	A	A	A	A	A	A	A	A	A	A	A	A	A	A	A	A	A	A	A	A	A	A			A	A	A	A	A	A	A	A	A			A	A	A	A	A		A	A	A	A	A
gene-HP0595:cds-NP_207390.1#NC_000915.1#628312:exon1:c.1410_1411del:p.N470fs,	ACG	A	A	A	A	A	A	A	A	A	A	A	A	A	A	A	A	A	A	A	A	A	A	A	A			A	A	A	A	A	A	A	A	A			A	A	A	A	A		A	A	A	A	A
gene-HP0597:cds-NP_207392.1#NC_000915.1#630839:exon1:c.1delA:p.M1fs,	AT												A			A			A													A	A								A
gene-HP0598:cds-NP_207393.1#NC_000915.1#632819:exon1:c.163_164insGACG:p.S55_H56delinsX,	G	GCGTC	GCGTC	GCGTC	GCGTC	GCGTC	GCGTC	GCGTC	GCGTC	GCGTC	GCGTC	GCGTC	GCGTC	GCGTC	GCGTC	GCGTC	GCGTC	GCGTC	GCGTC	GCGTC	GCGTC	GCGTC	GCGTC	GCGTC	GCGTC			GCGTC	GCGTC	GCGTC	GCGTC	GCGTC	GCGTC	GCGTC		GCGTC				GCGTC	GCGTC		GCGTC		GCGTC	GCGTC	GCGTC	GCGTC	GCGTC
gene-HP0598:cds-NP_207393.1#NC_000915.1#632819:exon1:c.153_156del:p.Q51fs,	AGGAT	A		A	A	A	A	A	A	A	A	A	A				A	A										A	A	A	A	A	A	A									A		A				A
gene-HP0599:cds-NP_207394.1#NC_000915.1#633963:exon1:c.424_425del:p.L142fs,	TAA	T	T	T	T	T	T	T	T	T	T	T	T	T	T	T	T	T	T	T	T	T	T	T	T			T	T	T	T	T	T	T	T	T			T	T	T	T	T		T	T	T	T	T
gene-HP0599:cds-NP_207394.1#NC_000915.1#633963:exon1:c.417_420del:p.G139fs,	GAGCA	G	G	G	G	G	G	G	G	G	G	G	G	G	G	G	G	G	G	G	G	G	G	G	G			G	G	G	G	G	G	G	G	G			G	G	G	G	G		G	G	G	G	G
gene-HP0599:cds-NP_207394.1#NC_000915.1#633963:exon1:c.417_418del:p.G139fs,	GCA	G	G	G	G	G	G	G	G	G	G	G	G	G	G	G	G	G	G	G	G	G	G	G	G			G	G	G	G	G	G	G	G	G			G	G	G	G	G		G	G	G	G	G
gene-HP0599:cds-NP_207394.1#NC_000915.1#633963:exon1:c.416_417insAT:p.G139fs,	A	AAT	AAT	AAT	AAT	AAT	AAT	AAT	AAT	AAT	AAT	AAT	AAT	AAT	AAT	AAT	AAT	AAT	AAT	AAT	AAT	AAT	AAT	AAT	AAT			AAT	AAT	AAT	AAT	AAT	AAT	AAT	AAT	AAT			AAT	AAT	AAT	AAT	AAT		AAT	AAT	AAT	AAT	AAT
gene-HP0600:cds-NP_207395.1#NC_000915.1#635336:exon1:c.1737_1738insG:p.K580fs,	T		TC									TC	TC	TC	TC		TC	TC	TC	TC	TC	TC	TC									TC		TC		TC			TC	TC	TC					TC	TC	TC	TC
gene-HP0600:cds-NP_207395.1#NC_000915.1#635336:exon1:c.1096dupA:p.I366fs,	A
gene-HP0600:cds-NP_207395.1#NC_000915.1#635336:exon1:c.909_910del:p.T303fs,	TCA	T	T	T	T	T	T	T	T	T	T	T	T	T	T	T	T	T	T	T	T	T						T	T	T	T		T	T	T	T				T			T		T	T	T	T	T
gene-HP0600:cds-NP_207395.1#NC_000915.1#635336:exon1:c.902_903insTT:p.S301fs,	G	GAA	GAA	GAA	GAA	GAA	GAA	GAA	GAA	GAA	GAA	GAA	GAA	GAA	GAA	GAA	GAA	GAA	GAA	GAA	GAA	GAA						GAA	GAA	GAA	GAA		GAA	GAA		GAA							GAA		GAA	GAA	GAA	GAA	GAA
gene-HP0603:cds-NP_207398.1#NC_000915.1#639632:exon1:c.185delT:p.V62fs,	GT	G	G	G	G	G	G	G	G	G	G	G	G	G	G	G	G	G	G	G	G	G	G	G	G	G	G	G	G	G	G	G	G	G	G	G	G	G	G	G	G	G	G	G	G	G	G	G	G
gene-HP0603:cds-NP_207398.1#NC_000915.1#639632:exon1:c.186delA:p.V62fs,	TA	T	T	T	T	T	T	T	T	T	T	T	T	T	T	T	T	T	T	T	T	T	T	T	T			T	T	T	T	T	T	T	T	T			T	T	T	T	T		T	T	T	T
gene-HP0603:cds-NP_207398.1#NC_000915.1#639632:exon1:c.193_194del:p.V65fs,	CGT	C	C	C	C	C	C	C	C	C	CT	C	C	C	C	C	C	C	C	C	C	C	C	C	C			C	C	C	C	C	C	C	CT	C			C	C	C	C	C		C	C	CT	C
gene-HP0605:cds-NP_207400.1#NC_000915.1#641298:exon1:c.176_177insGC:p.L59fs,	T	TGC	TGC	TGC	TGC	TGC	TGC	TGC	TGC	TGC	TGC	TGC	TGC	TGC	TGC	TGC	TGC	TGC		TGC	TGC	TGC	TGC	TGC				TGC	TGC	TGC	TGC	TGC	TGC	TGC	TGC				TGC	TGC	TGC		TGC		TGC	TGC	TGC	TGC	TGC
gene-HP0607:cds-NP_207402.1#NC_000915.1#643459:exon1:c.2432_2433insAG:p.N811fs,	A	AAG	AAG	AAG	AAG	AAG	AAG	AAG	AAG	AAG	AAG	AAG	AAG	AAG	AAG	AAG	AAG	AAG	AAG	AAG	AAG	AAG	AAG	AAG	AAG			AAG	AAG	AAG	AAG	AAG	AAG	AAG	AAG	AAG			AAG	AAG	AAG	AAG	AAG		AAG	AAG	AAG	AAG	AAG
gene-HP0607:cds-NP_207402.1#NC_000915.1#643459:exon1:c.2439_2446del:p.N813fs,	ATGCGGGCG	A	A	A	A	A	A	A	A	A	A	A	A	A	A	A	A	A	A	A	A	A	A	A	A			A	A	A	A	A	A	A	A	A			A	A	A	A	A		A	A	A	A	A
gene-HP0613:cds-NP_207408.1#NC_000915.1#657633:exon1:c.77delG:p.S26fs,	AC	A	A	A	A	A	A	A	A	A	A	A		A	A		A		A	A				A	A			A	A	A	A		A	A	A				A	A	A				A		A	A	A
gene-HP0613:cds-NP_207408.1#NC_000915.1#657633:exon1:c.57delA:p.I19fs,	GT	G	G	G	G	G	G	G	G	G	G	G			G		G	G	G	G		G		G	G			G	G	G	G	G	G	G	G	G				G	G				G	G	G	G	G
gene-HP0615:cds-NP_207410.1#NC_000915.1#659068:exon1:c.1964_1970del:p.L655fs,	TTAATCCA	T	T	T	T	T	T	T	T	T	T	T	T	T	T	T	T	T	T	T	T	T	T	T	T			T	T	T	T	T	T	T	T	T			T	T	T	T	T		T		T	T	T
gene-HP0615:cds-NP_207410.1#NC_000915.1#659068:exon1:c.1963_1964del:p.L655fs,	CAA	C		C	C	C	C	C	C	C			C	C	C	C				C			C					C	C	C	C	C			C				C	C			C						C
gene-HP0615:cds-NP_207410.1#NC_000915.1#659068:exon1:c.1962_1963insGAAT:p.L655fs,	A	AATTC		AATTC	AATTC	AATTC	AATTC	AATTC	AATTC	AATTC			AATTC	AATTC	AATTC	AATTC				AATTC		AATTC						AATTC	AATTC	AATTC	AATTC	AATTC			AATTC				AATTC	AATTC			AATTC						AATTC
gene-HP0617:cds-NP_207412.1#NC_000915.1#662092:exon1:c.234delC:p.G78fs,	GC	G	G	G	G	G	G	G	G	G	G	G	G	G	G	G	G	G	G	G	G	G	G	G	G			G	G	G	G	G	G	G	G	G			G	G	G	G	G		G	G	G	G
gene-HP0617:cds-NP_207412.1#NC_000915.1#662092:exon1:c.237_238insC:p.A79fs,	T	TC	TC	TC	TC	TC	TC	TC	TC	TC			TC			TC	TC			TC		TC	TC	TC	TC			TC	TC	TC	TC			TC	TC	TC			TC	TC	TC	TC	TC		TC	TC		TC
gene-HP0617:cds-NP_207412.1#NC_000915.1#662092:exon1:c.390_391del:p.R130fs,	GCT	G	G	G	G	G	G	G	G	G	G	G	G	G	G	G	G	G	G	G	G	G	G	G	G	G	G	G	G	G	G	G	G	G	G	G	G	G	G	G	G	G	G	G	G	G	G	G	G
gene-HP0617:cds-NP_207412.1#NC_000915.1#662092:exon1:c.396_397insTG:p.P132fs,	T	TTG	TTG	TTG	TTG	TTG	TTG	TTG	TTG	TTG	TTG	TTG	TTG	TTG	TTG	TTG	TTG	TTG	TTG	TTG	TTG	TTG	TTG	TTG	TTG	TTG	TTG	TTG	TTG	TTG	TTG	TTG	TTG	TTG	TTG	TTG	TTG	TTG	TTG	TTG	TTG	TTG	TTG	TTG	TTG	TTG	TTG	TTG	TTG
gene-HP0618:cds-NP_207413.1#NC_000915.1#663842:exon1:c.567_576del:p.F189fs,	TCGGTAATTAAAA		T								T	T	T		T	T	T	T	T	T	T			T	T							T	T	T	T				T	T	T	T	T		T	T		T
gene-HP0618:cds-NP_207413.1#NC_000915.1#663842:exon1:c.575delA:p.X192,	TA		T								T	T	T		T	T	T	T	T	T	T			T	T							T	T	T	T				T	T	T	T	T		T	T		T
gene-HP0621:cds-NP_207415.1#NC_000915.1#666409:exon1:c.43_44insACCCCCGATAAACCCAAA:p.M15delinsNPRX,	A										ATTGGGGTTTATTGGGGGGGGT											ATTGGGGTTTATTGGGGGGGGT	ATTGGGGTTTATTGGGGGGGGT	ATTGGGGTTTATTGGGGGGGGT	ATTGGGGTTTATTGGGGGGGGT	ATTGGGGTTTATTGGGGGGGGT	ATTGGGGTTTATTGGGGGGGGT						ATTGGGGTTTATTGGGGGGGGT			ATTGGGGTTTATTGGGGGGGGT	ATTGGGGTTTATTGGGGGGGGT	ATTGGGGTTTATTGGGGGGGGT					ATTGGGGTTTATTGGGGGGGGT	ATTGGGGTTTATTGGGGGGGGT				ATTGGGGTTTATTGGGGGGGGT	ATTGGGGTTTATTGGGGGGGGT
gene-HP0621:cds-NP_207415.1#NC_000915.1#666409:exon1:c.42_43insGACCCCCAATAAACCCCA:p.M15delinsDPQX,	T	TTGGGGTTTATTGGGGGTC	TTGGGGTTTATTGGGGGTC	TTGGGGTTTATTGGGGGTC	TTGGGGTTTATTGGGGGTC	TTGGGGTTTATTGGGGGTC	TTGGGGTTTATTGGGGGTC	TTGGGGTTTATTGGGGGTC	TTGGGGTTTATTGGGGGTC	TTGGGGTTTATTGGGGGTC	TTGGGGTTTATTGGGGGTC	TTGGGGTTTATTGGGGGTC	TTGGGGTTTATTGGGGGTC	TTGGGGTTTATTGGGGGTC	TTGGGGTTTATTGGGGGTC	TTGGGGTTTATTGGGGGTC	TTGGGGTTTATTGGGGGTC		TTGGGGTTTATTGGGGGTC	TTGGGGTTTATTGGGGGTC	TTGGGGTTTATTGGGGGTC	TTGGGGTTTATTGGGGGTC	TTGGGGTTTATTGGGGGTC	TTGGGGTTTATTGGGGGTC	TTGGGGTTTATTGGGGGTC	TTGGGGTTTATTGGGGGTC	TTGGGGTTTATTGGGGGTC	TTGGGGTTTATTGGGGGTC	TTGGGGTTTATTGGGGGTC	TTGGGGTTTATTGGGGGTC	TTGGGGTTTATTGGGGGTC	TTGGGGTTTATTGGGGGTC	TTGGGGTTTATTGGGGGTC		TTGGGGTTTATTGGGGGTC	TTGGGGTTTATTGGGGGTC	TTGGGGTTTATTGGGGGTC	TTGGGGTTTATTGGGGGTC	TTGGGGTTTATTGGGGGTC	TTGGGGTTTATTGGGGGTC	TTGGGGTTTATTGGGGGTC	TTGGGGTTTATTGGGGGTC	TTGGGGTTTATTGGGGGTC	TTGGGGTTTATTGGGGGTC		TTGGGGTTTATTGGGGGTC		TTGGGGTTTATTGGGGGTC	TTGGGGTTTATTGGGGGTC
gene-HP0626:cds-NP_207420.1#NC_000915.1#672691:exon1:c.44_47del:p.S15fs,	TCTAACC	TCC	TCC	TCC	TCC	TCC	TCC	TCC	TCC	TCC	TCC	TCC	TCC	TCC	TCC	TCC	TCC		TCC		TCC		TCC	TCC	TCC			TCC	TCC	TCC	TCC	TCC	TCC	TCC		TCC			TCC		TCC	TCC	TCC		TCC	TCC	TCC	TCC	TCC
gene-HP0626:cds-NP_207420.1#NC_000915.1#672691:exon1:c.50_51insGTTG:p.H17fs,	A	AGTTG	AGTTG	AGTTG	AGTTG	AGTTG	AGTTG	AGTTG	AGTTG	AGTTG	AGTTG	AGTTG	AGTTG	AGTTG	AGTTG	AGTTG	AGTTG	AGTTG	AGTTG	AGTTG	AGTTG	AGTTG	AGTTG	AGTTG	AGTTG			AGTTG	AGTTG	AGTTG	AGTTG	AGTTG	AGTTG	AGTTG	AGTTG	AGTTG			AGTTG	AGTTG	AGTTG	AGTTG	AGTTG		AGTTG	AGTTG	AGTTG	AGTTG	AGTTG
gene-HP0626:cds-NP_207420.1#NC_000915.1#672691:exon1:c.213delG:p.E71fs,	AG	A	A	A	A	A	A	A	A	A	A	A	A	A	A	A	A	A	A	A	A	A	A	A	A			A	A	A	A	A	A	A	A	A			A	A	A	A	A		A	A	A	A	A
gene-HP0629:cds-NP_207423.1#NC_000915.1#675123:exon1:c.479_480del:p.D160fs,	GAC		G									G		G		G	G	G			G	G		G	G							G	G		G	G			G	G		G	G			G	G		G
gene-HP0629:cds-NP_207423.1#NC_000915.1#675123:exon1:c.484delC:p.H162fs,	TC	T	T	T	T	T	T	T	T	T	T	T		T	T	T	T	T		T	T	T		T	T			T	T	T	T	T	T		T	T			T	T	T	T	T			T	T		T
gene-HP0629:cds-NP_207423.1#NC_000915.1#675123:exon1:c.484_485insTT:p.H162fs,	C		CTT									CTT		CTT	CTT	CTT	CTT	CTT		CTT	CTT	CTT		CTT	CTT							CTT	CTT		CTT	CTT				CTT		CTT	CTT			CTT	CTT		CTT
gene-HP0629:cds-NP_207423.1#NC_000915.1#675123:exon1:c.496delG:p.G166fs,	AG
gene-HP0629:cds-NP_207423.1#NC_000915.1#675123:exon1:c.774_775del:p.E258fs,	AGG	A	A	A	A	A	A	A	A	A					A		A									A	A	A	A	A	A			A			A	A			A			A				A
gene-HP0635:cds-NP_207429.1#NC_000915.1#682079:exon1:c.752_762del:p.S251fs,	AGCCGTTCTTGT	A	A	A	A	A	A	A	A	A	A	A	A	A	A	A	A	A	A	A	A	A	A	A	A	A	A	A	A	A	A	A	A	A	A	A	A	A	A	A	A	A	A	A	A	A	A	A	A
gene-HP0638:cds-NP_207432.1#NC_000915.1#684773:exon1:c.895_896insATAACTGTAA:p.Y299fs,	T	TATAACTGTAA		TATAACTGTAA	TATAACTGTAA	TATAACTGTAA	TATAACTGTAA	TATAACTGTAA	TATAACTGTAA	TATAACTGTAA	TATAACTGTAA	TATAACTGTAA	TATAACTGTAA	TATAACTGTAA	TATAACTGTAA		TATAACTGTAA		TATAACTGTAA	TATAACTGTAA	TATAACTGTAA	TATAACTGTAA	TATAACTGTAA	TATAACTGTAA	TATAACTGTAA			TATAACTGTAA	TATAACTGTAA	TATAACTGTAA	TATAACTGTAA	TATAACTGTAA		TATAACTGTAA	TATAACTGTAA				TATAACTGTAA	TATAACTGTAA	TATAACTGTAA	TATAACTGTAA	TATAACTGTAA		TATAACTGTAA	TATAACTGTAA	TATAACTGTAA	TATAACTGTAA	TATAACTGTAA
gene-HP0638:cds-NP_207432.1#NC_000915.1#684773:exon1:c.900_901insTTTAAATAAT:p.N300_F301delinsNFKX,	C	CTTTAAATAAT		CTTTAAATAAT	CTTTAAATAAT	CTTTAAATAAT	CTTTAAATAAT	CTTTAAATAAT	CTTTAAATAAT	CTTTAAATAAT	CTTTAAATAAT	CTTTAAATAAT	CTTTAAATAAT	CTTTAAATAAT	CTTTAAATAAT		CTTTAAATAAT		CTTTAAATAAT	CTTTAAATAAT	CTTTAAATAAT	CTTTAAATAAT	CTTTAAATAAT	CTTTAAATAAT	CTTTAAATAAT			CTTTAAATAAT	CTTTAAATAAT	CTTTAAATAAT	CTTTAAATAAT	CTTTAAATAAT		CTTTAAATAAT	CTTTAAATAAT				CTTTAAATAAT	CTTTAAATAAT	CTTTAAATAAT	CTTTAAATAAT	CTTTAAATAAT		CTTTAAATAAT	CTTTAAATAAT	CTTTAAATAAT	CTTTAAATAAT	CTTTAAATAAT
gene-HP0638:cds-NP_207432.1#NC_000915.1#684773:exon1:c.901_902insTTAAATAAC:p.F301delinsFKX,	T	TTTAAATAAC	TTTAAATAAC	TTTAAATAAC	TTTAAATAAC	TTTAAATAAC	TTTAAATAAC	TTTAAATAAC	TTTAAATAAC	TTTAAATAAC	TTTAAATAAC	TTTAAATAAC	TTTAAATAAC	TTTAAATAAC	TTTAAATAAC		TTTAAATAAC		TTTAAATAAC	TTTAAATAAC	TTTAAATAAC	TTTAAATAAC	TTTAAATAAC	TTTAAATAAC	TTTAAATAAC			TTTAAATAAC	TTTAAATAAC	TTTAAATAAC	TTTAAATAAC	TTTAAATAAC		TTTAAATAAC	TTTAAATAAC				TTTAAATAAC	TTTAAATAAC	TTTAAATAAC	TTTAAATAAC	TTTAAATAAC		TTTAAATAAC	TTTAAATAAC	TTTAAATAAC	TTTAAATAAC	TTTAAATAAC
gene-HP0638:cds-NP_207432.1#NC_000915.1#684773:exon1:c.903_904insAAATAACTTA:p.F301_K302delinsFKX,	T	TAAATAACTTA	TAAATAACTTA	TAAATAACTTA	TAAATAACTTA	TAAATAACTTA	TAAATAACTTA	TAAATAACTTA	TAAATAACTTA	TAAATAACTTA	TAAATAACTTA	TAAATAACTTA	TAAATAACTTA	TAAATAACTTA	TAAATAACTTA		TAAATAACTTA		TAAATAACTTA	TAAATAACTTA	TAAATAACTTA	TAAATAACTTA	TAAATAACTTA	TAAATAACTTA	TAAATAACTTA			TAAATAACTTA	TAAATAACTTA	TAAATAACTTA	TAAATAACTTA	TAAATAACTTA		TAAATAACTTA	TAAATAACTTA				TAAATAACTTA	TAAATAACTTA	TAAATAACTTA	TAAATAACTTA	TAAATAACTTA		TAAATAACTTA	TAAATAACTTA	TAAATAACTTA	TAAATAACTTA	TAAATAACTTA
gene-HP0638:cds-NP_207432.1#NC_000915.1#684773:exon1:c.904_905insAATAACTTTT:p.K302_N303delinsKX,	A	AAATAACTTTT		AAATAACTTTT	AAATAACTTTT	AAATAACTTTT	AAATAACTTTT	AAATAACTTTT	AAATAACTTTT	AAATAACTTTT	AAATAACTTTT	AAATAACTTTT	AAATAACTTTT	AAATAACTTTT	AAATAACTTTT		AAATAACTTTT		AAATAACTTTT	AAATAACTTTT	AAATAACTTTT	AAATAACTTTT	AAATAACTTTT	AAATAACTTTT	AAATAACTTTT			AAATAACTTTT	AAATAACTTTT	AAATAACTTTT	AAATAACTTTT	AAATAACTTTT		AAATAACTTTT	AAATAACTTTT				AAATAACTTTT	AAATAACTTTT	AAATAACTTTT	AAATAACTTTT	AAATAACTTTT		AAATAACTTTT	AAATAACTTTT	AAATAACTTTT	AAATAACTTTT	AAATAACTTTT
gene-HP0640:cds-NP_207434.1#NC_000915.1#686476:exon1:c.801_802del:p.T267fs,	CGA	C	C	C	C	C	C	C	C	C	C	C	C	C	C	C	C	C	C	C	C	C	C	C	C	C	C	C	C	C	C	C	C	C	C	C	C	C	C	C	C	C	C	C	C	C	C	C	C
gene-HP0640:cds-NP_207434.1#NC_000915.1#686476:exon1:c.805_806insTA:p.V269fs,	G	GTA	GTA	GTA	GTA	GTA	GTA	GTA	GTA	GTA	GTA	GTA		GTA	GTA	GTA		GTA		GTA	GTA		GTA	GTA	GTA			GTA	GTA	GTA	GTA	GTA		GTA	GTA				GTA	GTA	GTA		GTA			GTA	GTA	GTA	GTA
gene-HP0640:cds-NP_207434.1#NC_000915.1#686476:exon1:c.1199delG:p.R400fs,	AG	A	A	A	A	A	A	A	A	A	A	A	A	A	A	A	A	A	A	A	A	A	A	A	A			A	A	A	A	A	A	A	A	A			A	A	A	A	A		A	A	A	A	A
gene-HP0642:cds-NP_207436.1#NC_000915.1#687927:exon1:c.653dupA:p.X218delinsX,	T	TA	TA	TA	TA	TA	TA	TA	TA	TA	TA	TA	TA	TA	TA	TA	TA	TA	TA		TA	TA	TA	TA	TA	TA	TA	TA	TA	TA	TA	TA	TA	TA	TA	TA	TA	TA	TA	TA	TA	TA		TA	TA	TA		TA	TA
gene-HP0644:cds-NP_207438.1#NC_000915.1#690061:exon1:c.273_274del:p.F91fs,	TCA	T	T	T	T	T	T	T	T	T	T	T		T	T	T	T	T	T	T	T	T	T	T	T			T	T	T	T	T	T	T	T	T			T	T	T	T	T		T	T	T	T	T
gene-HP0644:cds-NP_207438.1#NC_000915.1#690061:exon1:c.275_276del:p.M92fs,	ATG	A	A	A	A	A	A	A	A	A	A	A		A	A		A	A	A	A	A	A	A	A	A			A	A	A	A		A	A	A				A	A	A	A	A		A	A	A	A	A
gene-HP0644:cds-NP_207438.1#NC_000915.1#690061:exon1:c.277_278insGT:p.L93fs,	C	CGT	CGT	CGT	CGT	CGT	CGT	CGT	CGT	CGT	CGT	CGT		CGT	CGT		CGT	CGT	CGT	CGT		CGT	CGT					CGT	CGT	CGT	CGT		CGT	CGT	CGT				CGT		CGT	CGT	CGT		CGT	CGT	CGT	CGT	CGT
gene-HP0648:cds-NP_207442.1#NC_000915.1#693285:exon1:c.531_534del:p.L177fs,	TTGCC	T	T	T	T	T	T	T	T	T	T	T	T	T	T	T	T	T	T	T	T	T	T	T	T			T	T	T	T	T	T	T	T	T			T	T	T	T	T		T	T	T	T	T
gene-HP0651:cds-NP_207445.1#NC_000915.1#696661:exon1:c.1298_1299insGAGA:p.N433fs,	A	ATCTC	ATCTC		ATCTC	ATCTC	ATCTC	ATCTC	ATCTC	ATCTC		ATCTC	ATCTC		ATCTC	ATCTC		ATCTC			ATCTC	ATCTC	ATCTC					ATCTC	ATCTC	ATCTC	ATCTC	ATCTC	ATCTC		ATCTC				ATCTC			ATCTC	ATCTC		ATCTC	ATCTC	ATCTC	ATCTC	ATCTC
gene-HP0651:cds-NP_207445.1#NC_000915.1#696661:exon1:c.1293_1296del:p.R431fs,	TAACC	T	T	T	T	T	T	T	T	T		T	T	T	T	T		T			T	T	T	T		T	T	T	T	T	T	T	T		T				T		T	T	T		T	T		T	T
gene-HP0651:cds-NP_207445.1#NC_000915.1#696661:exon1:c.442_445del:p.D148fs,	TTGTC	T	T	T	T	T	T	T	T	T	T	T	T	T	T	T	T	T	T	T	T	T	T	T	T			T	T	T	T		T	T	T	T			T	T	T	T	T		T	T	T	T	T
gene-HP0651:cds-NP_207445.1#NC_000915.1#696661:exon1:c.442delG:p.D148fs,	TC	T	T	T	T	T	T	T	T	T	T		T	T	T	T	T	T	T	T	T							T	T	T	T	T	T	T	T	T						T			T	T		T	T
gene-HP0651:cds-NP_207445.1#NC_000915.1#696661:exon1:c.63delA:p.K21fs,	AT																																													A	A
gene-HP0651:cds-NP_207445.1#NC_000915.1#696661:exon1:c.56delT:p.V19fs,	GA		G		G	G					G	G	G	G	G	G	G	G	G	G		G	G					G				G	G	G	G	G				G	G	G	G			G			G
gene-HP0652:cds-NP_207446.1#NC_000915.1#698131:exon1:c.441_442insCC:p.L148fs,	A	AGG	AGG	AGG	AGG	AGG	AGG	AGG	AGG	AGG	AGG	AGG	AGG	AGG	AGG	AGG	AGG	AGG	AGG	AGG	AGG	AGG	AGG	AGG	AGG			AGG	AGG	AGG	AGG	AGG	AGG	AGG	AGG	AGG				AGG	AGG	AGG	AGG		AGG	AGG	AGG	AGG	AGG
gene-HP0652:cds-NP_207446.1#NC_000915.1#698131:exon1:c.438_439del:p.L146fs,	ACG	A	A	A	A	A	A	A	A	A	A		A	A	A			A	A		A	A	A					A	A	A	A	A	A	A						A	A	A				A	A		A
gene-HP0655:cds-NP_207449.1#NC_000915.1#700734:exon1:c.135_162del:p.E45fs,	AAGCTCCAAAAAATGAAGTTCAAAGAAAT	A	A	A	A	A	A	A	A	A	A		A	A	A	A	A	A	A	A	A	A		A	A	A	A	A	A	A	A				A	A	A	A	A	A	A		A	A		A
gene-HP0655:cds-NP_207449.1#NC_000915.1#700734:exon1:c.165_166del:p.E55fs,	AAG										A						A			A						A	A								A		A	A					A			A		A
gene-HP0656:cds-NP_207450.1#NC_000915.1#703396:exon1:c.164_165insA:p.L55fs,	T	TA	TA	TA	TA		TA	TA	TA	TA	TA	TA	TA	TA	TA		TA	TA	TA	TA	TA	TA	TA	TA	TA			TA	TA	TA	TA	TA	TA	TA	TA	TA			TA	TA	TA	TA	TA		TA		TA	TA	TA
gene-HP0656:cds-NP_207450.1#NC_000915.1#703396:exon1:c.167_171del:p.R56fs,	AGGGTG	A	A	A	A	A	A	A	A	A	A	A	A	A	A	A	A	A	A	A	A	A	A	A	A			A	A	A	A	A	A	A	A	A			A	A	A	A	A		A	A	A	A	A
gene-HP0659:cds-NP_207453.1#NC_000915.1#707275:exon1:c.1245dupA:p.X415delinsX,	G		GA								GA		GA	GA	GA	GA	GA		GA	GA		GA	GA	GA	GA							GA		GA	GA	GA			GA	GA	GA	GA	GA		GA	GA	GA		GA
gene-HP0660:cds-NP_207454.1#NC_000915.1#708529:exon1:c.983_984insAACGC:p.E328fs,	A	AAACGC	AAACGC	AAACGC	AAACGC	AAACGC	AAACGC	AAACGC	AAACGC	AAACGC	AAGTGC	AAACGC	AAACGC	AAACGC	AAACGC	AAACGC	AAACGC	AAACGC	AAACGC		AAACGC	AAACGC		AAACGC	AAACGC			AAACGC	AAACGC	AAACGC	AAACGC	AAACGC	AAGTGC	AAACGC	AAACGC	AAGTGC			AAACGC		AAACGC	AAACGC	AAACGC		AAACGC	AAGTGC	AAACGC	AAGTGC	AAACGC
gene-HP0660:cds-NP_207454.1#NC_000915.1#708529:exon1:c.985_986insCGCCT:p.S329fs,	A	ACGCCT	ACGCCT	ACGAAT	ACGCCT	ACGAAT	ACGAAT	ACGCCT	ACGCCT	ACGAAT		ACGAAT	ACGCCT	ACGAAT	ACGAAT	ACGAAT	ACGAAT	ACGCCT	ACGAAT		ACGCCT	ACGCCT		ACGCCT	ACGAAT			ACGAAT	ACGAAT	ACGCCT	ACGAAT	ACGCCT		ACGCCT	ACGAAT				ACGCCT		ACGCCT	ACGAAT	ACGCCT		ACGAAT		ACGAAT		ACGAAT
gene-HP0661:cds-NP_207455.1#NC_000915.1#709532:exon1:c.426_429del:p.T142fs,	CCACT	C	C	C	C	C	C	C	C	C	C	C	C	C	C	C	C	C	C	C	C	C	C	C	C			C	C	C	C	C	C	C	C	C			C		C	C	C		C	C	C	C	C
gene-HP0661:cds-NP_207455.1#NC_000915.1#709532:exon1:c.427_430del:p.T143fs,	CACTT	C	C	C	C	C	C	C	C	C	C	C	C	C	C	C	C	C	C	C	C	C	C	C	C			C	C	C	C	C	C	C	C	C			C		C	C	C		C	C	C	C	C
gene-HP0662:cds-NP_207456.1#NC_000915.1#709972:exon1:c.35_36insTG:p.Y12fs,	A	ATG	ATG	ATG	ATG	ATG	ATG	ATG	ATG	ATG	ATG	ATG	ATG	ATG	ATG	ATG	ATG	ATG	ATG	ATG	ATG	ATG	ATG	ATG	ATG			ATG	ATG	ATG	ATG	ATG	ATG	ATG	ATG	ATG			ATG		ATG	ATG	ATG		ATG	ATG	ATG	ATG
gene-HP0665:cds-NP_207459.1#NC_000915.1#712341:exon1:c.1374_1374del:p.*458fs,	GAATGAAAATATT	G	G	G	G	G	G	G	G	G	G	G	G	G	G	G	G	G	G	G	G	G	G	G	G			G	G	G	G	G	G	G	G	G			G	G	G	G	G		G	G	G	G	G
gene-HP0666:cds-NP_207460.1#NC_000915.1#713711:exon1:c.368_369insGGTG:p.S123fs,	C	CGGTG	CGGTG	CGGTG	CGGTG	CGGTG	CGGTG	CGGTG	CGGTG	CGGTG	CGGTG	CGGTG		CGGTG	CGGTG	CGGTG	CGGTG	CGGTG	CGGTG	CGGTG	CGGTG	CGGTG	CGGTG	CGGTG	CGGTG			CGGTG	CGGTG	CGGTG	CGGTG	CGGTG	CGGTG		CGGTG	CGGTG			CGGTG	CGGTG	CGGTG	CGGTG	CGGTG		CGGTG	CGGTG	CGGTG	CGGTG	CGGTG
gene-HP0666:cds-NP_207460.1#NC_000915.1#713711:exon1:c.370_373del:p.T124fs,	AACTG	A	A	A	A	A	A	A	A	A	A	A	A	A	A	A	A	A	A	A	A	A	A	A	A			A	A	A	A	A	A	A	A	A			A	A	A	A	A		A	A	A	A	A
gene-HP0670:cds-NP_207464.1#NC_000915.1#719856:exon1:c.1325delA:p.E442fs,	GA	G	G	G	G	G	G	G	G	G		G		G	G	G	G			G	G	G	G	G	G	G	G	G	G	G	G	G	G	G	G	G	G	G		G	G	G	G	G		G	G	G	G
gene-HP0670:cds-NP_207464.1#NC_000915.1#719856:exon1:c.1334dupC:p.T445fs,	A	AC	AC	AC	AC	AC	AC	AC	AC	AC	AC	AC		AC	AC					AT	AT	AC	AC	AC	AC			AC	AC	AC	AC	AC	AC	AC		AC				AC	AC	AC	AC				AC	AC	AC
gene-HP0671:cds-NP_207465.1#NC_000915.1#721327:exon1:c.414_417del:p.L138fs,	TTCAC	T	T	T	T	T	T	T	T	T	T	T	T	T	T	T	T	T	T	T	T	T	T	T	T			T	T	T	T	T	T	T	T	T			T	T	T	T	T		T	T	T	T	T
gene-HP0671:cds-NP_207465.1#NC_000915.1#721327:exon1:c.420_421insTGAG:p.Q140_P141delinsQX,	A	ATGAG		ATGAG	ATGAG	ATGAG	ATGAG	ATGAG	ATGAG	ATGAG		ATGAG	ATGAG		ATGAG		ATGAG	ATGAG	ATGAG	ATGAG	ATGAG	ATGAG	ATGAG	ATGAG	ATGAG			ATGAG	ATGAG	ATGAG	ATGAG	ATGAG	ATGAG	ATGAG	ATGAG	ATGAG			ATGAG	ATGAG	ATGAG	ATGAG	ATGAG		ATGAG	ATGAG	ATGAG	ATGAG	ATGAG
gene-HP0672:cds-NP_207466.1#NC_000915.1#722298:exon1:c.583_584insCT:p.T195fs,	A	ACT	ACT	ACT	ACT	ACT	ACT	ACT	ACT	ACT		ACT	ACT	ACT		ACT	ACT	ACT	ACT	ACT	ACT	ACT	ACT	ACT	ACT			ACT	ACT	ACT	ACT	ACT	ACT	ACT	ACT	ACT			ACT	ACT	ACT		ACT		ACT	ACT	ACT	ACT	ACT
gene-HP0672:cds-NP_207466.1#NC_000915.1#722298:exon1:c.588_589del:p.K196fs,	AAG	A	A	A	A	A	A	A	A	A	A	A	A	A	A	A	A	A	A	A	A	A	A	A	A			A	A	A	A	A	A	A	A	A			A	A	A	A	A		A	A	A	A	A
gene-HP0672:cds-NP_207466.1#NC_000915.1#722298:exon1:c.1172delA:p.X391,	TA	T	T	T	T	T	T	T	T	T	T	T	T	T	T	T		T	T	T			T	T	T			T	T	T	T	T		T		T			T		T	T	T		T	T	T	T	T
gene-HP0681:cds-NP_207475.1#NC_000915.1#731586:exon1:c.91_92insAT:p.C31fs,	C										CAT						CAT		CAT	CAT			CAT													CAT			CAT	CAT	CAT	CAT	CAT				CAT		CAT
gene-HP0681:cds-NP_207475.1#NC_000915.1#731586:exon1:c.85_86del:p.G29fs,	TCC										T		T		T		T	T	T	T			T									T			T	T			T	T	T	T	T				T	T	T
gene-HP0681:cds-NP_207475.1#NC_000915.1#731586:exon1:c.54_55insATCA:p.E19fs,	C																CTGAT			CTGAT																CTGAT			CTGAT	CTGAT	CTGAT	CTGAT	CTGAT						CTGAT
gene-HP0681:cds-NP_207475.1#NC_000915.1#731586:exon1:c.48_51del:p.S16fs,	AATCG	A				A	A	A	A	A			A	A			A	A		A								A	A	A	A	A				A			A	A	A	A	A				A	A	A
gene-HP0682:cds-NP_207476.1#NC_000915.1#732132:exon1:c.308_309insG:p.K103fs,	T										TC		TC		TC		TC	TC	TC		TC		TC			TC	TC								TC		TC	TC	TC	TC		TC	TC	TC		TC	TC	TC	TC
gene-HP0701:cds-NP_207495.1#NC_000915.1#752511:exon1:c.2455_2456insAT:p.T819fs,	AC	AATC		AATC	AATC	AATC	AATC	AATC	AATC	AATC	AATC	AATC	AATC		AATC		AATC		AATC	AATC	AATC	AATC	AATC	AATC	AATC			AATC	AATC	AATC	AATC	AATC	AATC	AATC	AATC				AATC	AATC		AATC			AATC	AATC	AATC	AATC	AATC
gene-HP0701:cds-NP_207495.1#NC_000915.1#752511:exon1:c.2460_2463del:p.S820fs,	CTTCG	C	C	C	C	C	C	C	C	C	C	C	C	C	C	C	CCG	C	C	C	C	C	C	C	C			C	C	C	C	C	C	CCG	C	C			C	C	C	C			C	C	C	C	C
gene-HP0701:cds-NP_207495.1#NC_000915.1#752511:exon1:c.2472delT:p.N824fs,	AT	A	A	A	A	A	A	A	A	A	A	A	A	A	A	A	A	A	A	A	A	A	A	A	A			A	A	A	A	A	A	A	A	A			A	A	A	A			A	A	A	A	A
gene-HP0705:cds-NP_207499.1#NC_000915.1#757281:exon1:c.997_998insCC:p.S333fs,	C		CGG								CGG	CGG		CGG		CGG	CGG	CGG	CGG	CGG	CGG	CGG	CGG	CGG	CGG							CGG	CGG	CGG	CGG	CGG			CGG	CGG	CGG	CGG	CGG		CGG	CGG		CGG
gene-HP0706:cds-NP_207500.1#NC_000915.1#760271:exon1:c.821dupA:p.X274delinsX,	T										TA			TA		TA	TA			TA																						TA				TA			TA
gene-HP0707:cds-NP_207501.1#NC_000915.1#761271:exon1:c.60_61del:p.F20fs,	TCA	T	T	T	T	T	T	T	T	T	T	T	T	T	T	T	T	T	T	T	T		T	T	T			T	T	T	T	T	T	T	T	T			T	T	T	T	T		T	T	T	T	T
gene-HP0707:cds-NP_207501.1#NC_000915.1#761271:exon1:c.62_63del:p.M21fs,	ATG	A	A	A	A	A	A	A	A	A	A	A	A	A	A	A	A	A	A	A	A		A	A	A			A	A	A	A	A	A	A	A	A			A	A	A	A	A		A	A	A	A	A
gene-HP0710:cds-NP_207504.1#NC_000915.1#763981:exon1:c.278_279insG:p.N93fs,	A											AG	AG	AG	AG	AG	AG		AG		AG	AG	AG	AG	AG	AG	AG					AG	AG			AG	AG	AG	AG	AG	AG		AG	AG	AG	AG	AG	AG
gene-HP0710:cds-NP_207504.1#NC_000915.1#763981:exon1:c.721_722insGCCC:p.K241fs,	A																		AGCCC																											AGCCC	AGCCC		AGCCC
gene-HP0710:cds-NP_207504.1#NC_000915.1#763981:exon1:c.1107_1108insCCAA:p.V369fs,	G	GCCAA	GCCAA	GCCAA	GCCAA	GCCAA	GCCAA	GCCAA	GCCAA	GCCAA	GCCAA	GCCAA		GCCAA		GCCAA	GCCAA	GCCAA	GCCAA	GCCAA	GCCAA	GCCAA	GCCAA			GCCAA		GCCAA	GCCAA	GCCAA	GCCAA	GCCAA	GCCAA	GCCAA	GCCAA	GCCAA		GCCAA	GCCAA	GCCAA	GCCAA	GCCAA	GCCAA		GCCAA	GCCAA	GCCAA	GCCAA	GCCAA
gene-HP0710:cds-NP_207504.1#NC_000915.1#763981:exon1:c.1109_1125del:p.P370fs,	CCGGTGATGAAAGATGGT	C	C	C	C	C	C	C	C	C	C	C		C		C	C	C	C	C	C	C	C					C	C	C	C	C	C	C	C	C			C	C	C	C	C		C	C	C	C	C
gene-HP0710:cds-NP_207504.1#NC_000915.1#763981:exon1:c.1110_1117del:p.P370fs,	CGGTGATGAAA	CAA	CAA	CAA	CAA	CAA	CAA	CAA	CAA	CAA	CAA	CAA		CAA		CAA	CAA	CAA	CAA	CAA	CAA	CAA	CAA					CAA	CAA	CAA	CAA	CAA	CAA	CAA	CAA	CAA			CAA	CAA	CAA	CAA	CAA		CAA	CAA	CAA	CAA	CAA
gene-HP0710:cds-NP_207504.1#NC_000915.1#763981:exon1:c.1134_1143del:p.E378fs,	AAAAGGATAGT	A	A	A	A	A	A	A	A	A	A	A		A		A	A	A	A	A	A	A	A					A	A	A	A	A	A	A	A	A			A	A	A	A	A		A	A	A	A	A
gene-HP0710:cds-NP_207504.1#NC_000915.1#763981:exon1:c.1811_1812insT:p.T604fs,	C																CT		CT																										CT
gene-HP0710:cds-NP_207504.1#NC_000915.1#763981:exon1:c.1962delC:p.F654fs,	TC	T	T	T	T	T	T	T	T	T	T	T	T	T	T	T	T	T	T	T	T	T	T	T	T			T	T	T	T	T	T	T	T	T			T	T	T	T	T		T	T	T	T	T
gene-HP0711:cds-NP_207505.1#NC_000915.1#766153:exon1:c.355_356insGT:p.S119fs,	A													AGT				AGT		AGT			AGT			AGT	AGT					AGT	AGT		AGT		AGT	AGT		AGT				AGT			AGT		AGT
gene-HP0723:cds-NP_207517.1#NC_000915.1#776480:exon1:c.885delC:p.F295fs,	TG	T	T	T	T	T	T	T	T	T	T	T	T	T	T	T	T	T	T	T	T	T	T	T	T	T		T	T	T	T	T	T		T	T	T	T	T	T	T	T	T		T	T	T	T	T
gene-HP0723:cds-NP_207517.1#NC_000915.1#776480:exon1:c.881_882insTATGG:p.A294fs,	G	GCCATA		GCCATA	GCCATA	GCCATA	GCCATA	GCCATA	GCCATA	GCCATA	GCCATA		GCCATA			GCCATA	GCCATA	GCCATA		GCCATA		GCCATA	GCCATA	GCCATA	GCCATA			GCCATA	GCCATA	GCCATA		GCCATA			GCCATA					GCCATA	GCCATA				GCCATA	GCCATA		GCCATA	GCCATA
gene-HP0723:cds-NP_207517.1#NC_000915.1#776480:exon1:c.878_879insAGCTTAT:p.K293fs,	C	CATAAGCT	CATAAGCT	CATAAGCT	CATAAGCT	CATAAGCT	CATAAGCT	CATAAGCT	CATAAGCT	CATAAGCT	CATAAGCT	CATAAGCT		CATAAGCT	CATAAGCT	CATAAGCT	CATAAGCT	CATAAGCT	CATAAGCT	CATAAGCT	CATAAGCT	CATAAGCT	CATAAGCT	CATAAGCT	CATAAGCT			CATAAGCT	CATAAGCT	CATAAGCT	CATAAGCT	CATAAGCT	CATAAGCT		CATAAGCT	CATAAGCT			CATAAGCT	CATAAGCT	CATAAGCT	CATAAGCT	CATAAGCT		CATAAGCT	CATAAGCT		CATAAGCT	CATAAGCT
gene-HP0723:cds-NP_207517.1#NC_000915.1#776480:exon1:c.426_429del:p.A142fs,	TGAGC	T	T	T	T	T	T	T	T	T	T	T	T	T	T	T	T	T	T	T	T	T	T	T	T	T	T	T	T	T	T	T	T	T	T	T	T	T	T	T	T	T	T	T	T	T	T	T	T
gene-HP0723:cds-NP_207517.1#NC_000915.1#776480:exon1:c.416_417del:p.V139fs,	TCA	T	T	T	T	T	T	T	T	T	T	T	T	T	T	T	T	T	T	T	T	T	T	T	T	T	T	T	T	T	T	T	T	T	T	T	T	T	T	T	T	T	T	T	T	T	T	T	T
gene-HP0723:cds-NP_207517.1#NC_000915.1#776480:exon1:c.410_411insCG:p.N137fs,	A										ACG	ACG	ACG	ACG	ACG	ACG	ACG	ACG	ACG		ACG	ACG	ACG	ACG	ACG	ACG	ACG					ACG	ACG			ACG	ACG	ACG		ACG	ACG	ACG	ACG	ACG	ACG	ACG	ACG	ACG	ACG
gene-HP0724:cds-NP_207518.1#NC_000915.1#777601:exon1:c.621_624del:p.K207fs,	AAGCG	A	A	A	A	A	A	A	A	A	A	A	A	A	A	A	A	A	A	A		A	A	A	A			A	A	A	A	A	A	A	A	A			A	A	A	A	A		A	A	A	A	A
gene-HP0724:cds-NP_207518.1#NC_000915.1#777601:exon1:c.622_625del:p.A208fs,	AGCGG	A	A	A	A	A	A	A	A	A	A	A	A	A	A	A	A	A	A	A	A	A	A	A	A			A	A	A	A	A	A	A	A	A			A	A	A	A	A		A	A	A	A	A
gene-HP0724:cds-NP_207518.1#NC_000915.1#777601:exon1:c.627_628insAAGA:p.G209fs,	C	CAAGA	CAAGA	CAAGA	CAAGA	CAAGA	CAAGA	CAAGA	CAAGA	CAAGA	CAAGA	CAAGA	CAAGA	CAAGA	CAAGA	CAAGA	CAAGA	CAAGA	CAAGA	CAAGA		CAAGA	CAAGA	CAAGA	CAAGA			CAAGA	CAAGA	CAAGA	CAAGA	CAAGA	CAAGA	CAAGA	CAAGA	CAAGA			CAAGA	CAAGA	CAAGA	CAAGA				CAAGA	CAAGA	CAAGA	CAAGA
gene-HP0725:cds-NP_207519.1#NC_000915.1#779007:exon1:c.104delA:p.N35fs,	AT																																										A
gene-HP0726:cds-NP_207520.1#NC_000915.1#781183:exon1:c.158_159del:p.T53fs,	TCG	T	T	T	T	T	T	T	T	T	T	T	T	T	T	T	T	T		T	T	T	T	T	T			T	T	T	T	T	T	T	T	T			T	T	T	T	T			T	T	T	T
gene-HP0726:cds-NP_207520.1#NC_000915.1#781183:exon1:c.152_153insAA:p.V51fs,	CACAT		CTAACAT									CTTACAT		CTTACAT	CTTACAT			CTTACAT				CTTACAT	CTTACAT										CTTACAT								CTTACAT	CTTACAT	CTTACAT			CTTACAT	CTTACAT	CTTACAT	CTTACAT
gene-HP0728:cds-NP_207522.1#NC_000915.1#783150:exon1:c.653_656del:p.T218fs,	AATCG	A	A	A	A	A	A	A	A	A	A	A	A	A	A	A	A	A	A	A	A	A	A	A	A	A	A	A	A	A	A	A	A	A	A	A	A	A	A	A	A	A	A	A	A	A	A	A	A
gene-HP0728:cds-NP_207522.1#NC_000915.1#783150:exon1:c.653_654del:p.T218fs,	TCG	T	T	T	T	T	T	T	T	T	T	T	T	T	T	T	T	T	T	T	T	T	T	T	T	T	T	T	T	T	T	T	T	T	T	T	T	T	T	T	T	T	T	T	T	T	T	T	T
gene-HP0729:cds-NP_207523.1#NC_000915.1#784202:exon1:c.993_994insAG:p.L332fs,	G	GCT		GCT	GCT	GCT	GCT	GCT	GCT	GCT	GCT	GCT	GCT	GCT	GCT	GCT	GCT			GCT								GCT	GCT	GCT	GCT	GCT	GCT	GCT		GCT				GCT	GCT					GCT		GCT	GCT
gene-HP0729:cds-NP_207523.1#NC_000915.1#784202:exon1:c.796_799del:p.L266fs,	TTGAG												T	T		T	T		T	T	T		T			T	T				T	T				T	T	T						T	T	T	T		T
gene-HP0729:cds-NP_207523.1#NC_000915.1#784202:exon1:c.743_744del:p.N248fs,	CGT	C	C	C	C	C	C	C	C	C	C	C	C	C	C	C	C	C	C	C	C	C	C	C	C	C	C	C	C	C	C	C	C	C		C	C	C	C	C	C	C	C	C	C	C	C	C	C
gene-HP0729:cds-NP_207523.1#NC_000915.1#784202:exon1:c.737_738insTG:p.C246fs,	G											GCA	GCA		GCA			GCA	GCA	GCA	GCA		GCA			GCA	GCA					GCA			GCA	GCA	GCA	GCA	GCA	GCA		GCA	GCA	GCA		GCA	GCA		GCA
gene-HP0730:cds-NP_207524.1#NC_000915.1#785278:exon1:c.200_201del:p.Y67fs,	GGT	G	G	G	G	G	G	G	G	G		G	G	G	G		G	G	G	G		G	G	G	G			G	G	G	G	G		G	G	G			G	G	G	G			G				G
gene-HP0730:cds-NP_207524.1#NC_000915.1#785278:exon1:c.194_195insGG:p.K65fs,	T	TCC	TCC	TCC	TCC	TCC	TCC	TCC	TCC	TCC		TCC	TCC	TCC	TCC		TCC	TCC	TCC	TCC		TCC	TCC	TCC	TCC			TCC	TCC	TCC	TCC	TCC		TCC	TCC	TCC			TCC	TCC		TCC			TCC				TCC
gene-HP0730:cds-NP_207524.1#NC_000915.1#785278:exon1:c.159_162del:p.A53fs,	TACCC	T	T	T	T	T	T	T	T	T		T	T	T	T	T	T		T	T		T	T	T	T			T	T	T	T	T			T	T			T	T	T		T		T	T	T	T	T
gene-HP0730:cds-NP_207524.1#NC_000915.1#785278:exon1:c.155_156insTATA:p.K52fs,	C	CTATA		CTATA	CTATA	CTATA	CTATA	CTATA	CTATA	CTATA		CTATA	CTATA	CTATA	CTATA	CTATA	CTATA		CTATA	CTATA		CTATA	CTATA	CTATA	CTATA			CTATA	CTATA	CTATA	CTATA			CTATA	CTATA	CTATA			CTATA	CTATA	CTATA		CTATA		CTATA	CTATA	CTATA	CTATA	CTATA
gene-HP0731:cds-NP_207525.1#NC_000915.1#785675:exon1:c.1708delA:p.R570fs,	CT	C	C	C	C	C	C	C	C	C	C	C	C	C	C	C	C	C	C	C	C	C	C	C	C	C	C	C	C	C	C	C	C	C	C	C	C	C	C	C		C	C	C	C	C	C	C	C
gene-HP0731:cds-NP_207525.1#NC_000915.1#785675:exon1:c.1705delG:p.E569fs,	TC										T															T	T										T	T						T
gene-HP0731:cds-NP_207525.1#NC_000915.1#785675:exon1:c.1642delG:p.E548fs,	TC		T									T	T	T	T	T	T	T	T	T	T	T	T	T	T	T	T						T	T		T	T	T	T	T	T	T	T	T		T	T	T
gene-HP0731:cds-NP_207525.1#NC_000915.1#785675:exon1:c.1637_1638insA:p.G546fs,	A		AT									AT	AT	AT	AT	AT	AT	AT	AT	AT	AT	AT	AT	AT	AT								AT	AT		AT			AT	AT	AT	AT	AT			AT	AT	AT
gene-HP0731:cds-NP_207525.1#NC_000915.1#785675:exon1:c.1609_1610insA:p.V537fs,	A		AT									AT	AT	AT	AT	AT	AT	AT	AT	AT	AT	AT	AT	AT	AT	AT	AT						AT	AT		AT	AT	AT	AT	AT	AT	AT	AT	AT		AT	AT	AT
gene-HP0731:cds-NP_207525.1#NC_000915.1#785675:exon1:c.1606delA:p.S536fs,	CT		C									C	C		C	C	C	C	C			C	C	C	C									C		C			C	C	C	C	C					C
gene-HP0731:cds-NP_207525.1#NC_000915.1#785675:exon1:c.1601_1602insTTAA:p.E534_E535delinsDX,	T		TTTAA									TTTAA	TTTAA		TTTAA		TTTAA	TTTAA	TTTAA			TTTAA	TTTAA	TTTAA	TTTAA									TTTAA		TTTAA			TTTAA	TTTAA	TTTAA	TTTAA	TTTAA					TTTAA
gene-HP0731:cds-NP_207525.1#NC_000915.1#785675:exon1:c.1594_1600del:p.E532fs,	TCGCATTC		T									T	T	T	T	T	T	T	T	T	T	T	T	T	T	T	T						T	T		T	T	T	T	T	T	T	T	T		T	T	T
gene-HP0731:cds-NP_207525.1#NC_000915.1#785675:exon1:c.1596_1599del:p.E532fs,	CGCAT		C									C	C	C	C	C	C	C	C	C	C	C	C	C	C	C	C						C	C		C	C	C	C	C	C	C	C	C		C	C	C
gene-HP0731:cds-NP_207525.1#NC_000915.1#785675:exon1:c.1507delC:p.Q503fs,	TG	T	T	T	T	T	T	T	T	T		T	T	T	T		T	T	T	T	T		T	T	T			T	T	T	T	T	T	T	T	T			T	T	T	T			T	T	T	T
gene-HP0731:cds-NP_207525.1#NC_000915.1#785675:exon1:c.1475delG:p.R492fs,	TC	T	T	T	T	T	T	T	T	T		T	T	T	T		T	T	T	T	T	T	T	T	T	T	T	T	T	T	T	T	T	T	T	T	T	T	T	T	T	T	T	T	T	T		T
gene-HP0731:cds-NP_207525.1#NC_000915.1#785675:exon1:c.1456_1457insG:p.K486fs,	T												TC				TC																		TC							TC						TC
gene-HP0731:cds-NP_207525.1#NC_000915.1#785675:exon1:c.1453_1454insC:p.E485fs,	T		TG									TG	TG		TG			TG	TG	TG	TG		TG	TG	TG							TG	TG	TG	TG	TG			TG	TG	TG	TG			TG		TG	TG
gene-HP0731:cds-NP_207525.1#NC_000915.1#785675:exon1:c.1451delT:p.I484fs,	TA		T									T	T		T		T	T	T	T	T		T	T	T							T	T	T	T	T			T	T	T	T			T		T	T
gene-HP0731:cds-NP_207525.1#NC_000915.1#785675:exon1:c.1447_1448insTATC:p.K483fs,	T		TGATA									TGATA	TGATA		TGATA			TGATA	TGATA	TGATA	TGATA		TGATA	TGATA	TGATA							TGATA	TGATA	TGATA	TGATA	TGATA				TGATA	TGATA	TGATA			TGATA		TGATA	TGATA
gene-HP0731:cds-NP_207525.1#NC_000915.1#785675:exon1:c.1446_1447insTATCA:p.K483fs,	T		TTGATA									TTGATA	TTGATA		TTGATA			TTGATA	TTGATA	TTGATA	TTGATA		TTGATA	TTGATA	TTGATA							TTGATA	TTGATA	TTGATA	TTGATA	TTGATA				TTGATA	TTGATA				TTGATA		TTGATA	TTGATA
gene-HP0731:cds-NP_207525.1#NC_000915.1#785675:exon1:c.1444_1445del:p.Q482fs,	TTG		T									T	T	T	T		T	T	T	T	T		T	T	T							T	T	T	T	T				T	T	T			T	T	T	T
gene-HP0731:cds-NP_207525.1#NC_000915.1#785675:exon1:c.1437_1443del:p.K479fs,	GGCTTTCT		G									G	G	G	G		G	G	G	G	G		G	G	G							G	G	G	G	G				G	G	G			G	G	G	G
gene-HP0731:cds-NP_207525.1#NC_000915.1#785675:exon1:c.1440_1441insT:p.S481_Q482delinsX,	T		TA									TA	TA		TA			TA	TA	TA	TA		TA	TA	TA							TA	TA	TA	TA	TA				TA	TA	TA			TA	TA	TA
gene-HP0731:cds-NP_207525.1#NC_000915.1#785675:exon1:c.1438delG:p.E480fs,	TC		T									T	T	T	T		T	T	T	T	T		T	T	T							T	T	T	T	T				T	T	T			T		T	T
gene-HP0731:cds-NP_207525.1#NC_000915.1#785675:exon1:c.1436_1437del:p.K479fs,	CTT		C											C			C	C		C			C									C	C		C	C				C	C	C				C		C
gene-HP0731:cds-NP_207525.1#NC_000915.1#785675:exon1:c.1255delA:p.S419fs,	CT	C	C	C	C	C	C	C	C	C	C		C			C		C	C			C		C	C	C	C	C	C	C	C				C		C	C		C		C	C	C		C	C		C
gene-HP0731:cds-NP_207525.1#NC_000915.1#785675:exon1:c.1252_1253insC:p.K418fs,	T	TG		TG	TG	TG	TG	TG	TG	TG	TG					TG		TG				TG		TG	TG			TG	TG	TG	TG											TG	TG
gene-HP0731:cds-NP_207525.1#NC_000915.1#785675:exon1:c.1251delC:p.N417fs,	TG	T	T	T	T	T	T	T	T	T	T	T	T	T	T	T	T	T	T	T	T	T	T	T	T			T	T	T	T		T	T	T	T				T	T	T	T		T		T	T	T
gene-HP0731:cds-NP_207525.1#NC_000915.1#785675:exon1:c.1247_1248del:p.L416fs,	TTA		T			T						T	T	T	T		T		T	T	T	T	T										T	T	T	T				T	T				T		T	T	T
gene-HP0731:cds-NP_207525.1#NC_000915.1#785675:exon1:c.1235dupG:p.G412fs,	T		TC									TC	TC	TC	TC		TC			TC	TC		TC										TC	TC	TC	TC			TC	TC	TC				TC		TC	TC	TC
gene-HP0731:cds-NP_207525.1#NC_000915.1#785675:exon1:c.1038delT:p.L346fs,	CA	C		C	C	C	C	C	C	C	C	C		C	C	C	C	C	C	C	C	C	C	C	C	C	C	C	C	C	C		C	C	C		C	C	C	C	C	C	C	C	C	C	C		C
gene-HP0731:cds-NP_207525.1#NC_000915.1#785675:exon1:c.1037_1038insGC:p.L346fs,	A	AGC		AGC	AGC	AGC	AGC	AGC	AGC	AGC	AGC	AGC		AGC	AGC	AGC	AGC	AGC	AGC	AGC	AGC	AGC	AGC	AGC	AGC	AGC	AGC	AGC	AGC	AGC	AGC		AGC	AGC	AGC	AGC	AGC	AGC	AGC	AGC	AGC	AGC	AGC	AGC	AGC	AGC	AGC		AGC
gene-HP0731:cds-NP_207525.1#NC_000915.1#785675:exon1:c.1034_1035del:p.V345fs,	GGA	G		G	G	G	G	G	G	G	G	G		G	G	G	G	G	G	G	G	G	G	G	G	G	G	G	G	G	G		G	G	G	G	G	G	G	G	G	G	G	G	G	G	G		G
gene-HP0731:cds-NP_207525.1#NC_000915.1#785675:exon1:c.890_891insAAAA:p.D297fs,	A		ATTTT									AT	ATTTT	ATTTT		ATTTT		ATTTT	ATTTT	ATTTT	ATTTT	ATTTT		ATTTT	ATTTT							ATTTT	ATTTT	ATTTT	ATTTT	ATTTT			ATTTT	ATTTT	ATTTT	ATTTT			ATTTT	ATTTT	ATTTT	ATTTT	ATTTT
gene-HP0731:cds-NP_207525.1#NC_000915.1#785675:exon1:c.880delG:p.A294fs,	GC		G								G	G	G	G	G	G	G	G	G	G	G	G	G	G	G							G	G	G	G	G			G	G	G	G			G	G	G	G	G
gene-HP0731:cds-NP_207525.1#NC_000915.1#785675:exon1:c.876_877insAAAAGAG:p.Q293fs,	G		GCTCTTTT								GCTCTTTT	GCTCTTTT	GCTCTTTT	GCTCTTTT	GCTCTTTT	GCTCTTTT	GCGTTTTT	GCTCTTTT	GCGTTTTT	GCTCTTTT	GCTCTTTT	GCTCTTTT	GCGTTTTT	GCTCTTTT	GCTCTTTT							GCTCTTTT	GCTCTTTT	GCTCTTTT	GCTCTTTT	GCTCTTTT			GCTCTTTT	GCGTTTTT	GCTCTTTT	GCTCTTTT	GCTCTTTT		GCTCTTTT	GCTCTTTT		GCTCTTTT	GCTCTTTT
gene-HP0731:cds-NP_207525.1#NC_000915.1#785675:exon1:c.867_868del:p.P289fs,	GGC		G								G	G	G	G	G	G	G	G	G	G	G	G	G	G	G							G	G	G	G	G			G	G	G	G			G	G	G	G	G
gene-HP0731:cds-NP_207525.1#NC_000915.1#785675:exon1:c.720delG:p.K240fs,	GC	G	G	G	G	G	G	G	G	G		G	G	G	G		G	G	G	G	G	G	G	G	G			G	G	G	G	G	G	G	G	G			G	G	G	G			G	G	G	G	G
gene-HP0731:cds-NP_207525.1#NC_000915.1#785675:exon1:c.703_704insC:p.V235fs,	A		AG								AG	AG	AG	AG	AG		AG	AG	AG	AG	AG	AG	AG	AG	AG							AG	AG	AG	AG	AG			AG	AG	AG				AG		AG		AG
gene-HP0731:cds-NP_207525.1#NC_000915.1#785675:exon1:c.692_696del:p.Y231fs,	AATCAT		A								A	A	A	A	A		A	A	A	A	A	A	A	A	A							A	A	A	A	A			A	A	A	A			A	A	A		A
gene-HP0731:cds-NP_207525.1#NC_000915.1#785675:exon1:c.334delC:p.L112fs,	AG	A	A	A	A	A	A	A	A	A	A	A	A	A	A	A	A	A	A	A	A	A	A	A	A	A		A	A	A	A	A		A	A	A	A	A	A	A	A	A			A	A	A		A
gene-HP0736:cds-NP_207530.1#NC_000915.1#791167:exon1:c.347_348del:p.V116fs,	GAA	G	G	G	G	G	G	G	G	G	G	G	G	G	G	G	G	G	G	G	G	G	G	G	G	G	G	G	G	G	G	G	G	G	G	G	G	G	G	G	G	G	G	G	G	G	G	G	G
gene-HP0736:cds-NP_207530.1#NC_000915.1#791167:exon1:c.343_344insAT:p.S115fs,	C	CAT	CAT	CAT	CAT	CAT	CAT	CAT	CAT	CAT	CAT	CAT	CAT	CAT	CAT	CAT		CAT	CAT	CAT	CAT	CAT	CAT	CAT	CAT	CAT	CAT	CAT	CAT	CAT	CAT	CAT	CAT	CAT		CAT	CAT	CAT	CAT		CAT	CAT	CAT	CAT	CAT	CAT	CAT	CAT	CAT
gene-HP0736:cds-NP_207530.1#NC_000915.1#791167:exon1:c.1dupA:p.M1fs,	A	AT	ATT	AT	AT	AT	AT	AT	AT	AT	ATT	AT	AT	ATT	ATT	ATT	AT	ATG	ATT	ATT	ATG	AT	ATT	ATT	ATT	ATT	ATT	AT	AT	AT	AT	AT	AT	ATT	ATG	ATG	ATT	ATT	ATT	ATT	ATG	ATT	AT	ATT	AT	ATG	AT	ATT	ATT
gene-HP0740:cds-NP_207534.1#NC_000915.1#794732:exon1:c.385_386insCATT:p.A129fs,	G		GCATT								GCATT	GCATT						GCATT				GCATT		GCATT	GCATT								GCATT									GCATT				GCATT			GCATT
gene-HP0740:cds-NP_207534.1#NC_000915.1#794732:exon1:c.390_393del:p.L130fs,	TAGGC	T	T	T	T	T	T	T	T	T	T	T						T				T		T	T			T	T	T	T		T									T				T			T
gene-HP0745:cds-NP_207538.1#NC_000915.1#800329:exon1:c.131delA:p.E44fs,	GA	G		G	G	G	G	G	G	G	G	G	G	G	G	G	G	G	G	G	G	G	G	G	G			G	G	G	G		G	G	G	G			G	G	G	G	G		G	G	G	G	G
gene-HP0752:cds-NP_207545.1#NC_000915.1#806839:exon1:c.1961dupA:p.D654fs,	G	GA	GA	GA	GA	GA	GA	GA	GA	GA	GA	GA	GA	GA	GA	GA	GA	GA	GA	GA	GA	GA	GA	GA	GA	GA	GA	GA	GA	GA	GA	GA	GA	GA	GA	GA	GA	GA	GA	GA	GA	GA	GA	GA	GA	GA	GA	GA	GA
gene-HP0752:cds-NP_207545.1#NC_000915.1#806839:exon1:c.1961_1962insG:p.D654fs,	A	AG	AG	AG	AG	AG	AG	AG	AG	AG	AG		AG	AG	AG	AG	AG	AG	AG		AG	AG	AG	AG	AG	AG	AG	AG	AG	AG	AG	AG	AG	AG		AG	AG	AG	AG	AG	AG	AG	AG	AG	AG	AG	AG	AG	AG
gene-HP0754:cds-NP_207547.1#NC_000915.1#809302:exon1:c.239delA:p.X80,	TA	T	T	T	T	T	T	T	T	T	T	T	T		T		T	T	T	T	T	T	T	T	T			T	T	T	T	T	T	T					T	T	T	T	T		T	T	T	T	T
gene-HP0755:cds-NP_207548.1#NC_000915.1#809634:exon1:c.608_609insTATTATCAAATAAGG:p.D203delinsDIIKX,	A		ATATTGTCAAATAAAG								ATATTGTCAAATAAAG			ATATTGTCAAATAAAG			ATATTGTCAAATAAAG	ATATTGTCAAATAAAG	ATATTGTCAAATAAAG	ATATTGTCAAATAAAG	ATATTGTCAAATAAAG		ATATTGTCAAATAAAG	ATATTGTCAAATAAAG	ATATTGTCAAATAAAG							ATATTGTCAAATAAAG			ATATTGTCAAATAAAG					ATATTGTCAAATAAAG							ATATTGTCAAATAAAG	ATATTATCAAATAAGG	ATATTGTCAAATAAAG
gene-HP0755:cds-NP_207548.1#NC_000915.1#809634:exon1:c.609_610insATTATTAAATAAGAT:p.D203delinsDIIKX,	C	CATTATCAAATAGAT	CATTGACAAATAAAAT	CATTATCAAATAGAT	CATTATCAAATAGAT	CATTATCAAATAGAT	CATTATCAAATAGAT	CATTATCAAATAGAT	CATTATCAAATAGAT	CATTATCAAATAGAT	CATTGACAAATAAAAT	CATTATCAAATAGAT	CATTATCAAATAGAT	CATTGACAAATAAAAT	CATTATCAAATAGAT	CATTATTAAATAAGAT	CATTGACAAATAAAAT	CATTGACAAATAAAAT	CATTGACAAATAAAAT	CATTGACAAATAAAAT	CATTGACAAATAAAAT	CATTATCAAATAGAT	CATTGACAAATAAAAT	CATTGACAAATAAAAT	CATTGACAAATAAAAT			CATTATCAAATAGAT	CATTATCAAATAGAT	CATTATCAAATAGAT	CATTATCAAATAGAT	CATTGACAAATAAAAT	CATTATCAAATAGAT	CATTATCAAATAGAT	CATTGACAAATAAAAT	CATTGACAAATAAAAT			CATTGACAAATAAAAT	CATTATCAAATAGAT	CATTATTAAATAAGAT	CATTATCAAATAGAT	CATTATTAAATAAGAT		CATTATCAAATAGAT		CATTGACAAATAAAAT	CATTATCAAATAGAT	CATTGACAAATAAAAT
gene-HP0755:cds-NP_207548.1#NC_000915.1#809634:exon1:c.618_619del:p.N206fs,	ACG													A	A	A			A	A	A			A	A	A	A					A					A	A	A		A		A	A			A	A	A
gene-HP0762:cds-NP_207555.1#NC_000915.1#816316:exon1:c.558_558del:p.*186fs,	TAAA	TA	TA	TA	TA	TA	TA	TA	TA	TA	TA	TA	TA	TA	TA	TA	TA	TA	TA	TA	TA	TA	TA	TA	TA	T	T	TA	TA	TA	TA	TA	TA	TA	TA	TA	T	T	TA	TA	TA	TA	T	T	TA	TA	TA	TA	TA
gene-HP0768:cds-NP_207561.1#NC_000915.1#820476:exon1:c.186dupA:p.I63fs,	AT
gene-HP0772:cds-NP_207565.1#NC_000915.1#824032:exon1:c.397_398insGG:p.H133fs,	T	TCC		TCC	TCC	TCC	TCC	TCC	TCC	TCC				TCC						TCC	TCC	TCC						TCC	TCC	TCC	TCC		TCC							TCC	TCC							TCC
gene-HP0774:cds-NP_207567.1#NC_000915.1#826469:exon1:c.1206_1209del:p.N402fs,	ATATTAG	A	A	A	A	A	A	A	A	A	A	A	A	A			A		A				A	A	A	A	A	A	A	A	A		A	A	A	A	A	A		A	A	A	A	A		A	A		A
gene-HP0776:cds-NP_207569.1#NC_000915.1#830015:exon1:c.13_14insT:p.Q5fs,	T	TA	TA	TA	TA	TA	TA	TA	TA	TA	TA	TA	TA	TA	TA	TA	TA	TA	TA	TA	TA	TA	TA	TA	TA			TA	TA	TA	TA	TA	TA	TA	TA	TA			TA	TA	TA	TA	TA		TA	TA	TA	TA	TA
gene-HP0782:cds-NP_207575.1#NC_000915.1#836484:exon1:c.1343_1346del:p.M448fs,	ATGGT	A	A	A	A	A	A	A	A	A	A	A	A	A	A	A	A	A	A	A	A	A	A	A	A			A	A	A	A	A	A	A	A	A			A	A	A	A	A		A	A	A	A	A
gene-HP0782:cds-NP_207575.1#NC_000915.1#836484:exon1:c.1351_1352insAGTT:p.V451fs,	G	GAGTT	GAGTT	GAGTT	GAGTT	GAGTT	GAGTT	GAGTT	GAGTT	GAGTT	GAGTT	GAGTT	GAGTT	GAGTT	GAGTT	GAGTT	GAGTT	GAGTT	GAGTT	GAGTT	GAGTT	GAGTT	GAGTT	GAGTT	GAGTT	GAGTT	GAGTT	GAGTT	GAGTT	GAGTT	GAGTT	GAGTT	GAGTT	GAGTT	GAGTT	GAGTT	GAGTT	GAGTT	GAGTT	GAGTT	GAGTT	GAGTT	GAGTT	GAGTT	GAGTT	GAGTT	GAGTT	GAGTT	GAGTT
gene-HP0783:cds-NP_207576.1#NC_000915.1#837858:exon1:c.4dupG:p.A2fs,	G	GC	GC	GC	GC	GC	GC	GC	GC	GC	GC	GC	GC	GC	GC	GC	GC	GC	GC	GC	GC	GC	GC	GC	GC	GC	GC	GC	GC	GC	GC	GC	GC	GC	GC	GC	GC	GC	GC	GC	GC	GC	GC	GC	GC	GC	GC	GC	GC
gene-HP0787:cds-NP_207580.1#NC_000915.1#842166:exon1:c.1199delC:p.T400fs,	AC	A	A	A	A	A	A	A	A	A	A	A			A	A	A	A	A	A	A	A	A	A	A			A	A	A	A	A	A	A	A	A			A		A		A		A	A	A	A	A
gene-HP0789:cds-NP_207582.1#NC_000915.1#845256:exon1:c.70dupA:p.R24fs,	C			CT	CT	CT	CT	CT	CT	CT	CT	CT	CT		CT						CT			CT	CT	CT	CT	CT	CT	CT	CT		CT	CT	CT		CT		CT					CT	CT	CT
gene-HP0790:cds-NP_207583.1#NC_000915.1#845539:exon1:c.1167_1168insGGCC:p.L390fs,	AAATTG															AGGCCAATTG																														AGGCCAATTG
gene-HP0790:cds-NP_207583.1#NC_000915.1#845539:exon1:c.1163_1166del:p.S388fs,	AATTG										A		A	A	A	A		A	A			A												A	A				A	A		A				A	A	A
gene-HP0790:cds-NP_207583.1#NC_000915.1#845539:exon1:c.678_679del:p.K226fs,	GTT	GT		GT	GT	GT	GT	GT	GT	GT	GT	GT			GT	GT			G	GT				GT	GT	G	G	GT	GT	GT	GT	G	GT		GT		G	G			GT		GT	G	GT	GT	GT	GT
gene-HP0790:cds-NP_207583.1#NC_000915.1#845539:exon1:c.661_665del:p.E221fs,	TCTTTC	T		T	T	T	T	T	T	T	T	T			T	T			T	T				T	T	T	T	T	T	T	T	T	T		T		T	T			T		T	T	T	T	T	T
gene-HP0790:cds-NP_207583.1#NC_000915.1#845539:exon1:c.661_662del:p.E221fs,	TTC	T		T	T	T	T	T	T	T	T	T			T	T			T	T				T	T	T	T	T	T	T	T	T	T		T		T	T			T		T	T	T	T	T	T
gene-HP0790:cds-NP_207583.1#NC_000915.1#845539:exon1:c.657_658del:p.A219fs,	TTG	T		T	T	T	T	T	T	T	T	T			T	T			T	T	T			T	T			T	T	T	T	T		T							T		T		T	T		T
gene-HP0793:cds-NP_207586.1#NC_000915.1#850487:exon1:c.521_522del:p.E174fs,	ACT	A	A	A	A	A	A	A	A	A	A	A	A	A	A	A	A	A	A	A	A	A	A	A	A	A	A	A	A	A	A	A	A	A	A	A	A	A	A	A	A	A	A	A	A	A	A	A	A
gene-HP0793:cds-NP_207586.1#NC_000915.1#850487:exon1:c.519_520del:p.H173fs,	TCG	T	T	T	T	T	T	T	T	T	T	T	T	T	T	T	T	T	T	T	T	T	T	T	T	T	T	T	T	T	T	T	T	T	T	T	T	T	T	T	T	T	T	T	T	T	T	T	T
gene-HP0793:cds-NP_207586.1#NC_000915.1#850487:exon1:c.492_502del:p.L164fs,	TGCAGCTCTTTG	T	T	T	T	T	T	T	T	T	T	T	T	T	T	T	T	T	T	T	T	T	T	T	T	T	T	T	T	T	T	T	T	T	T	T	T	T	T	T	T	T	T	T	T	T	T	T	T
gene-HP0793:cds-NP_207586.1#NC_000915.1#850487:exon1:c.266delC:p.S89X,	TG	T	T	T	T	T	T	T	T	T	T	T	T	T	T	T	T	T	T	T	T	T	T	T	T			T	T	T	T	T	T	T	T	T			T	T	T	T	T		T	T	T	T	T
gene-HP0793:cds-NP_207586.1#NC_000915.1#850487:exon1:c.260_261insA:p.G87fs,	C	CT	CT	CT	CT	CT	CT	CT	CT	CT	CT	CT	CT	CT	CT	CT	CT	CT	CT	CT	CT	CT	CT	CT	CT			CT	CT	CT	CT	CT	CT	CT	CT	CT			CT	CT	CT	CT	CT		CT	CT	CT	CT	CT
gene-HP0800:cds-NP_207593.1#NC_000915.1#855885:exon1:c.410delC:p.P137fs,	AG	A	A	A	A	A	A	A	A	A	A	A	A	A	A	A	A	A	A	A	A	A	A	A	A	A	A	A	A	A	A	A	A	A	A	A	A	A	A	A	A	A	A	A	A	A	A	A	A
gene-HP0801:cds-NP_207594.1#NC_000915.1#856323:exon1:c.96_97insC:p.K33fs,	T
gene-HP0805:cds-NP_207598.1#NC_000915.1#859420:exon1:c.831dupA:p.L278fs,	A		AT		AT	AT	AT			AT	AT					AT	AT		AT		AT		AT									AT				AT			AT				AT		AT				AT
gene-HP0806:cds-NP_207599.1#NC_000915.1#860356:exon1:c.197_198insACAC:p.L66fs,	TGCGCACTA	TACACGCGCACTA	TACACGCGCACTA	TACACGCGCACTA	TACACGCGCACTA	TACACGCGCACTA	TACACGCGCACTA	TACACGCGCACTA	TACACGCGCACTA	TACACGCGCACTA	TACACGCGCACTA	TACACGCGCACTA			TACACGCGCACTA		TACACGCGCACTA	TACACGCGCACTA	TACACGCGCACTA	TACACGCGCACTA	TACACGCGCACTA	TACACGCGCACTA		TACACGCGCACTA	TACACGCGCACTA			TACACGCGCACTA	TACACGCGCACTA	TACACGCGCACTA	TACACGCGCACTA	TACACGCGCACTA	TACACGCGCACTA	TACACGCGCACTA	TACACGCGCACTA	TACACGCGCACTA					TACACGCGCACTA		TACACGCGCACTA			TACACGCGCACTA	TACACGCGCACTA	TACACGCGCACTA	TACACGCGCACTA
gene-HP0806:cds-NP_207599.1#NC_000915.1#860356:exon1:c.198_199insCACT:p.L66fs,	G	GCACT	GCACT	GCACT	GCACT	GCACT	GCACT	GCACT	GCACT	GCACT	GCACT	GCACT	GCACT	GCACT	GCACT	GCACT	GCACT	GCACT	GCACT	GCACT	GCACT	GCACT		GCACT	GCACT	GCACT	GCACT	GCACT	GCACT	GCACT	GCACT	GCACT	GCACT	GCACT	GCACT	GCACT	GCACT	GCACT	GCACT	GCACT	GCACT	GCACT	GCACT	GCACT	GCACT	GCACT	GCACT	GCACT	GCACT
gene-HP0806:cds-NP_207599.1#NC_000915.1#860356:exon1:c.203_204del:p.T68fs,	ACT	A	A	A	A	A	A	A	A	A	A	A	A	A	A	A	A	A	A	A	A	A	A	A	A	A	A	A	A	A	A	A	A	A	A	A	A	A	A	A	A	A	A	A	A	A	A	A	A
gene-HP0806:cds-NP_207599.1#NC_000915.1#860356:exon1:c.208_211del:p.L70fs,	CCTAG	C	C	C	C	C	C	C	C	C	C	C	C	C	C	C	C	C	C	C	C	C		C	C			C	C	C	C	C	C	C	C	C				C	C	C	C			C	C	C	C
gene-HP0806:cds-NP_207599.1#NC_000915.1#860356:exon1:c.209_216del:p.L70fs,	CTAGAAAAA	C	C	C	C	C	C	C	C	C	C	C	C	C	C	C	C	C	C	C	C	C	C	C	C	C	C	C	C	C	C	C	C	C	C	C	C	C	C	C	C	C	C	C	C	C	C	C	C
gene-HP0806:cds-NP_207599.1#NC_000915.1#860356:exon1:c.577_578insGG:p.N193fs,	A	AGG	AGG	AGG	AGG	AGG	AGG	AGG	AGG	AGG	AGG	AGG	AGG	AGG	AGG	AGG		AGG	AGG	AGG	AGG	AGG	AGG	AGG	AGG			AGG	AGG	AGG	AGG	AGG	AGG	AGG	AGG	AGG			AGG	AGG	AGG	AGG	AGG		AGG	AGG	AGG	AGG
gene-HP0806:cds-NP_207599.1#NC_000915.1#860356:exon1:c.582_583del:p.T194fs,	CCA										C	C	C	C	C	C	C	C	C	C	C	C	C	C	C						C	C	C	C	C	C			C	C	C	C	C		C			C
gene-HP0806:cds-NP_207599.1#NC_000915.1#860356:exon1:c.605_606insGC:p.K202fs,	A										AGC		AGC		AGC	AGC	AGC	AGC		AGC	AGC		AGC	AGC	AGC								AGC		AGC					AGC	AGC		AGC		AGC			AGC	AGC
gene-HP0806:cds-NP_207599.1#NC_000915.1#860356:exon1:c.609_610del:p.T203fs,	CAT										C	C	C		C	C	C	C	C	C	C	C	C	C	C						C	C	C	C	C	C			C	C	C	C	C		C			C	C
gene-HP0807:cds-NP_207600.1#NC_000915.1#860993:exon1:c.2317dupC:p.L773fs,	A	AG	AG	AG	AG	AG	AG	AG	AG	AG	AG	AG	AG	AG	AG	AG	AG	AG	AG	AG	AG	AG	AG	AG	AG	AG	AG	AG	AG	AG	AG	AG	AG	AG	AG	AG	AG	AG	AG	AG	AG	AG	AG	AG	AG	AG		AG	AG
gene-HP0807:cds-NP_207600.1#NC_000915.1#860993:exon1:c.1132delA:p.I378fs,	AT	A	A	A	A	A	A	A	A	A	A	A	A	A	A	A	A	A	A	A	A	A	A	A	A	A	A	A	A	A	A	A		A	A		A	A	A	A		A	A	A		A		A
gene-HP0807:cds-NP_207600.1#NC_000915.1#860993:exon1:c.1008_1009insTT:p.G337fs,	C	CAA	CAA	CAA	CAA	CAA	CAA	CAA	CAA	CAA	CAA	CAA	CAA	CAA	CAA	CAA	CAA	CAA	CAA	CAA	CAA	CAA	CAA	CAA	CAA			CAA	CAA	CAA	CAA	CAA	CAA	CAA	CAA	CAA			CAA	CAA	CAA	CAA	CAA			CAA
gene-HP0807:cds-NP_207600.1#NC_000915.1#860993:exon1:c.999_1003del:p.R333fs,	ACTTTC	A	A	A	A	A	A	A	A	A	A	A	A	A	A	A	A	A	A	A	A	A	A	A	A			A	A	A	A	A	A	A	A	A			A	A	A	A	A			A
gene-HP0807:cds-NP_207600.1#NC_000915.1#860993:exon1:c.474delA:p.K158fs,	CT	C	C	C	C	C	C	C	C	C		C	C	C	C	C	C	C		C	C	C	C	C	C			C	C	C	C	C	C	C	C	C			C		C	C	C			C		C	C
gene-HP0807:cds-NP_207600.1#NC_000915.1#860993:exon1:c.82_85del:p.G28fs,	GCGCC										G				G	G	G	G	G	G													G			G					G		G			G		G	G
gene-HP0808:cds-NP_207601.1#NC_000915.1#863550:exon1:c.357delA:p.E119fs,	AT	A	A	A	A	A	A	A	A	A	A	A	A	A	A	A	A	A	A	A	A	A	A	A	A			A	A	A	A	A	A	A	A	A			A	A	A	A	A		A	A	A	A	A
gene-HP0810:cds-NP_207603.1#NC_000915.1#864476:exon1:c.149_150del:p.N50fs,	CAT	C	C	C	C	C	C	C	C	C	C	C	C	C	C	C	C	C	C	C	C	C	C	C	C	C	C	C	C	C	C	C	C	C		C	C	C	C	C	C	C	C	C	C	C	C	C	C
gene-HP0812:cds-NP_207605.1#NC_000915.1#865836:exon1:c.402_403insC:p.A135fs,	C	CG	CG	CG	CG	CG	CG	CG	CG	CG	CG		CG	CG		CG	CG	CG				CG				CG	CG	CG	CG	CG	CG			CG	CG	CG	CG	CG	CG	CG		CG		CG		CG
gene-HP0812:cds-NP_207605.1#NC_000915.1#865836:exon1:c.401_402insG:p.N134fs,	A	AC	AC	AC	AC	AC	AC	AC	AC	AC	AC		AC	AC	AC	AC	AC	AC	AC			AC				AC	AC	AC	AC	AC	AC			AC	AC	AC	AC	AC	AC	AC		AC		AC	AC	AC
gene-HP0812:cds-NP_207605.1#NC_000915.1#865836:exon1:c.394_398del:p.H132fs,	TTCATG	T	T	T	T	T	T	T	T	T	T		T	T	T	T	T	T	T		T	T				T	T	T	T	T	T			T	T	T	T	T	T	T		T		T	T	T			T
gene-HP0812:cds-NP_207605.1#NC_000915.1#865836:exon1:c.363_364insGT:p.C122fs,	A	AAC	AAC	AAC	AAC	AAC	AAC	AAC	AAC	AAC	AAC		AAC	AAC	AAC	AAC	AAC	AAC	AAC			AAC						AAC	AAC	AAC	AAC			AAC	AAC	AAC			AAC	AAC		AAC			AAC	AAC
gene-HP0812:cds-NP_207605.1#NC_000915.1#865836:exon1:c.358_359del:p.M120fs,	CAT	C		C				C		C			C		C				C			C		C	C			C	C					C	C	C			C	C		C			C	C
gene-HP0817:cds-NP_207610.1#NC_000915.1#869926:exon1:c.6_7del:p.N2fs,	ATC	A	A	A	A	A	A	A	A	A	A	A	A	A	A	A	A	A	A	A	A	A	A	A	A			A	A	A	A	A	A	A	A	A			A	A	A	A	A		A	A	A	A	A
gene-HP0817:cds-NP_207610.1#NC_000915.1#869926:exon1:c.9dupC:p.R3fs,	G	GC	GC	GC	GC	GC	GC	GC	GC	GC	GC	GC	GC	GC	GC	GC	GC	GC	GC	GC	GC	GC	GC	GC	GC			GC	GC	GC	GC	GC	GC	GC	GC	GC			GC	GC	GC	GC	GC		GC	GC	GC	GC	GC
gene-HP0818:cds-NP_207611.1#NC_000915.1#870441:exon1:c.4_5insCGAT:p.L2fs,	C														CCGAT		CCGAT			CCGAT												CCGAT	CCGAT														CCGAT		CCGAT
gene-HP0822:cds-NP_207615.1#NC_000915.1#875187:exon1:c.116_117del:p.G39fs,	GGC	G	G	G	G	G	G	G	G	G	G	G	G	G	G	G	G	G	G	G	G	G	G	G	G	G	G	G	G	G	G	G	G	G	G	G	G	G	G	G	G	G	G	G	G	G	G	G
gene-HP0832:cds-NP_207625.1#NC_000915.1#884231:exon1:c.577dupT:p.S193fs,	G	GA	GA	GA	GA	GA	GA	GA	GA	GA	GC	GA	GA	GA	GA	GA	GC	GA	GA	GA	GC	GA	GA	GC	GC	GA	GA	GA	GA	GA	GA	GA	GA	GA	GA	GA	GA	GA	GA	GA	GA	GA	GA	GA	GA	GA	GA	GA	GA
gene-HP0832:cds-NP_207625.1#NC_000915.1#884231:exon1:c.569delG:p.G190fs,	TC	T	T	T	T	T	T	T	T	T	T	T	T	T	T	T	T	T	T	T	T	T	T	T	T	T	T	T	T	T	T	T	T	T	T	T	T	T	T	T	T	T	T	T	T	T	T	T	T
gene-HP0832:cds-NP_207625.1#NC_000915.1#884231:exon1:c.567delC:p.G189fs,	CG	C	C	C	C	C	C	C	C	C	C	C	C	C	C	C	C	C	C	C	C	C	C	C	C			C	C	C	C	C	C	C	C	C			C	C	C	C	C		C	C	C	C	C
gene-HP0840:cds-NP_207633.1#NC_000915.1#891481:wholegene,gene-HP0839:cds-NP_207632.1#NC_000915.1#889714:exon1:c.1763_1764del:p.*588fs,	TAAAACATGCCAAATCATC	T	T	T	T	T	T	T	T	T	T	T	T	T	T	T	T	T	T	T	T	T	T	T	T			T	T	T	T	T		T	T	T			T	T	T	T	T		T	T	T	T	T
gene-HP0840:cds-NP_207633.1#NC_000915.1#891481:wholegene,	AAACATGC	A	A	A	A	A	A	A	A	A	A	A	A	A	A	A	A	A	A	A	A	A	A	A	A			A	A	A	A	A		A	A	A			A	A	A	A	A		A	A	A	A	A
gene-HP0840:cds-NP_207633.1#NC_000915.1#891481:wholegene,	ACATGCCAAATCATC	A	A	A	A	A	A	A	A	A	A	A	A	A	A	A	A	A	A	A	A	A	A	A	A			A	A	A	A	A		A	A	A			A	A	A	A	A		A	A	A	A	A
gene-HP0840:cds-NP_207633.1#NC_000915.1#891481:exon1:c.2_12del:p.M1fs,	ATGCCAAATCAT	A	A	A	A	A	A	A	A	A	A	A	A	A	A	A	A	A	A	A	A	A	A	A	A			A	A	A	A	A		A	A	A			A	A	A	A	A		A	A	A	A	A
gene-HP0840:cds-NP_207633.1#NC_000915.1#891481:exon1:c.9_10del:p.N3fs,	ATC	A	A	A	A	A	A	A	A	A	A	A	A	A	A	A	A	A	A	A	A	A	A	A	A			A	A	A	A	A		A	A	A			A	A	A	A	A		A	A	A	A	A
gene-HP0840:cds-NP_207633.1#NC_000915.1#891481:exon1:c.12_13del:p.H4fs,	ATC	A	A	A	A	A	A	A	A	A	A	A	A	A	A	A	A	A	A	A	A	A	A	A	A			A	A	A	A	A		A	A	A			A	A	A	A	A		A	A	A	A	A
gene-HP0840:cds-NP_207633.1#NC_000915.1#891481:exon1:c.365_368del:p.A122fs,	GCTAT	G	G	G	G	G	G	G	G	G	G	G	G	G	G	G	G	G	G	G	G	G	G	G	G	G	G	G	G	G	G	G	G	G	G	G	G	G	G	G	G	G	G	G	G	G	G	G	G
gene-HP0840:cds-NP_207633.1#NC_000915.1#891481:exon1:c.372_373insGGGC:p.S124fs,	T	TGGGC	TGGGC	TGGGC	TGGGC	TGGGC	TGGGC	TGGGC	TGGGC	TGGGC	TGGGC	TGGGC	TGGGC	TGGGC		TGGGC	TGGGC	TGGGC	TGGGC	TGGGC	TGGGC	TGGGC	TGGGC	TGGGC	TGATC			TGGGC	TGAAC	TGGGC	TGGGC	TGGGC	TGGGC	TGGGC	TGGGC	TGGGC			TGGGC		TGGGC	TGGGC	TGGGC			TGGGC	TGGGC	TGGGC	TGGGC
gene-HP0842:cds-NP_207635.1#NC_000915.1#893756:exon1:c.286_287del:p.P96fs,	GCC	G		G	G	G	G	G	G	G	G	G	G	G	G	G	G		G		G	G						G	G	G	G	G	G	G	G				G	G		G	G		G	G		G
gene-HP0845:cds-NP_207638.1#NC_000915.1#895976:exon1:c.10_11insTT:p.C4fs,	C	CAA	CAA	CAA	CAA	CAA	CAA	CAA	CAA	CAA	CAA	CAA	CAA	CAA	CAA	CAA	CA	CAA	CAA	CAA	CAA	CAA	CAA	CAA	CAA	CA	CA	CAA	CAA	CAA	CAA	CAA	CAA	CAA	CAA	CAA	CA	CA	CAA	CAA	CAA	CAA	CA	CA	CAA	CAA	CA	CAA	CAA
gene-HP0845:cds-NP_207638.1#NC_000915.1#895976:exon1:c.6_7insCT:p.F3fs,	A	AAG	AAG	AAG	AAG	AAG	AAG	AAG	AAG	AAG	AAG	AAG	AAG	AAG	AAG	AAG		AAG	AAG	AAG	AAG	AAG	AAG	AAG				AAG	AAG	AAG	AAG	AAG	AAG	AAG	AAG	AAG				AAG	AAG	AAG			AAG	AAG		AAG	AAG
gene-HP0846:cds-NP_207639.1#NC_000915.1#896842:exon1:c.1371_1372del:p.C457fs,	CGG		C	C		C					C	C	C	C	C	C	C	C	C	C	C		C	C	C			C		C		C	C	C	C	C			C	C	C		C		C	C		C	C
gene-HP0846:cds-NP_207639.1#NC_000915.1#896842:exon1:c.1368_1369insAA:p.C457fs,	A		ATT								ATT	ATT	AGT	ATT	ATT	ATT	ATT	ATT	ATT	ATT	ATT		ATT	ATT	ATT							ATT	ATT		ATT	AGT			ATT	ATT	ATT		AGT		ATT	ATT		ATT	AGT
gene-HP0846:cds-NP_207639.1#NC_000915.1#896842:exon1:c.358_361del:p.K120fs,	GCCTT	G	G	G	G	G	G	G	G	G	G	G	G	G	G	G	G	G	G	G	G	G	G	G	G			G	G	G	G	G	G	G	G	G			G	G	G	G	G		G	G	G	G	G
gene-HP0846:cds-NP_207639.1#NC_000915.1#896842:exon1:c.356_357insCC:p.A119fs,	A	ATCGG	AGG	ATCGG	ATCGG	ATCGG	ATCGG	ATCGG	ATCGG	ATCGG	AGG	ATCGG	ATCGG	ATCGG	ATCGG	ATCGG	ATCGG	ATCGG	AGG	AGG	ATCGG	ATCGG	ATCGG	ATCGG	ATCGG			ATCGG	ATCGG	ATCGG	ATCGG	ATCGG	AGG	ATCGG	AGG	ATCGG			ATCGG	ATCGG	AGG	AGG	AGG		ATCGG	AGG	ATCGG	ATCGG	AGG
gene-HP0849:cds-NP_207642.1#NC_000915.1#900834:exon1:c.24_25insACTC:p.Q9fs,	G	GGAGT	GGAGT	GGAGT	GGAGT	GGAGT	GGAGT	GGAGT	GGAGT	GGAGT	GGAGT	GGAGT	GGAGT	GGAGT	GGAGT	GGAGT		GGAGT	GGAGT	GGAGT	GGAGT	GGAGT	GGAGT	GGAGT	GGAGT			GGAGT	GGAGT	GGAGT	GGAGT	GGAGT	GGAGT	GGAGT	GGAGT	GGAGT			GGAGT	GGAGT		GGAGT			GGAGT	GGAGT	GGAGT	GGAGT
gene-HP0849:cds-NP_207642.1#NC_000915.1#900834:exon1:c.23_24insTACT:p.L8fs,	G	GAGTA	GAGTA	GAGTA	GAGTA	GAGTA	GAGTA	GAGTA	GAGTA	GAGTA	GAGTA	GAGTA	GAGTA	GAGTA	GAGTA	GAGTA		GAGTA	GAGTA	GAGTA	GAGTA	GAGTA	GAGTA	GAGTA	GAGTA			GAGTA	GAGTA	GAGTA	GAGTA	GAGTA	GAGTA	GAGTA	GAGTA	GAGTA			GAGTA	GAGTA	GAGTA	GAGTA	GAGTA		GAGTA	GAGTA	GAGTA	GAGTA
gene-HP0849:cds-NP_207642.1#NC_000915.1#900834:exon1:c.17_20del:p.Q6fs,	CAGTT	C	C	C	C	C	C	C	C	C	C	C	C	C	C	C	C	C	C	C	C	C	C	C	C			C	C	C	C	C	C	C	C	C			C	C	C	C	C		C	C	C	C	C
gene-HP0849:cds-NP_207642.1#NC_000915.1#900834:exon1:c.16_19del:p.Q6fs,	AGTTG	A	A	A	A	A	A	A	A	A	A	A	A	A	A	A	A	A	A	A	A	A	A	A	A			A	A	A	A	A	A	A	A	A			A	A	A	A	A		A	A	A	A	A
gene-HP0850:cds-NP_207643.1#NC_000915.1#901117:exon1:c.998_1002del:p.P333fs,	CAGCCG	C	C	C	C	C	C	C	C	C	C	C		C	C	C	C	C	C	C	C	C		C	C	C	C	C	C	C	C		C	C	C	C	C	C	C	C	C	C	C	C	C		C	C	C
gene-HP0850:cds-NP_207643.1#NC_000915.1#901117:exon1:c.322_323del:p.C108fs,	GCA	G	G	G	G	G	G	G	G	G	G	G	G	G	G	G	G	G	G	G	G	G	G	G	G	G	G	G	G	G	G	G	G	G	G	G	G	G	G	G	G	G	G	G	G	G	G	G	G
gene-HP0850:cds-NP_207643.1#NC_000915.1#901117:exon1:c.249_250insCGCA:p.K84fs,	T		TTGCG									TTGCG					TTGCG			TTGCG		TTGCG	TTGCG										TTGCG	TTGCG		TTGCG				TTGCG	TTGCG	TTGCG	TTGCG		TTGCG		TTGCG	TTGCG	TTGCG
gene-HP0850:cds-NP_207643.1#NC_000915.1#901117:exon1:c.240_246del:p.E80fs,	TTCCACGC	T	T	T	T	T	T	T	T	T	T	T	T	T	T	T	T	T	T	T	T	T	T	T	T	T	T	T	T	T	T	T	T	T	T	T	T	T	T	T	T	T	T	T	T	T	T	T	T
gene-HP0850:cds-NP_207643.1#NC_000915.1#901117:exon1:c.242_245del:p.R81fs,	TCCAC	T	T	T	T	T	T	T	T	T	T	T	T	T	T	T	T	T	T	T	T	T	T	T	T	T	T	T	T	T	T	T	T	T	T	T	T	T	T	T	T	T	T	T	T	T	T	T	T
gene-HP0850:cds-NP_207643.1#NC_000915.1#901117:exon1:c.28_29insTAAATCTT:p.A10fs,	G											GAAGATTTA				GAAGATTTA	GAAGATTTA	GAAGATTTA	GAAGATTTA	GAAGATTTA	GAAGATTTA	GAAGATTTA			GAAGATTTA			GAAGATTTA					GAAGATTTA		GAAGATTTA				GAAGATTTA	GAAGATTTA	GAAGATTTA		GAAGATTTA		GAAGATTTA	GAAGATTTA	GAAGATTTA
gene-HP0852:cds-NP_207645.1#NC_000915.1#903787:exon1:c.806_807del:p.A269fs,	TCG	T	T	T	T	T	T	T	T	T	T	T	T	T	T	T	T	T	T	T	T	T	T	T	T			T	T	T	T	T	T	T	T	T			T	T	T	T	T		TG	T	T	T	T
gene-HP0852:cds-NP_207645.1#NC_000915.1#903787:exon1:c.774delG:p.K258fs,	TC	T	T	T	T	T	T	T	T	T		T	T	T	T		T	T	T	T	T		T	T	T			T	T	T	T	T	T	T		T			T	T		T	T		T		T	T
gene-HP0852:cds-NP_207645.1#NC_000915.1#903787:exon1:c.661delC:p.Q221fs,	TG	T	T	T	T	T	T	T	T	T	T	T	T		T	T	T	T	T	T	T	T	T	T	T			T	T	T	T	T	T	T	T	T			T			T	T		T	T	T		T
gene-HP0852:cds-NP_207645.1#NC_000915.1#903787:exon1:c.346_350del:p.I116fs,	ATTAAT	A	A	A	A	A	A	A	A	A	A	A	A	A		A		A	A	A	A		A	A	A			A	A	A	A	A	A		A	A			A	A	A	A			A	A	A	A	A
gene-HP0852:cds-NP_207645.1#NC_000915.1#903787:exon1:c.346_347del:p.I116fs,	AAT	A	A	A	A	A	A	A	A	A	A	A	A	A		A		A	A	A	A		A	A	A			A	A	A	A	A	A		A	A			A	A	A	A			A	A	A	A	A
gene-HP0852:cds-NP_207645.1#NC_000915.1#903787:exon1:c.296_297insCAGGCGT:p.S99fs,	A		AACGCCTG								AACGCCTG	AACGCCTG	AACGCCTG	AACGCCTG		AACGCCTG			AACGCCTG		AACGCCTG	AACGCCTG		AACGCCTG	AACGCCTG									AACGCCTG	AACGCCTG	AACGCCTG			AACGCCTG			AACGCCTG						AACGCCTG	AACGCCTG
gene-HP0852:cds-NP_207645.1#NC_000915.1#903787:exon1:c.229_230insGTTT:p.L77fs,	A	AAAAC	AAAAC	AAAAC	AAAAC	AAAAC	AAAAC	AAAAC	AAAAC	AAAAC	AAAAC	AAAAC	AAAAC	AAAAC	AAAAC		AAAAC	AAAAC	AAAAC	AAAAC	AAAAC	AAAAC	AAAAC		AAAAC	AAAAC	AAAAC	AAAAC	AAAAC	AAAAC	AAAAC	AAAAC	AAAAC		AAAAC	AAAAC	AAAAC	AAAAC	AAAAC	AAAAC	AAAAC		AAAAC	AAAAC	AAAAC	AAAAC	AAAAC	AAAAC	AAAAC
gene-HP0852:cds-NP_207645.1#NC_000915.1#903787:exon1:c.228_229insCGTT:p.L77fs,	A		AAACG								AAACG	AAACG	AAACG	AAACG			AAACG		AAACG	AAACG		AAACG	AAACG									AAACG			AAACG	AAACG			AAACG		AAACG		AAACG			AAACG	AAACG	AAACG	AAACG
gene-HP0852:cds-NP_207645.1#NC_000915.1#903787:exon1:c.225_226del:p.P75fs,	GTT	G	G	G	G	G	G	G	G	G	G	G	G	G			G	G	G	G	G	G	G		G			G	G	G	G	G	G		G	G			G	G	G		G		G	G	G	G	G
gene-HP0852:cds-NP_207645.1#NC_000915.1#903787:exon1:c.222_225del:p.N74fs,	TTGGG	T	T	T	T	T	T	T	T	T	T	T	T	T	T		T	T	T	T	T	T	T		T	T	T	T	T	T	T	T	T		T	T	T	T	T	T	T		T	T	T	T	T	T	T
gene-HP0852:cds-NP_207645.1#NC_000915.1#903787:exon1:c.145_149del:p.H49fs,	CTGGTG		C								C	C	C	C	C	C	C	C	C	C	C	C	C										C	C	C	C			C	C		C			C	C	C		C
gene-HP0852:cds-NP_207645.1#NC_000915.1#903787:exon1:c.148delC:p.Q50fs,	TG		T								T	T	T		T		T	T	T	T	T	T											T	T	T	T			T	T		T	T			T	T		T
gene-HP0852:cds-NP_207645.1#NC_000915.1#903787:exon1:c.140_141insT:p.T47fs,	G	GA	GA	GA	GA	GA	GA	GA	GA	GA	GA	GA	GA	GA	GA	GA	GA	GA	GA	GA	GA	GA	GA		GA			GA	GA	GA	GA	GA	GA	GA	GA	GA			GA	GA	GA	GA	GA		GA	GA	GA		GA
gene-HP0853:cds-NP_207647.1#NC_000915.1#904725:exon1:c.750_751insC:p.K251fs,	T	TG	TG	TG	TG	TG	TG	TG	TG	TG	TG		TG		TG	TG	TG	TG	TG	TG								TG	TG	TG	TG		TG		TG							TG				TG
gene-HP0853:cds-NP_207647.1#NC_000915.1#904725:exon1:c.747delC:p.I249fs,	CG	C	C	C	C	C	C	C	C	C	C	C	C	C	C	C	C	C	C	C					C	C	C	C	C	C	C		C		C	C	C	C	C			C	C	C		C	C	C	C
gene-HP0854:cds-NP_207648.1#NC_000915.1#906518:exon1:c.983delA:p.X328,	TA															T								T	T		T					T	T				T	T			T	T		T
gene-HP0858:cds-NP_207652.1#NC_000915.1#910908:exon1:c.243delG:p.G81fs,	TC	T	T	T	T	T	T	T	T	T	T	T	T	T	T	T	T	T	T	T	T	T	T	T	T	T	T	T	T	T	T	T	T	T	T	T	T	T	T	T	T	T		T	T	T	T	T	T
gene-HP0858:cds-NP_207652.1#NC_000915.1#910908:exon1:c.236dupC:p.A79fs,	T	TG	TG	TG	TG	TG	TG	TG	TG	TG	TG	TG	TG	TG	TG	TG		TG	TG	TG	TG	TG	TG	TG	TG			TG	TG	TG	TG	TG	TG	TG	TG	TG			TG		TG	TG			TG	TG	TG		TG
gene-HP0860:cds-NP_207654.1#NC_000915.1#913291:exon1:c.513_514insGTTGG:p.I172fs,	T	TCCAAC	TCCAAC	TCCAAC	TCCAAC	TCCAAC	TCCAAC	TCCAAC	TCCAAC	TCCAAC	TCCAAC	TCCAAC	TCCAAC	TCCAAC	TCCAAC	TCCAAC	TCCAAC	TCCAAC	TCCAAC	TCCAAC	TCCAAC	TCCAAC	TCCAAC	TCCAAC	TCCAAC			TCCAAC	TCCAAC	TCCAAC	TCCAAC	TCCAAC	TCCAAC	TCCAAC	TCCAAC				TCCAAC	TCCAAC	TCCAAC	TCCAAC			TCCAAC	TCCAAC	TCCAAC	TCCAAC	TCCAAC
gene-HP0860:cds-NP_207654.1#NC_000915.1#913291:exon1:c.507_511del:p.I169fs,	AGATCT	A	A	A	A	A	A	A	A	A	A	A	A	A	A	A	A	A	A	A	A	A	A	A	A	A	A	A	A	A	A	A	A	A	A	A	A	A	A	A	A	A	A	A	A	A	A	A	A
gene-HP0860:cds-NP_207654.1#NC_000915.1#913291:exon1:c.455delC:p.P152fs,	AG	A	A	A	A	A	A	A	A	A	A	A	A	A	A	A	A	A	A	A	A	A	A	A	A	A	A	A	A	A	A	A	A	A	A	A	A	A	A	A	A	A	A	A	A	A	A	A	A
gene-HP0860:cds-NP_207654.1#NC_000915.1#913291:exon1:c.446_450del:p.I149fs,	TTTGAA	T	T	T	T	T	T	T	T	T	T	T	T	T	T	T	T	T	T	T	T	T	T	T	T	T	T	T	T	T	T	T	T	T	T	T	T	T	T	T	T	T	T	T	T	T	T	T	T
gene-HP0860:cds-NP_207654.1#NC_000915.1#913291:exon1:c.449_450insC:p.Q150fs,	TTGA	TGTGA	TGTGA	TGTGA	TGTGA	TGTGA	TGTGA	TGTGA	TGTGA	TGTGA	TGTGA	TGTGA	TGTGA	TGTGA	TGTGA	TGTGA	TGTGA	TGTGA	TGTGA	TGTGA	TGTGA	TGTGGTGA	TGTGA	TGTGA	TGTGA	TGTGGTGA	TGTGGTGA	TGTGA	TGTGA	TGTGA	TGTGA	TGTGGTGA		TGTGGTGA	TGTGA	TGTGA	TGTGGTGA	TGTGGTGA	TGTGA	TGTGA	TGTGA	TGTGGTGA		TGTGGTGA	TGTGA	TGTGA	TGTGGTGA	TGTGA	TGTGA
gene-HP0860:cds-NP_207654.1#NC_000915.1#913291:exon1:c.447_448insGGCTA:p.Q150fs,	GAATGA	GTAGCCAATGA	GTAGCCAATGA	GTAGCCAATGA	GTAGCCAATGA	GTAGCCAATGA	GTAGCCAATGA	GTAGCCAATGA	GTAGCCAATGA	GTAGCCAATGA	GTAGCCAATGA	GTAGCCAATGA	GTAGCCAATGA	GTAGCCAATGA	GTAGCCAATGA	GTAGCCAATGA	GTAGCCAATGA	GTAGCCAATGA	GTAGCCAATGA	GTAGCCAATGA	GTAGCCAATGA		GTAGCCAATGA	GTAGCCAATGA	GTAGCCAATGA			GTAGCCAATGA	GTAGCCAATGA	GTAGCCAATGA	GTAGCCAATGA				GTAGCCAATGA	GTAGCCAATGA			GTAGCCAATGA	GTAGCCAATGA	GTAGCCAATGA		GCCAATGA		GTAGCCAATGA	GTAGCCAATGA		GTAGCCAATGA	GTAGCCAATGA
gene-HP0860:cds-NP_207654.1#NC_000915.1#913291:exon1:c.442_445del:p.L148fs,	ATGAG	A	A	A	A	A	A	A	A	A	A	A	A	A	A	A	A	A	A	A	A	A	A	A	A	A	A	A	A	A	A	A	A	A	A	A	A	A	A	A	A	A	A	A	A	A	A	A	A
gene-HP0860:cds-NP_207654.1#NC_000915.1#913291:exon1:c.441_444del:p.L147fs,	TGAGC	T	T	T	T	T	T	T	T	T	T	T	T	T	T	T	T	T	T	T	T	T	T	T	T	T	T	T	T	T	T	T	T	T	T	T	T	T	T	T	T	T	T	T	T	T	T	T	T
gene-HP0860:cds-NP_207654.1#NC_000915.1#913291:exon1:c.440_441insATTGA:p.L147fs,	C	CTCAAT	CTCAAT	CTCAAT	CTCAAT	CTCAAT	CTCAAT	CTCAAT	CTCAAT	CTCAAT	CTCAAT	CTCAAT	CTCAAT	CTCAAT		CTCAAT	CTCAAT	CTCAAT	CTCAAT	CTCAAT	CTCAAT	CTCAAT	CTCAAT	CTCAAT	CTCAAT	CTCAAT	CTCAAT	CTCAAT	CTCAAT	CTCAAT	CTCAAT	CTCAAT	CTCAAT	CTCAAT	CTCAAT	CTCAAT	CTCAAT	CTCAAT	CTCAAT	CTCAAT	CTCAAT	CTCAAT	CTCAAT	CTCAAT	CTCAAT	CTCAAT	CTCAAT	CTCAAT	CTCAAT
gene-HP0861:cds-NP_207655.1#NC_000915.1#913802:exon1:c.729_735del:p.S243fs,gene-HP0860:cds-NP_207654.1#NC_000915.1#913291:wholegene,	GTTCATGC	GGC	G	GGC	GGC	GGC	GGC	GGC	GGC	GGC	G	GGC	GGC	G	G	GGC	G	G		GGC	G	G	GGC	GGC	GGC			GGC	GGC	GGC	GGC	GGC	G	G	GGC	GGC			GGC	G	GGC	GGC	G			GGC	GGC	GGC	GGC
gene-HP0860:cds-NP_207654.1#NC_000915.1#913291:wholegene,	CATGCGA	C	C	C	C	C	C	C	C	C	C	C	C	C	C	C	C	C		C	C	C	C	C	C			C	C	C	C	C	C	C	C	C			C	C	C	C	C			C	C	C	C
gene-HP0861:cds-NP_207655.1#NC_000915.1#913802:exon1:c.727_728del:p.S243fs,	CGA	C	C	C	C	C	C	C	C	C	C	C	C	C	C	C	C	C		C	C	C	C	C	C			C	C	C	C	C	C	C	C	C			C	C	C	C	C			C	C	C	C
gene-HP0861:cds-NP_207655.1#NC_000915.1#913802:exon1:c.727_728insAG:p.S243_H244delinsX,	G	GCT	GCT	GCT	GCT	GCT	GCT	GCT	GCT	GCT	GCT	GCT	GCT	GCT	GCT	GCT	GCT	GCT		GCT	GCT		GCT	GCT	GCT			GCT	GCT	GCT	GCT	GCT	GCT	GCT	GCT	GCT			GCT	GCT	GCT	GCT	GCT			GCT	GCT	GCT	GCT
gene-HP0861:cds-NP_207655.1#NC_000915.1#913802:exon1:c.726_727insGAGC:p.S243fs,	A	AGCTC	AGCTC	AGCTC	AGCTC	AGCTC	AGCTC	AGCTC	AGCTC	AGCTC	AGCTC	AGCTC	AGCTC	AGCTC		AGCTC	AGCTC	AGCTC		AGCTC	AGCTC	AGCTC	AGCTC	AGCTC	AGCTC			AGCTC	AGCTC	AGCTC	AGCTC	AGCTC	AGCTC	AGCTC	AGCTC	AGCTC			AGCTC		AGCTC	AGCTC	AGCTC			AGCTC	AGCTC	AGCTC	AGCTC
gene-HP0861:cds-NP_207655.1#NC_000915.1#913802:exon1:c.717_720del:p.K239fs,	CTCCT	C	C	C	C	C	C	C	C	C	C	C	C	C	C	C	C	C		C	C	C	C	C	C			C	C	C	C	C	C	C	C	C			C	C	C	C	C			C	C	C	C
gene-HP0861:cds-NP_207655.1#NC_000915.1#913802:exon1:c.696delC:p.N232fs,	TG	T	T	T	T	T	T	T	T	T	T	T	T	T	T	T	T	T		T	T	T	T	T	T			T	T	T	T	T	T	T	T	T			T	T	T	T	T		T	T	T	T	T
gene-HP0861:cds-NP_207655.1#NC_000915.1#913802:exon1:c.687dupT:p.Q230fs,	G	GA	GA	GA	GA	GA	GA	GA	GA	GA	GA	GA	GA	GA	GA	GA	GA	GA		GA	GA	GA	GA	GA	GA			GA	GA	GA	GA	GA	GA	GA	GA	GA			GA	GA	GA	GA	GA		GA	GA	GA	GA	GA
gene-HP0864:cds-NP_207658.1#NC_000915.1#916842:exon1:c.630delG:p.K210fs,	TC	T	T	T	T	T	T	T	T	T	T	T	T		T	T	T	T	T	T		T	T	T	T			T	T	T	T	T	T	T	T	T			T	T	T	T	T		T	T	T	T	T
gene-HP0871:cds-NP_207665.1#NC_000915.1#922780:exon1:c.370_371del:p.S124fs,	GCT	G	G	G	G	G	G	G	G	G	G	G	G	G	G	G	G	G	G	G	G	G	G	G	G			G	G	G	G	G	G	G	G	G			G	G	G	G			G	G	G	G	G
gene-HP0877:cds-NP_207671.1#NC_000915.1#929786:exon1:c.467delT:p.L156fs,	GA	G	G	G	G	G	G	G	G	G	G	G	G	G	G	G	G	G	G	G	G		G	G	G			G	G	G	G	G	G	G	G	G			G	G	G	G	G		G	G		G	G
gene-HP0879:cds-NP_207673.1#NC_000915.1#930514:exon1:c.5_6insGA:p.M2fs,gene-HP0878:cds-NP_207672.1#NC_000915.1#930390:exon1:c.129_130insGA:p.D43fs,	T	TGA	TGA	TGA	TGA		TGA	TGA	TGA	TGA	TGA	TGA	TGA	TGA	TGA	TGA	TGA	TGA	TGA	TGA	TGA	TGA	TGA	TGA	TGA			TGA	TGA	TGA	TGA	TGA	TGA	TGA		TGA			TGA	TGA	TGA	TGA	TGA		TGA	TGA	TGA	TGA	TGA
gene-HP0879:cds-NP_207673.1#NC_000915.1#930514:exon1:c.9_10del:p.N3fs,gene-HP0878:cds-NP_207672.1#NC_000915.1#930390:exon1:c.133_134del:p.W45fs,	ATGG		AG										AG				AG			AG	AG		AG	AG	AG							AG				AG				AG	AG			AGG				AG
gene-HP0879:cds-NP_207673.1#NC_000915.1#930514:exon1:c.12delG:p.G4fs,gene-HP0878:cds-NP_207672.1#NC_000915.1#930390:exon1:c.136delG:p.D46fs,	TGGG		TGG										TGG				TGG			TGG	TGG		TGG	TGG	TGG	TGG	TGG					TGG				TGG	TGG	TGG		TGG	TGG			TGG				TGG
gene-HP0879:cds-NP_207673.1#NC_000915.1#930514:exon1:c.600delT:p.A200fs,	CT	C	C	C	C	C	C	C	C	C	C	C		C	C	C	C	C	C	C	C	C		C	C	C	C	C	C	C	C			C	C	C	C	C		C	C	C		C		C	C	C	C
gene-HP0883:cds-NP_207676.1#NC_000915.1#932817:exon1:c.407delA:p.N136fs,	GT	G	G	G	G	G	G	G	G	G		G	G		G	G	G	G	G	G	G	G	G	G	G			G	G	G	G	G		G	G	G			G	G	G	G	G		G	G	G	G	G
gene-HP0883:cds-NP_207676.1#NC_000915.1#932817:exon1:c.1delA:p.M1X,	AT		A									A	A	A	A	A	A	A	A					A	A							A	A	A	A					A	A	A	A		A		A		A
gene-HP0886:cds-NP_207679.1#NC_000915.1#936792:exon1:c.1209_1210insGTAAA:p.P403fs,	T	TGTAAA	TGTAAA	TGTAAA	TGTAAA	TGTAAA	TGTAAA	TGTAAA	TGTAAA	TGTAAA	TGTAAA	TGTAAA		TGTAAA	TGTAAA	TGTAAA	TGTAAA	TGTAAA		TGTAAA	TGTAAA	TGTAAA	TGTAAA	TGTAAA	TGTAAA			TGTAAA	TGTAAA	TGTAAA	TGTAAA	TGTAAA		TGTAAA	TGTAAA	TGTAAA			TGTAAA	TGTAAA	TGTAAA	TGTAAA	TGTAAA		TGTAAA	TGTAAA	TGTAAA	TGTAAA	TGTAAA
gene-HP0886:cds-NP_207679.1#NC_000915.1#936792:exon1:c.1211_1215del:p.S404fs,	AGCGCC	A	A	A	A	A	A	A	A	A	A	A		A	A	A	A	A		A	A	A	A	A	A			A	A	A	A	A		A	A	A			A	A	A	A	A		A	A	A	A	A
gene-HP0887:cds-NP_207680.1#NC_000915.1#938414:exon1:c.88delC:p.Q30fs,	AC	A	A	A	A	A	A	A	A	A	A	A	A	A	A	A	A	A	A	A	A	A	A					A	A	A	A	A	A	A	A				A	A	A	A	A		A	A	A	A	A
gene-HP0887:cds-NP_207680.1#NC_000915.1#938414:exon1:c.1013_1014insT:p.K338fs,	A	AT	AT	AT	AT	AT	AT	AT	AT	AT			AT	AT	AT	AT	AT	AT	AT		AT	AT		AT	AT			AT	AT	AT	AT	AT			AT				AT	AT		AT	AT		AT		AT		AT
gene-HP0887:cds-NP_207680.1#NC_000915.1#938414:exon1:c.1020_1021insGCTA:p.S340fs,	TAACACCA																															TGCTAAACACCA
gene-HP0887:cds-NP_207680.1#NC_000915.1#938414:exon1:c.1027_1028insATTCAAGTGGTGCTAAAAG:p.T343fs,	A																					AATTCAAGTGGTGCTAAAAG										AATTCAAGTGGTGCTAAAAG											AATTCAAGTGGTGCTAAAAG				AATTCAAGTGGTGCTAAAAG
gene-HP0887:cds-NP_207680.1#NC_000915.1#938414:exon1:c.1029delG:p.T343fs,	CG		C																C						C							C													C
gene-HP0887:cds-NP_207680.1#NC_000915.1#938414:exon1:c.1029_1030insA:p.T343fs,	G																					GA										GA
gene-HP0887:cds-NP_207680.1#NC_000915.1#938414:exon1:c.1044_1047del:p.N348fs,	ACAAC	A	A	A	A	A	A	A	A	A			A	A	A	A	A	A	A		A	A		A	A			A	A	A	A	A			A				A	A		A	A		A		A		A
gene-HP0887:cds-NP_207680.1#NC_000915.1#938414:exon1:c.1057_1058insAATG:p.N353_S354delinsKX,	A	AAATG	AAATG	AAATG	AAATG	AAATG	AAATG	AAATG	AAATG	AAATG			AAATG	AAATG	AAATG		AAATG	AAATG	AAATG		AAATG			AAATG	AAATG			AAATG	AAATG	AAATG	AAATG	AAATG			AAATG				AAATG	AAATG		AAATG	AAATG		AAATG		AAATG		AAATG
gene-HP0887:cds-NP_207680.1#NC_000915.1#938414:exon1:c.1455_1456insATCC:p.T485fs,	A		AATCC									AATCC	AATCC	AATCC			AATCC	AATCC	AATCC				AATCC									AATCC	AATCC	AATCC		AATCC												AATCC
gene-HP0887:cds-NP_207680.1#NC_000915.1#938414:exon1:c.1458_1461del:p.A486fs,	CCACT		C									C	C	C			C	C	C				C									C	C	C		C					C							C
gene-HP0887:cds-NP_207680.1#NC_000915.1#938414:exon1:c.1882dupA:p.T627fs,	C		CA								CA	CA	CA	CA		CA	CA	CA	CA	CA	CA	CA	CA	CA	CA						CA	CA	CA	CA	CA	CA			CA		CA	CA			CA		CA	CA	CA
gene-HP0887:cds-NP_207680.1#NC_000915.1#938414:exon1:c.1894_1895insTTGGG:p.S632fs,	T												TTTGGG	TTTGGG			TTTGGG	TTTGGG	TTTGGG												TTTGGG	TTTGGG	TTTGGG	TTTGGG		TTTGGG					TTTGGG							TTTGGG
gene-HP0887:cds-NP_207680.1#NC_000915.1#938414:exon1:c.1900_1904del:p.T634fs,	AACCCC												A	A			A	A	A												A	A	A	A		A					A							A
gene-HP0887:cds-NP_207680.1#NC_000915.1#938414:exon1:c.1959_1960insCCCC:p.Q653fs,	A												ACCCC	ACCCC			ACCCC	ACCCC													ACCCC	ACCCC	ACCCC	ACCCC		ACCCC					ACCCC							ACCCC
gene-HP0887:cds-NP_207680.1#NC_000915.1#938414:exon1:c.2477delA:p.Y826fs,	TA												T	T			T	T						T	T							T	T	T						T	T	T						T
gene-HP0887:cds-NP_207680.1#NC_000915.1#938414:exon1:c.2561_2562del:p.A854fs,	GCC												G	G			G							G	G							G	G	G	G					G	G	G					G	G
gene-HP0887:cds-NP_207680.1#NC_000915.1#938414:exon1:c.2562_2569del:p.A854fs,	CCAACAACG												C	C			C							C	C							C	C	C	C					C	C	C					C	C
gene-HP0887:cds-NP_207680.1#NC_000915.1#938414:exon1:c.2570_2571insT:p.A857fs,	C												CT	CT			CT									CT	CT					CT	CT	CT	CT		CT	CT		CT	CT	CT		CT			CT	CT
gene-HP0887:cds-NP_207680.1#NC_000915.1#938414:exon1:c.2574_2577del:p.L858fs,	TTGCG												T	T			T							T	T	T	T					T	T	T	T		T	T		T	T	T		T			T	T
gene-HP0887:cds-NP_207680.1#NC_000915.1#938414:exon1:c.2575_2578del:p.A859fs,	TGCGC												T	T			T							T	T	T	T					T	T	T	T		T	T		T	T	T		T			T	T
gene-HP0887:cds-NP_207680.1#NC_000915.1#938414:exon1:c.2578_2579insTCGCTACGCTCTCATAA:p.Q860_N861delinsLATLSX,	C												CTCGCTACGCTCTCATAA	CTCGCTACGCTCTCATAA			CTCGCTACGCTCTCATAA							CTCGCTACGCTCTCATAA	CTCGCTACGCTCTCATAA							CTCGCTACGCTCTCATAA	CTCGCTACGCTCTCATAA	CTCGCTACGCTCTCATAA	CTCGCTACGCTCTCATAA					CTCGCTACGCTCTCATAA	CTCGCTACGCTCTCATAA	CTCGCTACGCTCTCATAA					CTCGCTACGCTCTCATAA	CTCGCTACGCTCTCATAA
gene-HP0887:cds-NP_207680.1#NC_000915.1#938414:exon1:c.2579_2580insTAAG:p.Q860fs,	A												ATAAG	ATAAG			ATAAG				ATAAG			ATAAG	ATAAG							ATAAG	ATAAG	ATAAG	ATAAG					ATAAG	ATAAG	ATAAG						ATAAG
gene-HP0887:cds-NP_207680.1#NC_000915.1#938414:exon1:c.2580_2581insAG:p.Q860fs,	A	AG			AG	AG			AG	AG		AG	AAG	AAG	AG		AAG	AG		AG		AG	AG	AAG	AAG	AG	AG	AG		AG	AG	AAG	AAG	AAG	AGG	AG	AG	AG	AGG		AAG		AG	AG	AG	AG	AG	AAG	AG
gene-HP0887:cds-NP_207680.1#NC_000915.1#938414:exon1:c.3535delC:p.Q1179fs,	TC	T	T	T	T	T	T	T	T	T	T	T	T	T	T	T	T	T	T	T	T	T	T	T	T	T	T	T	T	T	T	T	T		T	T	T	T	T	T	T	T	T	T	T	T	T	T	T
gene-HP0887:cds-NP_207680.1#NC_000915.1#938414:exon1:c.3539_3540insAC:p.V1180fs,	T	TAC	TAC	TAC	TAC	TAC	TAC	TAC	TAC	TAC	TAC		TAC	TAC	TAC	TAC	TAC	TAC	TAC	TAC	TAC	TAC	TAC	TAC	TAC			TAC	TAC	TAC	TAC	TAC	TAC		TAC	TAC			TAC	TAC	TAC	TAC	TAC		TAC		TAC		TAC
gene-HP0887:cds-NP_207680.1#NC_000915.1#938414:exon1:c.3546delG:p.L1182fs,	TG	T	T	T	T	T	T	T	T	T	T	T	T	T	T	T	T	T	T	T	T	T	T	T	T			T	T	T	T	T	T		T	T			T	T	T	T	T		T	T	T	T	T
gene-HP0890:cds-NP_207683.1#NC_000915.1#944086:exon1:c.518_519insT:p.E173fs,	C	CA	CA	CA	CA	CA	CA	CA	CA	CA	CA	CA	CA	CA	CA	CA	CA	CA		CA	CA	CA	CA	CA	CA			CA	CA	CA	CA	CA		CA						CA	CA	CA			CA	CA	CA		CA
gene-HP0891:cds-NP_207684.1#NC_000915.1#945074:exon1:c.518_519insCA:p.G173fs,	G										GCA				GCA			GCA	GCA	GCA	GCA	GCA												GCA					GCA			GCA			GCA	GCA		GCA	GCA
gene-HP0891:cds-NP_207684.1#NC_000915.1#945074:exon1:c.524dupA:p.X175delinsX,	TAAAAAGC	TAAAAAAAGC	TAAAAAAAGC	TAAAAAAAGC	TAAAAAAAGC	TAAAAAAAGC	TAAAAAAAGC	TAAAAAAAGC	TAAAAAAAGC	TAAAAAAAGC				TAAAAAAGC				TAAAAAAGC	TAAAAAAAGC		TAAAAAAAGC		TAAAAAAAGC					TAAAAAAAGC	TAAAAAAAGC	TAAAAAAAGC	TAAAAAAAGC	TAAAAAAGC							TAAAAAAGC	TAAAAAAGC		TAAAAAAAGC					TAAAAAAGC	TAAAAAAAGC	TAAAAAAAGC
gene-HP0892:cds-NP_207685.1#NC_000915.1#945690:exon1:c.272delG:p.X91,	TC	T	T	T	T	T	T	T	T	T		T	T	T	T	T	T	T	T	T	T	T	TTAC	T	T	T	T	T	T	T	T		T	T	T	T	T	T	T	T		T	T	T	T	T	T	T	T
gene-HP0895:cds-NP_207688.1#NC_000915.1#946591:exon1:c.288_289del:p.V96fs,	CCT	C		C	C	C	C	C	C	C	C		C			C			C		C	C		C	C	C	C	C	C	C	C	C			C	C	C	C	C	C				C			C
gene-HP0895:cds-NP_207688.1#NC_000915.1#946591:exon1:c.246_247del:p.H82fs,	TCA		T								T	T	T	T		T	T	T	T			T				T	T					T	T	T		T	T	T	T	T	T	T	T	T				T
gene-HP0895:cds-NP_207688.1#NC_000915.1#946591:exon1:c.244_245del:p.H82fs,	ATG		A								A	A	A	A		A	A	A				A				A	A					A	A	A		A	A	A	A	A	A	A		A				A
gene-HP0895:cds-NP_207688.1#NC_000915.1#946591:exon1:c.242_243insAC:p.G81fs,	C		CGT								CGT	CGT	CGT	CGT		CGT	CGT	CGT	CGT			CGT				CGT	CGT					CGT	CGT	CGT			CGT	CGT		CGT	CGT	CGT		CGT				CGT
gene-HP0896:cds-NP_207689.1#NC_000915.1#947579:exon1:c.1136_1137del:p.S379fs,	CTG	C		C	C	C	C	C	C	C		C	C	C	C		C		C	C	C		C	C	C			C	C	C	C	C	C	C		C			C	C	C		C		C	C	C		C
gene-HP0896:cds-NP_207689.1#NC_000915.1#947579:exon1:c.1133_1134insGA:p.V378fs,	T	TTC		TTC	TTC	TTC		TTC	TTC	TTC			TTC	TTC			TTC		TTC	TTC			TTC	TTC	TTC					TTC	TTC	TTC	TTC	TTC		TTC			TTC	TTC			TTC						TTC
gene-HP0896:cds-NP_207689.1#NC_000915.1#947579:exon1:c.1064_1065insAC:p.A355fs,	C																		CGT					CGT	CGT							CGT	CGT								CGT		CGT
gene-HP0896:cds-NP_207689.1#NC_000915.1#947579:exon1:c.1060_1061del:p.Q354fs,	TTG												T	T			T		T					T	T							T	T						T	T	T		T
gene-HP0896:cds-NP_207689.1#NC_000915.1#947579:exon1:c.570_571insCC:p.N191fs,	T	TGG		TGG	TGG	TGG	TGG	TGG	TGG	TGG													TGG					TGG	TGG	TGG	TGG																TGG
gene-HP0896:cds-NP_207689.1#NC_000915.1#947579:exon1:c.404_405insAA:p.N135fs,	A	ATT		ATT	ATT	ATT	ATT	ATT	ATT	ATT		ATT	ATT		ATT	ATT	ATT	ATT	ATT	ATT	ATT		ATT	ATT	ATT			ATT	ATT	ATT	ATT	ATT	ATT	ATT	ATT	ATT			ATT	ATT	ATT		ATT		ATT	ATT	ATT		ATT
gene-HP0896:cds-NP_207689.1#NC_000915.1#947579:exon1:c.398_399del:p.N133fs,	CAT	C		C	C	C	C	C	C	C		C	C	C	C	C	C	C	C	C	C		C	C	C	C	C	C	C	C	C	C	C	C	C	C	C	C	C	C	C			C			C		C
gene-HP0896:cds-NP_207689.1#NC_000915.1#947579:exon1:c.390delT:p.S130fs,	TA	T		T	T	T	T	T	T	T		T	T		T	T	T	T	T	T	T		T	T	T			T	T	T	T	T	T	T	T	T			T	T	T		T		T	T	T		T
gene-HP0896:cds-NP_207689.1#NC_000915.1#947579:exon1:c.386_387insTCATAGT:p.G129fs,	G	GACTATGA		GACTATGA	GACTATGA	GACTATGA	GACTATGA	GACTATGA	GACTATGA	GACTATGA		GACTATGA	GACTATGA		GACTATGA	GACTATGA	GACTATGA	GACTATGA	GACTATGA	GACTATGA	GACTATGA		GACTATGA	GACTATGA	GACTATGA			GACTATGA	GACTATGA	GACTATGA	GACTATGA	GACTATGA	GACTATGA	GACTATGA	GACTATGA	GACTATGA			GACTATGA	GACTATGA	GACTATGA		GACTATGA		GACTATGA	GACTATGA	GACTATGA		GACTATGA
gene-HP0896:cds-NP_207689.1#NC_000915.1#947579:exon1:c.179_183del:p.N60fs,	AATTAT	A	A	A	A	A	A	A	A	A	A	A	A	A	A	A	A	A	A	A	A	A	A	A	A			A	A	A	A	A	A	A	A	A			A	A	A	A	A		A	A	A	A	A
gene-HP0896:cds-NP_207689.1#NC_000915.1#947579:exon1:c.176_177insAACCC:p.L59fs,	C	CGGGTT	CGGGTT	CGGGTT	CGGGTT	CGGGTT	CGGGTT	CGGGTT	CGGGTT	CGGGTT	CGGGTT	CGGGTT	CGGGTT		CGGGTT	CGGGTT	CGGGTT			CGGGTT	CGGGTT	CGGGTT			CGGGTT			CGGGTT	CGGGTT	CGGGTT	CGGGTT	CGGGTT		CGGGTT		CGGGTT			CGGGTT		CGGGTT	CGGGTT	CGGGTT		CGGGTT	CGGGTT	CGGGTT	CGGGTT	CGGGTT
gene-HP0897:cds-NP_207690.1#NC_000915.1#950021:exon1:c.45_46insACAAA:p.P15fs,	A	AACAAACAAGCAACAAATAT		AACAAACAAGCAACAAATAT	AACAAACAAGCAACAAATAT	AACAAACAAGCAACAAATAT	AACAAACAAGCAACAAATAT	AACAAACAAGCAACAAATAT	AACAAACAAGCAACAAATAT	AACAAACAAGCAACAAATAT	AACAAA	AACAAACAAGCAACAAATAT	AACAAA	AACAAA	AACAAACAAGCAACAAATAT	AACAAACAAGCAACAAATAT		AAACAAACAACAAATAT	AACAAACAAGCAACAAATAT	AACAAA	AACAAACAAGCAACAAATAT	AACAAACAAGCAACAAATAT	AACAAACAAGCAACAAATAT	AACAAA	AACAAA	AACAAA	AACAAA	AACAAACAAGCAACAAATAT	AACAAACAAGCAACAAATAT	AACAAACAAGCAACAAATAT	AACAAACAAGCAACAAATAT	AAACAAACAACAAATAT	AAACAAACAACAAATAT		AACAAA	AACAAA	AACAAA	AACAAA	AACAAACAAGCAACAAATAT	AACAAACAAGCAACAAATAT	AACAAACAAGCAACAAATAT	AACAAA		AACAAA	AACAAA		AAACAAACAACAAATAT	AACAAA	AACAAACAAGCAACAAATAT
gene-HP0897:cds-NP_207690.1#NC_000915.1#950021:exon1:c.50_51insAACA:p.T17fs,	C	CAAATATAAAA	CAAATATAAAA	CAAATATAAAA	CAAATATAAAA	CAAATATAAAA	CAAATATAAAA	CAAATATAAAA	CAAATATAAAA	CAAATATAAAA	CAAATATAAAA	CAAATATAAAA	CAAATATAAAA	CAACA	CAAATATAAAA	CAAATATAAAA	CAA	CAAATATAAAA	CAAATATAAAA	CAA	CAAATATAAAA	CAAATATAAAA	CAAATATAAAA	CAAATATAAAA	CAAATATAAAA			CAAATATAAAA	CAAATATAAAA	CAAATATAAAA	CAAATATAAAA	CAAATATAAAA	CAAATATAAAA	CAA	CAAATATAAAA	CAAATATAAAA			CAAATATAAAA	CAAATATAAAA	CAAATATAAAA	CAAATATAAAA	CAA		CAACA	CAA	CAAATATAAAA	CAACA	CAAATATAAAA
gene-HP0897:cds-NP_207690.1#NC_000915.1#950021:exon1:c.55delG:p.E19fs,	AG	A	A	A	A	A	A	A	A	A	A	A	A	A	A	A		A	A	A	A	A	A	A	A	A	A	A	A	A	A	A	A	A		A	A	A	A	A	A	A	A	A	A	A	A	A	A
gene-HP0897:cds-NP_207690.1#NC_000915.1#950021:exon1:c.56delA:p.E19fs,	GA	G	G	G	G	G	G	G	G	G			G	G	G		G	G	G	G		G		G	G	G	G	G	G	G	G	G	G	G			G	G			G	G		G		G	G	G	G
gene-HP0897:cds-NP_207690.1#NC_000915.1#950021:exon1:c.56_57insAG:p.E19fs,	A	AAG	AAG	AAG	AAG	AAG	AAG	AAG	AAG	AAG	AAG	AAG	AAG	AAG	AAG	AAG		AAG		AAG	AAG	AAG	AAG	AAG	AAG	AAG	AAG	AAG	AAG	AAG	AAG	AAG	AAG	AAG	AAG		AAG	AAG			AAG	AAG	AAG	AAG	AAG	AAG	AAG	AAG	AAG
gene-HP0897:cds-NP_207690.1#NC_000915.1#950021:exon1:c.624delT:p.P208fs,	CT	C	C	C	C	C	C	C	C	C	C	C	C	C	C	C	C	C	C	C	C	C	C	C	C	C	C	C	C	C	C	C	C	C	C	C	C	C	C	C	C	C	C	C	C	C	C	C	C
gene-HP0897:cds-NP_207690.1#NC_000915.1#950021:exon1:c.626delG:p.X209,	TG	T	T	T	T	T	T	T	T	T	T	T	T	T	T	T	T	T	T	T	T	T	T	T	T	T	T	T	T	T	T	T	T	T	T	T	T	T	T	T	T	T	T	T	T	T	T	T	T
gene-HP0898:cds-NP_207691.1#NC_000915.1#950739:exon1:c.27_28insCT:p.F10fs,	A	AAG	AAG	AAG	AAG	AAG	AAG	AAG	AAG	AAG	AAG	AAG		AAG	AAG	AAG	AAG	AAG	AAG	AAG	AAG	AAG	AAG	AAG	AAG			AAG	AAG	AAG	AAG	AAG	AAG	AAG	AAG	AAG			AAG	AAG	AAG		AAG		AAG	AAG	AAG	AAG	AAG
gene-HP0898:cds-NP_207691.1#NC_000915.1#950739:exon1:c.21_22del:p.I7fs,	GAA	G	G	G	G	G	G	G	G	G	G	G		G	G	G	G	G	G	G	G	G	G	G	G			G	G	G	G	G	G	G	G	G			G	G	G	G	G		G	G	G	G	G
gene-HP0898:cds-NP_207691.1#NC_000915.1#950739:exon1:c.1_2insAACGCATGAGCAATAA:p.M1fs,	A	ATTATTGCTCATGCGTT	ATTATCACTCATGCGTT	ATTATTGCTCATGCGTT	ATTATTGCTCATGCGTT	ATTATTGCTCATGCGTT	ATTATTGCTCATGCGTT	ATTATTGCTCATGCGTT	ATTATTGCTCATGCGTT	ATTATTGCTCATGCGTT	ATTATCGCTCATGCGTTTTGTTAGTT	ATTATTGCTCATGCGTT		ATTATCACTCATGCGTT	ATTATCACTCATGCGTT		ATTATTGCTCATGCGTT	ATTATCACTCATGCGTT	ATTATTGCTCATGCGTT		ATTATCACTCATGCGTT	ATTATCGCTCATGCGTTTTGTTAGTT	ATTATCGCTCATGCGTTTTGTTAGTT	ATTATCACTCATGCGTT	ATTATCACTCATGCGTT			ATTATTGCTCATGCGTT	ATTATTGCTCATGCGTT	ATTATTGCTCATGCGTT	ATTATTGCTCATGCGTT	ATTATCACTCATGCGTT	ATTATTGCTCATGCGTT	ATTATCACTCATGCGTT	ATTATTGCTCATGCGTT	ATTATCACTCATGCGTT			ATTATCACTCATGCGTT	ATTATCACTCATGCGTT	ATTATCACTCATGCGTT	ATTATTGCTCATGCGTT			ATTATCACTCATGCGTT	ATTATTGCTCATGCGTT	ATTATCACTCATGCGTT	ATTATCGCTCATGCGTTTTGTTAGTT	ATTATTGCTCATGCGTT
gene-HP0899:cds-NP_207692.1#NC_000915.1#951857:exon1:c.230_231insTGAATAAACGCATGC:p.Q77delinsHEX,	T	TGCATGCGTTTATTCA		TGCATGCGTTTATTCA	TGCATGCGTTTATTCA	TGCATGCGTTTATTCA	TGCATGCGTTTATTCA	TGCATGCGTTTATTCA	TGCATGCGTTTATTCA	TGCATGCGTTTATTCA			TTGCGTTTATTCA				TGCATGCGTTTATTCA		TGCATGCGTTTATTCA		TGCATGCGTTTATTCA	TTGCGTTTATTCA		TGCATGCGTTTATTCA	TGCATGCGTTTATTCA			TGCATGCGTTTATTCA	TGCATGCGTTTATTCA	TGCATGCGTTTATTCA	TGCATGCGTTTATTCA	TTGCGTTTATTCA	TGCATGCGTTTATTCA		TGCATGCGTTTATTCA	TGCATGCGTTTATTCA					TTGCGTTTATTCA				TTGCGTTTATTCA			TTGCGTTTATTCA	TGCATGCGTTTATTCA
gene-HP0901:cds-NP_207694.1#NC_000915.1#952927:exon1:c.124dupT:p.X42delinsL,	T	TA	TGATTTA	TGATTTA	TA	TA	TA	TA	TA	TGATTTA	TGATTTA	TGATTTA	TGATTTA		TGATTTA	TA	TA		TA	TA	TGATTTA	TGATTTA	TA	TGATTTA	TGATTTA			TA	TGATTTA	TGATTTA	TA		TGATTTA		TGATTTA	TGATTTA			TGATTTA	TA	TA	TGATTTA	TGATTTA		TGATTTA	TGATTTA	TGATTTA	TA	TGATTTA
gene-HP0901:cds-NP_207694.1#NC_000915.1#952927:exon1:c.123_124insAAAT:p.X42delinsKL,	ATCCT	AATTTTCCT		AATTTTCCT	AATTTTCCT	AATTTTCCT	AATTTTCCT	AATTTTCCT	AATTTTCCT	AATTTTCCT						AATTTTCCT	AATTTTCCT				AATTTTCCT	AATTTTCCT						AATTTTCCT	AATTTTCCT	AATTTTCCT	AATTTTCCT																	AATTTTCCT
gene-HP0901:cds-NP_207694.1#NC_000915.1#952927:exon1:c.114delT:p.D38fs,	TA	T	T	T	T	T	T	T	T	T	T	T	T		T	T	T		T	T	T	T	T	T	T			T	T	T	T	T	T	T	T	T			T	T	T	T	T		T	T	T	T	T
gene-HP0901:cds-NP_207694.1#NC_000915.1#952927:exon1:c.18delT:p.F6fs,	TA													T			T	T																					T						T
gene-HP0901:cds-NP_207694.1#NC_000915.1#952927:exon1:c.15_16insAT:p.F6fs,	A													AAT			AAT	AAT																					AAT						AAT
gene-HP0901:cds-NP_207694.1#NC_000915.1#952927:exon1:c.12_13insTT:p.V5fs,	C	CAA	CAA	CAA	CAA	CAA	CAA	CAA	CAA	CAA	CAA	CAA	CAA	CAA	CAA	CAA	CAA		CAA	CAA	CAA	CAA	CAA	CAA	CAA			CAA	CAA	CAA	CAA	CAA	CAA	CAA	CAA	CAA			CAA	CAA	CAA	CAA	CAA		CAA		CAA	CAA	CAA
gene-HP0902:cds-NP_207695.1#NC_000915.1#953063:exon1:c.7delG:p.V3fs,	AC		A								A	A		A	A				A	A		A	A	A	A	A	A					A	A		A	A	A	A	A	A	A	A		A	A		A		A
gene-HP0903m:cds-NP_207696.2#NC_000915.1#953460:exon1:c.215_216del:p.C72fs,	TAC	T	T	T	T	T	T	T	T	T	T	T	T	T	T	T	T	T	T	T	T	T	T	T	T			T	T	T	T	T		T	T	T			T	T	T	T	T		T	T	T		T
gene-HP0903m:cds-NP_207696.2#NC_000915.1#953460:exon1:c.4_5insAGCCA:p.R2fs,	C	CTAGCG	CTGGCT	CTAGCG	CTAGCG	CTGGCT	CTAGCG	CTAGCG	CTGGCT	CTGGCT	CTGGCT	CTAGCG	CTGGCT	CTGGCT	CTGGCT	CTGGCT		CTGGCT	CTAGCG		CTGGCT	CTAGCG		CTGGCT	CTGGCT			CTGGCT	CTAGCG	CTAGCG	CTAGCG	CTGGCT	CTAGCG	CTAGCG	CTAGCG	CTAGCG			CTGGCT	CTGGCT	CTGGCT	CTAGCG	CTGGCT			CTAGCG		CTAGCG
gene-HP0906:cds-NP_207698.1#NC_000915.1#956484:exon1:c.57delG:p.L19fs,	TG	T	T	T	T	T	T	T	T	T	T	T	T	T	T	T	T	T	T	T	T	T	T	T	T	T	T	T	T	T	T	T	T	T	T	T	T	T	T	T		T		T	T	T	T		T
gene-HP0906:cds-NP_207698.1#NC_000915.1#956484:exon1:c.193_194del:p.P65fs,	GCC		G								G					G			G					G	G	G	G								G		G	G	G	G	G		G	G			G
gene-HP0906:cds-NP_207698.1#NC_000915.1#956484:exon1:c.201_210del:p.N67fs,	ACTCTAAAGAG		A								A	A	A	A	A	A			A	A	A	A	A	A	A									A	A	A			A	A	A		A			A	A	A	A
gene-HP0906:cds-NP_207698.1#NC_000915.1#956484:exon1:c.359_360insG:p.E120fs,	A	AG	AG	AG	AG	AG	AG	AG	AG	AG		AG			AG	AG			AG	AG		AG		AG	AG			AG	AG	AG	AG	AG		AG					AG				AG				AG	AG
gene-HP0906:cds-NP_207698.1#NC_000915.1#956484:exon1:c.361_362insTT:p.T121fs,	A	ATT	ATT	ATT	ATT	ATT	ATT	ATT	ATT	ATT	ATG	ATT	ACG		ATT	ATT	ATG	ATG	ATT	ATT	ACG		ATG	ATT	ATT			ATT	ATT	ATT	ATT	ATT	ACG	ATT	ACG	ATG			ATT	ACG		ACG	ATT			ATG	ATT	ATT
gene-HP0906:cds-NP_207698.1#NC_000915.1#956484:exon1:c.364_373del:p.H122fs,	CCATGAGGCTA	C	C	C	C	C	C	C	C	C	C	C	C	C	C	C	C	C	C	C	C	C	C	C	C			C	C	C	C	C	C	C	C	C			C	C	C	C	C		C	C	C	C	C
gene-HP0906:cds-NP_207698.1#NC_000915.1#956484:exon1:c.366_370del:p.H122fs,	ATGAGG	A	A	A	A	A	A	A	A	A	A	A	A		A	A	A	A	A	A	A	A		A	A			A	A	A	A	A	A	A	A	A			A	A		A	A		A		A	A	A
gene-HP0906:cds-NP_207698.1#NC_000915.1#956484:exon1:c.369_372del:p.E123fs,	AGGCT	A	A	A	A	A	A	A	A	A	A	A	A	A	A	A	A	A	A	A		A	A	A	A			A	A	A	A	A	A	A	A	A			A	A	A	A	A		A	A	A	A	A
gene-HP0906:cds-NP_207698.1#NC_000915.1#956484:exon1:c.372_373del:p.A124fs,	CTA	C	C	C	C	C	C	C	C	C	C	C	C	C	C	C	C	C	C	C	C	C	C	C	C			C	C	C	C	C	C	C	C	C			C	C	C	C	C		C	C	C	C	C
gene-HP0906:cds-NP_207698.1#NC_000915.1#956484:exon1:c.373_374insAAACC:p.N125fs,	A	AAAACC	AAAACC	AAAACC	AAAACC	AAAACC	AAAACC	AAAACC	AAAACC	AAAACC		AAAACC	AAAACC	AAAACC	AAAACC	AAAACC	AAAACC	AAAACC	AAAAAACC	AAAACC			AAAACC	AAAACC	AAAACC			AAAACC	AAAACC	AAAACC	AAAACC	AAAACC	AAAACC	AAAACC	AAAACC	AAAACC			AAAACC			AAAACC	AAAACC		AAAACC	AAAACC	AAAACC	AAAACC
gene-HP0906:cds-NP_207698.1#NC_000915.1#956484:exon1:c.534_538del:p.T178fs,	CTGACA	C		C	C	C	C	C	C	C	C	C		C	C		C		C			C	C	C	C	C	C	C	C	C	C		C	C	C		C				C	C	C	C	C
gene-HP0906:cds-NP_207698.1#NC_000915.1#956484:exon1:c.618_624del:p.A206fs,	CGGCCACG	C	C	C	C	C	C	C	C	C	C	C	C	C	C	C	C	C	C	C	C	C	C	C	C	C	C	C	C	C	C	C	C	C	C	C	C		C	C		C	C		C	C	C	C	C
gene-HP0906:cds-NP_207698.1#NC_000915.1#956484:exon1:c.619_620insTTGCT:p.A207fs,	G											GTTGCT						GTTGCT	GTTGCT				GTTGCT										GTTGCT
gene-HP0906:cds-NP_207698.1#NC_000915.1#956484:exon1:c.623delC:p.T208fs,	AC	A	A	A	A	A	A	A	A	A	A	A	A	A		A	A	A	A	A	A	A	A	A	A			A	A	A	A	A	A	A	A	A			A	A		A	A		A	A	A	A	A
gene-HP0906:cds-NP_207698.1#NC_000915.1#956484:exon1:c.623_624insTCTGTTA:p.T208fs,	C		CTCTGTTA								CTCTGTTA	CTCTGTTA	CTCTGTTA	CTCTGTTA		CTCTGTTA	CTCTGTTA		CTCTGTTA		CTCTGTTA	CTCTGTTA	CTCTGTTA	CTCTGTTA	CTCTGTTA							CTCTGTTA	CTCTGTTA	CTCTGTTA	CTCTGTTA	CTCTGTTA			CTCTGTTA	CTCTGTTA		CTCTGTTA	CTCTGTTA		CTCTGTTA	CTCTGTTA	CTCTGTTA	CTCTGTTA	CTCTGTTA
gene-HP0906:cds-NP_207698.1#NC_000915.1#956484:exon1:c.626_629del:p.T209fs,	ACCCC	A	A	A	A	A	A	A	A	A	A	A	A	A		A	A	A	A	A	A	A	A	A	A			A	A	A	A	A	A	A	A	A			A	A	A	A	A		A	A	A	A	A
gene-HP0906:cds-NP_207698.1#NC_000915.1#956484:exon1:c.638_639insAG:p.K213fs,	A	AAG	AAG	AAG	AAG	AAG	AAG	AAG	AAG	AAG	AAG	AAG	AAG	AAG		AAG	AAG	AAG	AAG	AAG	AAG	AAG	AAG	AAG	AAG			AAG	AAG	AAG	AAG	AAG	AAG	AAG	AAG	AAG			AAG	AAG		AAG	AAG		AAG	AAG	AAG	AAG	AAG
gene-HP0906:cds-NP_207698.1#NC_000915.1#956484:exon1:c.793_794insC:p.N265fs,	A	AC	AC	AC	AC	AC	AC	AC	AC	AC	AC	AC	AC	AC	AC	AC	AC	AC	AC	AC	AC	AC	AC	AC	AC			AC	AC	AC	AC	AC	AC	AC	AC	AC			AC	AC	AC	AC	AC		AC		AC	AC
gene-HP0906:cds-NP_207698.1#NC_000915.1#956484:exon1:c.801delA:p.L267fs,	TA	T	T	T	T	T	T	T	T	T	T	T	T	T	T	T	T	T	T	T	T	T	T	T	T			T	T	T	T	T	T	T	T	T			T	T	T	T	T		T	T	T	T	T
gene-HP0906:cds-NP_207698.1#NC_000915.1#956484:exon1:c.934delG:p.A312fs,	CG	C		C	C	C	C	C	C	C	C	C		C	C	C	C	C	C	C	C		C					C	C	C	C	C	C	C	C	C				C	C		C			C		C
gene-HP0906:cds-NP_207698.1#NC_000915.1#956484:exon1:c.1457_1458insG:p.D486fs,	A												AG	AG		AG	AG	AG		AG			AG			AG	AG										AG	AG	AG			AG		AG			AG
gene-HP0907:cds-NP_207699.1#NC_000915.1#958118:exon1:c.828delG:p.Q276fs,	AG	A	A	A	A	A	A	A	A	A	A	A	A	A	A	A	A	A	A	A	A	A		A	A			A	A	A	A		A	A	A	A			A	A	A	A	A			A		A	A
gene-HP0907:cds-NP_207699.1#NC_000915.1#958118:exon1:c.831_832insGCCCCTTGATCAAAAG:p.K277_L278delinsKAPX,	A												AGCCCCTTGATCAAAAG																																			AGCCCCTTGATCAAAAG
gene-HP0907:cds-NP_207699.1#NC_000915.1#958118:exon1:c.851_852insCAAAAACTCTC:p.I284fs,	T	TCAAAAACTCTC			TCAAAAACTCTC	TCAAAAGCTCTC			TCAAAAACTCTC	TCAAAAACTCTC					TCAAAAGCTCTC	TCAAAAGCTCTC				TCAAAAACTCTC			TCAAAAGCTCTC	TCAAAAACTCTC	TCAAAAACTCTC	TCAAAAACTCTC	TCAAAAACTCTC				TCAAAAACTCTC		TCAAAAGCTCTC			TCAAAAGCTCTC	TCAAAAACTCTC	TCAAAAACTCTC					TCAAAAACTCTC	TCAAAAACTCTC		TCAAAAGCTCTC		TCAAAAACTCTC	TCAAAAACTCTC
gene-HP0909:cds-NP_207701.1#NC_000915.1#960889:exon1:c.593_594insG:p.E198fs,	A															AG																									AG					AG
gene-HP0911:cds-NP_207703.1#NC_000915.1#962630:exon1:c.362_363insGCTAA:p.A121fs,	C		CGCTAA								CGCTAA	CGCTAA	CGCTAA	CGCTAA	CGCTAA	CGCTAA	CGCTAA	CGCTAA	CGCTAA	CGCTAA	CGCTAA	CGCTAA	CGCTAA	CGCTAA	CGCTAA							CGCTAA	CGCTAA	CGCTAA		CGCTAA				CGCTAA	CGCTAA	CGCTAA	CGCTAA			CGCTAA	CGCTAA	CGCTAA	CGCTAA
gene-HP0912:cds-NP_207704.1#NC_000915.1#965176:exon1:c.372_373del:p.G124fs,	GCT	G	G	G	G	G	G	G	G	G	G		G	G	G	G		G	G	G			G	G	G		G	G	G	G	G	G	G	G	G	G			G	G	G	G	G		G	G	G	G	G
gene-HP0912:cds-NP_207704.1#NC_000915.1#965176:exon1:c.376_377insCT:p.T126fs,	A	ACT	ACT	ACT	ACT	ACT	ACT	ACT	ACT	ACT	ACT		ATT	ACT	ACT	ACT		ACT	ACT	ACT			ACT	ACT	ACT			ACT	ACT	ACT	ACT	ACT	ACT	ATT	ATT	ACT			ACT	ACT	ATT	ACT	ATT		ACT	ACT	ACT	ACT	ACT
gene-HP0912:cds-NP_207704.1#NC_000915.1#965176:exon1:c.868_869insGGAT:p.E290fs,	G	GC	GCA	GC	GC	GC	GC	GC	GC	GC	GC	GC	GCA	GCA	GCA	GCA	GC	GCA	GGGAT	GGGAT	GC	GCA	GC	GC	GC			GC	GC	GC	GC	GGGAT	GC	GGGAT	GGGAT	GC			GCA	GCA	GC	GCA	GGGAT		GCA	GC	GGGAT		GGGAT
gene-HP0912:cds-NP_207704.1#NC_000915.1#965176:exon1:c.875_878del:p.N292fs,	AACTC																		A	A												A		A	A								A				A		A
gene-HP0912:cds-NP_207704.1#NC_000915.1#965176:exon1:c.877_878insAG:p.S293_N294delinsX,	T	TAA	TAA	TAA	TAA	TAA	TAA	TAA	TAA	TAA	TAA	TAA	TAA	TAA	TAA	TAA	TAA	TAA	TAG	TAA	TAA	TAA	TAA	TAA	TAA			TAA	TAA	TAA	TAA	TAG	TAA	TAG	TAG	TAA			TAA	TAA	TAA	TAA			TAA	TAA	TAG		TAG
gene-HP0913:cds-NP_207705.1#NC_000915.1#966745:exon1:c.427_431del:p.N143fs,	TAACAA		T								T	T		T		T	T																		T	T				T		T	T			T
gene-HP0913:cds-NP_207705.1#NC_000915.1#966745:exon1:c.428_435del:p.N143fs,	AACAATGGC		A									A		A		A	A							A	A										A	A				A		A	A
gene-HP0913:cds-NP_207705.1#NC_000915.1#966745:exon1:c.430_437del:p.N144fs,	CAATGGCCT		C								C	C		C		C	C							C	C	C									C	C				C		C	C			C			C
gene-HP0913:cds-NP_207705.1#NC_000915.1#966745:exon1:c.433_436del:p.G145fs,	TGGCC		T								T			T		T								TCC	TCC										T	T				T			T			T			TCC
gene-HP0913:cds-NP_207705.1#NC_000915.1#966745:exon1:c.434_435insTTCT:p.G145fs,	G		GTTCT								GTTCT	GTTCT		GTTCT		GTTCT	GTTCT							GTTCT	GTTCT										GTTCT	GTTCT						GTTCT	GTTCT			GTTCT
gene-HP0913:cds-NP_207705.1#NC_000915.1#966745:exon1:c.437delT:p.L146fs,	CT	C	C	C	C			C	C	C	C	C		C	C	C	C			C	C	C	C	C	C	C	C	C	C	C	C	C	C	C	C	C	C	C		C	C	C	C	C	C	C		C	C
gene-HP0913:cds-NP_207705.1#NC_000915.1#966745:exon1:c.437_438insTCTCC:p.L146fs,	T	TTCTCC	TACTTCTCC	TTCTCC	TTCTCC	TC		TTCTCC	TTCTCC	TTCTCC	TTCTCC	TTCTCC	TC	TTCTCC	TTCTCC	TTCTCC	TTCTCC	TC		TTCTCC	TTCTCC	TTCTCC	TTCTCC					TTCTCC	TTCTCC	TTCTCC	TTCTCC	TC	TC	TTCTCC	TC	TACTTCTCC				TC	TTCTCC	TACTTCTCC	TTCTCC		TTCTCC	TTCTCC		TTCTCC
gene-HP0913:cds-NP_207705.1#NC_000915.1#966745:exon1:c.548_549del:p.Q183fs,	CAA	C		C	C	C	C	C	C	C	C	C	C	C	C	C		C	C	C	C	C	C	C	C			C	C	C	C	C	C	C	C				C	C	C	C	C		C	C	C	C	C
gene-HP0916:cds-NP_207708.1#NC_000915.1#972715:exon1:c.724dupG:p.E242fs,	T	TC	TC	TC	TC	TC	TC	TC	TC	TC	TC	TG	TC	TC	TG	TC	TC	TC	TC	TG	TG	TG	TC	TC	TC	TC	TC	TC	TC	TC	TC	TC	TG	TC	TC	TC	TC	TC	TC	TC	TC	TC	TC	TC	TC	TC	TC	TC	TC
gene-HP0916:cds-NP_207708.1#NC_000915.1#972715:exon1:c.441delA:p.K147fs,	CT	C	C	C	C	C	C	C	C	C	C	C	C	C	C	C	C	C	C	C	C	C	C	C	C	C	C	C	C	C	C	C	C	C	C	C	C	C	C	C	C	C	C	C	C	C	C	C	C
gene-HP0916:cds-NP_207708.1#NC_000915.1#972715:exon1:c.126_127insTCAAAAA:p.K43fs,	T	TTTTTTGA	TTTTTTGA	TTTTTTGA	TTTTTTGA	TTTTTTGA	TTTTTTGA	TTTTTTGA	TTTTTTGA	TTTTTTGA	TTTTTTGA	TTTTTTGA	TTTTTTGA	TTTTTTGA	TTTTTTGA	TTTTTTGA	TTTTTTGA	TTTTTTGA	TTTTTTGA	TTTTTTGA	TTTTTTGA	TTTTTTGA	TTTTTTGA	TTTTTTGA	TTTTTTGA			TTTTTTGA	TTTTTTGA	TTTTTTGA	TTTTTTGA	TTTTTTGA	TTTTTTGA	TTTTTTGA	TTTTTTGA	TTTTTTGA				TTTTTTGA	TTTTTTGA	TTTTTTGA	TTTTTTGA		TTTTTTGA	TTTTTTGA	TTTTTTGA	TTTTTTGA	TTTTTTGA
gene-HP0916:cds-NP_207708.1#NC_000915.1#972715:exon1:c.124_125insGATAAA:p.E42delinsGX,	TC	TTTTATCC	TTTTTATAC	TTTTATCC	TTTTATCC	TTTTATCC	TTTTATCC	TTTTATCC	TTTTATCC	TTTTATCC	TTTTTTATCC	TTTTTTATCC	TTTTATCC	TTTTATCC	TTTTTATAC	TTTTTTATCC	TTTTATCC	TTTTTTATCC	TTTTATCC	TTTTTTATCC	TTTTATCC	TTTTTTATCC	TTTTATCC	TTTTATCC	TTTTATCC			TTTTATCC	TTTTATCC	TTTTATCC	TTTTATCC	TTTTTTATCC	TTTTATCC	TTTTATCC	TTTTATCC	TTTTATCC			TTTTTTATCC	TTTTTTATCC	TTTTATCC	TTTTATCC	TTTTTTATCC		TTTTTTATCC	TTTTATCC	TTTTATCC	TTTTTATAC	TTTTTTATCC
gene-HP0916:cds-NP_207708.1#NC_000915.1#972715:exon1:c.117delG:p.R39fs,	TC	T	T	T	T	T	T	T	T	T	T	T	T	T	T	T	T	T	T	T	T	T	T	T	T			T	T	T	T	T	T	T	T	T			T	T	T	T	T		T	T	T	T	T
gene-HP0916:cds-NP_207708.1#NC_000915.1#972715:exon1:c.88_91del:p.E30fs,	TCTTC	T	T	T	T	T	T	T	T	T	T	T	T	T	T	T	T	T	T	T	T	T	T	T	T	T	T	T	T	T	T	T	T	T	T	T	T	T	T	T	T	T	T	T	T	T	T	T	T
gene-HP0916:cds-NP_207708.1#NC_000915.1#972715:exon1:c.88_89del:p.E30fs,	TTC	T	T	T	T	T	T	T	T	T	T	T	T	T	T	T	T	T	T	T	T	T	T	T	T	T	T	T	T	T	T	T	T	T	T	T	T	T	T	T	T	T	T	T	T	T	T	T	T
gene-HP0916:cds-NP_207708.1#NC_000915.1#972715:exon1:c.47_48insTT:p.L16fs,	C																															CA																CA
gene-HP0919:cds-NP_207711.1#NC_000915.1#974160:exon1:c.3252_3256del:p.L1084fs,	TACTTC	T	T	T	T	T	T	T	T	T	T	T	T	T			T	T	T	T	T	T	T	T	T	T	T	T	T	T	T		T	T	T	T	T	T	T	T		T	T	T	T	T	T	T	T
gene-HP0921:cds-NP_207713.1#NC_000915.1#978352:exon1:c.866_867insTA:p.P289fs,	CGCA	CTAGCA		CTAGCA	CTAGCA	CTAGCA	CTAGCA	CTAGCA	CTAGCA	CTAGCA		CTAGCA			CTAGCA	CTAGCA	CTAGCA	CTAGCA	CTAGCA	CTAGCA	CTAGCA	CTAGCA		CTAGCA	CTAGCA			CTAGCA	CTAGCA	CTAGCA	CTAGCA	CTAGCA		CTAGCA	CTAGCA						CTAGCA		CTAGCA		CTAGCA	CTAGCA		CTAGCA	CTAGCA
gene-HP0921:cds-NP_207713.1#NC_000915.1#978352:exon1:c.869_870del:p.H290fs,	CAT	C	C	C	C	C	C	C	C	C	C	C	C	C	C	C	C	C	C	C	C	C	C	C	C	C	C	C	C	C	C	C	C	C	C	C	C	C	C	C	C	C	C	C	C	C	C	C	C
gene-HP0922:cds-NP_207714.1#NC_000915.1#979431:exon1:c.928_934del:p.G310fs,	TGGCAACG		T								T			T					T	T				T	T																T	T	T		T	T	T	T
gene-HP0922:cds-NP_207714.1#NC_000915.1#979431:exon1:c.931_932insATATAGGTTT:p.N311fs,	A		AATATAGGTTT								AATATAGGTTT								AATATAGGTTT	AATATAGGTTT																					AATATAGGTTT	AATATAGGTTT	AATATAGGTTT		AATATAGGTTT	AATATAGGTTT	AATATAGGTTT	AATATAGGTTT
gene-HP0922:cds-NP_207714.1#NC_000915.1#979431:exon1:c.933_936del:p.N311fs,	ACGCC		A								A								A	A				A	A																A	A	A		A	A	A	A
gene-HP0922:cds-NP_207714.1#NC_000915.1#979431:exon1:c.934delG:p.A312fs,	CG		C								C								C	C				C	C																C	C	C		C	C	C	C
gene-HP0922:cds-NP_207714.1#NC_000915.1#979431:exon1:c.938_939insATTTAAA:p.S313fs,	G		GGTTTAAA								GGTTTAAA								GGTTTAAA	GGTTTAAA				GGTTTAAA	GGTTTAAA																GGTTTAAA	GGTTTAAA	GGTTTAAA		GGTTTAAA		GGTTTAAA	GGTTTAAA
gene-HP0922:cds-NP_207714.1#NC_000915.1#979431:exon1:c.1329_1330insAC:p.Q443fs,	A	AGC	AGC	AGC	AGC	AGC	AGC	AGC	AGC	AGC	AGC		AGC	AGC	AGC	AGC	AGC	AGC	AGC	AGC	AGC	AGC	AGC	AGC	AGC			AGC	AGC	AGC	AGC		AGC	AGC	AGC	AAC			AGC	AGC	AGC		AGC		AGC	AGC	AGC	AGC
gene-HP0922:cds-NP_207714.1#NC_000915.1#979431:exon1:c.1332_1333del:p.Q444fs,	AAC	A	A	A	A	A	A	A	A	A	A		A	A	A	A	A	A	A	A	A	A	A	A	A			A	A	A	A		A	A	A	A			A	A	A		A		A	A	A	A
gene-HP0922:cds-NP_207714.1#NC_000915.1#979431:exon1:c.1586_1587insGAAT:p.N529fs,	A	AGAAT		AGAAT	AGAAT	AGAAT	AGAAT	AGAAT	AGAAT	AGAAT			AGAAT	AGAAT						AGAAT		AGAAT	AGAAT	AGAAT	AGAAT			AGAAT	AGAAT	AGAAT	AGAAT		AGAAT	AGAAT	AGAAT					AGAAT	AGAAT	AGAAT				AGAAT	AGAAT
gene-HP0922:cds-NP_207714.1#NC_000915.1#979431:exon1:c.1589_1593del:p.Q530fs,	CAAGCT	C		C	C	C	C	C	C	C			C	C	C					C			C	C	C	C	C	C	C	C	C		C	C			C	C			C	C		C		C
gene-HP0922:cds-NP_207714.1#NC_000915.1#979431:exon1:c.1601_1602insC:p.Q534fs,	A	AC	AC	AC	AC	AC	AC	AC	AC	AC	AC	AC	AC	AC		AC	AC	AC		AC			AC	AC	AC			AC	AC	AC	AC	AC	AC	AC		AC			AC		AC	AC	AC		AC	AC			AC
gene-HP0922:cds-NP_207714.1#NC_000915.1#979431:exon1:c.1929_1933del:p.L643fs,	TAGACA		T												T	T	T	T		T		T	T									T	T						T			T				T
gene-HP0922:cds-NP_207714.1#NC_000915.1#979431:exon1:c.1985_1986insGAAT:p.N662fs,	A	AGAAT		AGAAT	AGAAT	AGAAT	AGAAT	AGAAT	AGAAT	AGAAT			AGAAT	AGAAT						AGAAT		AGAAT	AGAAT	AGAAT	AGAAT			AGAAT	AGAAT	AGAAT	AGAAT		AGAAT	AGAAT	AGAAT					AGAAT	AGAAT	AGAAT				AGAAT	AGAAT
gene-HP0922:cds-NP_207714.1#NC_000915.1#979431:exon1:c.2000_2001insC:p.Q667fs,	A	AC	AC	AC	AC	AC	AC	AC	AC	AC	AC	AC	AC	AC		AC	AC	AC		AC		AC	AC	AC	AC			AC	AC	AC	AC	AC	AC	AC	AC	AC			AC	AC	AC	AC	AC		AC	AC	AC		AC
gene-HP0922:cds-NP_207714.1#NC_000915.1#979431:exon1:c.2196_2197del:p.P732fs,	CTG	C	C	C	C	C	C	C	C	C	C	C	C	C	C	C	C	C	C	C	C	C	C	C	C	C	C	C	C	C	C	C	C	C	C	C	C	C	C	C	C	C	C	C	C	C	C	C	C
gene-HP0922:cds-NP_207714.1#NC_000915.1#979431:exon1:c.2203_2204del:p.S735fs,	AAG	A	A	A	A	A	A	A	A	A	A	A	A	A	A	A	A	A	A	A	A	A	A	A	A	A	A	A	A	A	A	A	A	A	A	A	A	A	A	A	A	A	A	A	A	A	A	A	A
gene-HP0923:cds-NP_207715.1#NC_000915.1#987072:exon1:c.5_9del:p.Q2fs,	CAATTT	C	C	C	C	C	C	C	C	C	C	C	C	C	C	C	C	C	C	C	C	C	C	C	C	C	C	C	C	C	C	C		C	C	C	C	C	C	C	C	C	C	C	C	C	C	C	C
gene-HP0923:cds-NP_207715.1#NC_000915.1#987072:exon1:c.6_10del:p.Q2fs,	AATTTC	A	A	A	A	A	A	A	A	A	A	A	A	A	A	A	A	A	A	A	A	A	A	A	A	A	A	A	A	A	A	A		A	A	A	A	A	A	A	A	A	A	A	A	A	A	A	A
gene-HP0923:cds-NP_207715.1#NC_000915.1#987072:exon1:c.16delG:p.A6fs,	AG	A	A	A	A	A	A	A	A	A	A	A	A	A	A	A	A	A	A	A	A	A	A	A	A	A	A	A	A	A	A	A		A	A	A	A	A	A	A	A	A	A	A	A	A	A	A	A
gene-HP0923:cds-NP_207715.1#NC_000915.1#987072:exon1:c.24_33del:p.L8fs,	TACATTCATCA	T	T	T	T	T	T	T	T	T	T	T	T	T	T	T	T	T	T	T	T	T	T	T	T			T	T	T	T	T		T	T	T			T	T	T	T	T		T	T	T	T	T
gene-HP0923:cds-NP_207715.1#NC_000915.1#987072:exon1:c.42_43del:p.L14fs,	TAC	T		T	T	T	T	T	T	T	T		T	T	T	T		T	T	T	T	T		T	T			T	T	T	T	T		T					T		T	T			T	T		T	T
gene-HP0923:cds-NP_207715.1#NC_000915.1#987072:exon1:c.1110delG:p.X370,	AG	A	A	A	A	A	A	A	A	A	A	A	A			A		A	A	A		A				A	A	A	A	A	A	A	A	A			A	A	A	A	A	A	A	A	A				A
gene-HP0926:cds-NP_207718.1#NC_000915.1#989181:exon1:c.315_316insAT:p.S105fs,	C	CAT	CAT	CAT	CAT	CAT	CAT	CAT	CAT	CAT	CAT	CAT	CAT		CAT	CAT	CAT	CAT	CAT	CAT	CAT	CAT		CAT	CAT			CAT	CAT	CAT	CAT	CAT	CAT	CAT	CAT	CAT			CAT	CAT	CAT	CAT	CAT		CAT		CAT	CAT	CAT
gene-HP0929:cds-NP_207721.1#NC_000915.1#991804:exon1:c.783_787del:p.R261fs,	GGGCGA	G	G	G	G	G	G	G	G	G	G	G	G	G	G	G		G	G	G	G	G	G	G	G			G	G	G	G	G	G	G	G	G				G	G	G	G		G	G	G	G	G
gene-HP0929:cds-NP_207721.1#NC_000915.1#991804:exon1:c.786_789del:p.A262fs,	CGAAT	C	C	C	C	C	C	C	C	C	C	C	C	C	C	C		C	C	C	C	C	C	C	C			C	C	C	C	C	C	C	C	C			C	C	C	C	C		C	C	C	C	C
gene-HP0929:cds-NP_207721.1#NC_000915.1#991804:exon1:c.787_790del:p.N263fs,	GAATA	G	G	G	G	G	G	G	G	G	G	G	G	G	G	G		G	G	G	G	G	G	G	G			G	G	G	G	G	G	G	G	G			G	G	G	G	G		G	G	G	G	G
gene-HP0929:cds-NP_207721.1#NC_000915.1#991804:exon1:c.791_792insAGCGG:p.N264fs,	A	AAGCGG	AAGCGG	AAGCGG	AAGCGG	AAGCGG	AAGCGG	AAGCGG	AAGCGG	AAGCGG	AAGCGG	AAGCGG	AAGCGG	AAGCGG		AAGCGG		AAGCGG	AAGCGG	AAGCGG	AAGCGG	AAGCGG	AAGCGG	AAGCGG	AAGCGG			AAGCGG	AAGCGG	AAGCGG	AAGCGG	AAGCGG	AAGCGG	AAGCGG	AAGCGG	AAGCGG				AAGCGG	AAGCGG	AAGCGG	AAGCGG		AAGCGG	AAGCGG	AAGCGG	AAGCGG	AAGCGG
gene-HP0929:cds-NP_207721.1#NC_000915.1#991804:exon1:c.831_832del:p.L277fs,	TAG	T	T	T	T	T	T	T	T	T	T	T	T	T	T	T	T	T	TG	T	T	T	T	T	T	T	T	T	T	T	T	T	T	T	T	T	T	T	T	T	T	TG	T	T	T	T	T	T	T
gene-HP0929:cds-NP_207721.1#NC_000915.1#991804:exon1:c.833_834insCC:p.D278fs,	AT	ACCT	ACCT	ACCT	ACCT	ACCT	ACCT	ACCT	ACCT	ACCT	ACCT	ACCT	ACCT	ACCT	ACCT	ACCT	ACCT	ACCT		ACCT	ACCT	ACCT	ACCT	ACCT	ACCT	ACCT	ACCT	ACCT	ACCT	ACCT	ACCT	ACCT	ACCT	ACCT	ACCT	ACCT	ACCT	ACCT	ACCT	ACCT	ACCT		ACCT	ACCT	ACCT	ACCT	ACCT	ACCT	ACCT
gene-HP0929:cds-NP_207721.1#NC_000915.1#991804:exon1:c.836_837del:p.A279fs,	GCA	G	G	G	G	G	G	G	G	G	G	G	G	G	G	G	G	G	G	G	G	G	G	G	G	G	G	G	G	G	G	G	G	G	G	G	G	G	G	G	G		G	G	G	G	G	G	G
gene-HP0929:cds-NP_207721.1#NC_000915.1#991804:exon1:c.837_838del:p.A279fs,	CAT		C								C	C		C	C	C	C	C	C	C	C		C	C	C							C	C	C	C	C			C	C			C			C	C	C	C
gene-HP0933:cds-NP_207725.1#NC_000915.1#994172:exon1:c.600_603del:p.P200fs,	CTTAAAA	C	C	C	C	C	C	C	C	C	C	C	C	C	C	C	C	C	C	C	C	C	C	C	C	C	C	C	C	C	C	C	C	C	C	C	C	C	C	C	C	C	C	C	C	C	C	C	C
gene-HP0936:cds-NP_207728.1#NC_000915.1#996531:exon1:c.1165_1166insATAA:p.A389fs,	G	GTTAT	GTTAT	GTTAT	GTTAT	GTTAT	GTTAT	GTTAT		GTTAT	GTTAT	GTTAT	GTTAT	GTTAT	GTTAT	GTTAT	GTTAT	GTTAT	GTTAT	GTTAT	GTTAT	GTTAT	GTTAT	GTTAT	GTTAT	GTTAT	GTTAT	GTTAT		GTTAT		GTTAT	GTTAT	GTTAT	GTTAT	GTTAT	GTTAT	GTTAT	GTTAT	GTTAT		GTTAT	GTTAT	GTTAT	GTTAT	GTTAT		GTTAT	GTTAT
gene-HP0936:cds-NP_207728.1#NC_000915.1#996531:exon1:c.633_636del:p.L211fs,	GCGTA	G	G	G	G	G	G	G	G	G	G	G	G	G	G	G	G	G	G	G	G	G	G	G	G	G	G	G	G	G	G	G	G	G	G	G	G	G	G	G	G	G	G	G	G	G	G	G	G
gene-HP0938:cds-NP_207730.1#NC_000915.1#999196:exon1:c.332_333insCCTGTAT:p.V111fs,	C		CATATAAG								CATACAGG	CATACAGG	CATACAGG	CATTTAAG	CATACAGG	CATACAGG	CATACAGG	CATATAAG	CATTTAAG	CATACAGG	CATACAGG	CATACAGG	CATACAGG	CATATAAG	CATATAAG	CATACAGG	CATACAGG					CATACAGG	CATACAGG	CATACAGG	CATATAAG	CATACAGG	CATACAGG	CATACAGG	CATATAAG	CATATAAG	CATTTAAG	CATACAGG	CATACAGG	CATACAGG	CATACAGG	CATACAGG		CATACAGG	CATACAGG
gene-HP0938:cds-NP_207730.1#NC_000915.1#999196:exon1:c.295_296del:p.R99fs,	ACG	A	A	A	A	A	A	A	A	A	A	A	A	A	A	A	A	A	A	A	A	A	A	A	A			A	A	A	A	A	A	A	A	A			A	A	A	A			A	A	A		A
gene-HP0938:cds-NP_207730.1#NC_000915.1#999196:exon1:c.219_220insGAGA:p.S74fs,	T	TTCTC	TTCTC	TTCTC	TTCTC	TTCTC	TTCTC	TTCTC	TTCTC	TTCTC	TTCTC	TTCTC	TTCTC	TTCTC	TTCTC	TTCTC	TTCTC	TTCTC	TTCTC	TTCTC	TTCTC	TTCTC	TTCTC	TTCTC	TTCTC			TTCTC	TTCTC	TTCTC	TTCTC	TTCTC	TTCTC	TTCTC	TTCTC	TTCTC			TTCTC	TTCTC	TTCTC	TTCTC	TTCTC		TTCTC	TTCTC	TTCTC	TTCTC	TTCTC
gene-HP0938:cds-NP_207730.1#NC_000915.1#999196:exon1:c.31delG:p.D11fs,	TC		T									T	T	T		T	T	T		T	T		T											T	T	T				T	T		T		T	T		T	T
gene-HP0940:cds-NP_207732.1#NC_000915.1#1000303:exon1:c.708_709del:p.I236fs,	TTG	T	T	T	T	T	T	T	T	T	T	T	T	T	T	T	T	T	T	T	T	T	T	T	T	T	T	T	T	T	T	T	T	T	T	T	T	T	T	T	T	T	T	T	T	T	T	T	T
gene-HP0940:cds-NP_207732.1#NC_000915.1#1000303:exon1:c.18_19insTCTTT:p.L7fs,	A	AAAAGA	AAAAGA	AAAAGA	AAAAGA	AAAAGA	AAAAGA	AAAAGA	AAAAGA	AAAAGA	AAAAGA	AAAAAT	AAAAGA	AAAAGA	AAAAGA	AAAAAT	AAAAGA	AAAAGA	AAAAAT	AAAAGA	AAAAGA	AAAAGA	AAAAGA	AAAAGA	AAAAGA			AAAAGA	AAAAGA	AAAAGA	AAAAGA	AAAAGA	AAAAGA	AAAAGA	AAAAGA	AAAAGA			AAAAGA	AAAAGA	AAAAGA	AAAAGA	AAAAGA		AAAAGA	AAAAGA	AAAAGA	AAAAGA	AAAAGA
gene-HP0943:cds-NP_207735.1#NC_000915.1#1003674:exon1:c.492_495del:p.S164fs,	TAGCG	T	T	T	T	T	T	T	T	T	T	T	T	T	T	T	T	T	T	T	T	T	T	T	T	T	T	T	T	T	T	T	T	T	T	T	T	T	T	T	T	T	T	T	T	T	T	T	T
gene-HP0943:cds-NP_207735.1#NC_000915.1#1003674:exon1:c.490_491insATAT:p.S164fs,	C	CATAT	CATAT	CATAT	CATAT	CATAT	CATAT	CATAT	CATAT	CATAT	CATAT	CATAT	CATAT	CATAT	CATAT	CATAT	CATAT	CATAT	CATAT	CATAT	CATAT	CATAT	CATAT	CATAT	CATAT			CATAT	CATAT	CATAT	CATAT	CATAT	CATAT	CATAT	CATAT	CATAT			CATAT	CATAT	CATAT	CATAT	CATAT			CATAT	CATAT	CATAT	CATAT
gene-HP0956:cds-NP_207748.1#NC_000915.1#1015045:exon1:c.78dupG:p.L27fs,	A	AC	AC	AC	AC	AC	AC	AC	AC	AC	AC	AC	AC	AC	AC	AC	AC	AC	AC	AC	AC	AC	AC	AC	AC			AC	AC	AC	AC	AC	AC	AC	AC	AC			AC	AC	AC	AC	AC		AC	AC	AC	AC	AC
gene-HP0956:cds-NP_207748.1#NC_000915.1#1015045:exon1:c.72delC:p.D24fs,	AG	A	A	A	A	A	A	A	A	A	A	A	A	A	A	A	A	A	A	A	A	A	A	A	A			A	A	A	A	A	A	A	A	A			A	A	A	A	A		A	A	A	A	A
gene-HP0957:cds-NP_207749.1#NC_000915.1#1015785:exon1:c.1179_1180del:p.H393fs,	TAA																	T																					T
gene-HP0957:cds-NP_207749.1#NC_000915.1#1015785:exon1:c.286_287insG:p.K96fs,	T	TC	TC	TC	TC	TC	TC	TC	TC	TC	TC	TC	TC	TC	TC	TC	TC	TC	TC	TC	TC	TC	TC	TC	TC			TC	TC	TC	TC	TC	TC	TC	TC	TC			TC	TC	TC	TC	TC		TC	TC	TC	TC	TC
gene-HP0958:cds-NP_207750.1#NC_000915.1#1016967:exon1:c.419_420insTT:p.Q140fs,	C	CAA	CAA	CAA	CAA	CAA	CAA	CAA	CAA	CAA		CAA			CAA	CAA	CAA			CAA		CAA	CAA	CAA	CAA	CAA	CAA	CAA	CAA	CAA	CAA		CAA			CAA	CAA	CAA			CAA		CAA	CAA		CAA
gene-HP0958:cds-NP_207750.1#NC_000915.1#1016967:exon1:c.416_417del:p.V139fs,	GCA	G	G	G	G	G	G	G	G	G	G	G		G	G	G	G	G	G	G	G	G	G	G	G	G	G	G	G	G	G		G	G	G	G	G	G	G		G	G	G	G	G	G	G	G
gene-HP0959:cds-NP_207751.1#NC_000915.1#1017741:exon1:c.420delG:p.V140fs,	TC	T	T	T	T	T	T	T	T	T	T	T	T	T	T	T	T	T	T	T	T	T	T	T	T	T	T	T	T	T	T	T	T		T	T	T	T	T	T	T	T	T	T	T	T	T	T	T
gene-HP0959:cds-NP_207751.1#NC_000915.1#1017741:exon1:c.337_338del:p.A113fs,	AGCGC		AGC								AGC	A	AGC	AGC	A	AGC	AGC	AGC	AGC	A	AGC	AGC	AGC	AGC	AGC	AGC	AGC					AGC	A	AGC	A	AGC	AGC	AGC	AGC	AGC	AGC	AGC	AGC	AGC	A	A	AGC	A	AGC
gene-HP0959:cds-NP_207751.1#NC_000915.1#1017741:exon1:c.332_333insTA:p.A111fs,	C	CTG	CTA	CTG	CTG	CTG	CTG	CTG	CTG	CTG	CTA	CTG	CTA	CTA	CACTA	CTA	CTA	CTA	CTA	CACTA	CTA	CTA	CTG	CTA	CTA	CTA	CTA	CTG	CTG	CTG	CTG	CTA	CTA	CTA	CACTA	CTG	CTA	CTA	CTA	CTG	CTA	CTA	CTG	CTA	CTA	CTA	CTA	CTA	CTA
gene-HP0963:cds-NP_207755.1#NC_000915.1#1020908:exon1:c.1177_1178insCTCA:p.E393fs,	TC	TTGAGC	TTGAGC	TTGAGC	TTGAGC	TTGAGC	TTGAGC	TTGAGC	TTGAGC	TTGAGC		TTGAGC		TTGAGC		TTGAGC	TTGAGC		TTGAGC		TTGAGC			TTGAGC	TTGAGC			TTGAGC	TTGAGC	TTGAGC	TTGAGC	TTGAGC		TTGAGC	TTGAGC	TTGAGC			TTGAGC	TTGAGC	TTGAGC		TTGAGC		TTGAGC		TTGAGC	TTGAGC
gene-HP0963:cds-NP_207755.1#NC_000915.1#1020908:exon1:c.991delA:p.S331fs,	CT	C		C	C	C	C	C	C	C		C		C			C		C		C							C	C	C	C			C	C	C				C			C		C			C
gene-HP0963:cds-NP_207755.1#NC_000915.1#1020908:exon1:c.970delC:p.L324X,	AG	A	A	A	A	A	A	A	A	A		A		A			A		A	A	A		A			A	A	A	A	A	A		A	A	A		A	A	A	A	A		A	A	A			A
gene-HP0963:cds-NP_207755.1#NC_000915.1#1020908:exon1:c.920delA:p.Y307fs,	AT	A	A	A	A	A	A	A	A	A		A		A			A		A		A		A			A	A	A	A	A	A		A	A	A		A	A	A	A	A		A	A	A			A
gene-HP0963:cds-NP_207755.1#NC_000915.1#1020908:exon1:c.903_904insG:p.T302fs,	T	TC		TC	TC	TC	TC	TC	TC	TC		TC		TC			TC		TC		TC		TC					TC	TC	TC	TC			TC	TC					TC	TC				TC			TC
gene-HP0963:cds-NP_207755.1#NC_000915.1#1020908:exon1:c.819delG:p.R273fs,	GC		G									G																								G				G								G
gene-HP0963:cds-NP_207755.1#NC_000915.1#1020908:exon1:c.816_817insTAAC:p.R273_Q274delinsX,	T													TGTTA																				TGTTA						TGTTA					TGTTA			TGTTA
gene-HP0963:cds-NP_207755.1#NC_000915.1#1020908:exon1:c.808_812del:p.R270fs,	TGTGCG													T																				T						T					T			T
gene-HP0963:cds-NP_207755.1#NC_000915.1#1020908:exon1:c.729_730del:p.H243fs,	TCG	T	T	T	T	T	T	T	T	T		T		T					T	T				T	T			T	T	T	T	T		T									T		T		T
gene-HP0963:cds-NP_207755.1#NC_000915.1#1020908:exon1:c.346_347insG:p.T116fs,	G	GC		GC	GC	GC	GC	GC	GC	GC				GC			GC		GC		GC							GC	GC	GC	GC					GC			GC	GC			GC		GC			GC
gene-HP0966:cds-NP_207758.1#NC_000915.1#1024577:exon1:c.806delA:p.K269fs,	CT	C	C	C	C	C	C	C	C	C		C		C		C	C		C	C	C		C	C	C			C	C	C	C	C	C	C	C	C	C	C		C	C		C				C	C	C
gene-HP0966:cds-NP_207758.1#NC_000915.1#1024577:exon1:c.800delA:p.N267fs,	AT													A		A	A		A	A																				A			A				A	A
gene-HP0966:cds-NP_207758.1#NC_000915.1#1024577:exon1:c.696delC:p.L232fs,	TG	T	T	T	T	T	T	T	T	T		T		T		T	T		T	T	T		T	T	T	T	T	T	T	T	T			T	T	T	T	T		T	T		T	T	T		T	T
gene-HP0966:cds-NP_207758.1#NC_000915.1#1024577:exon1:c.253dupA:p.S85fs,	C										CT	CT											CT													CT
gene-HP0966:cds-NP_207758.1#NC_000915.1#1024577:exon1:c.196_197insAAAG:p.S66fs,	C	CCTTT	CCTTT	CCTTT	CCTTT	CCTTT	CCTTT	CCTTT	CCTTT	CCTTT		CCTTT		CCTTT	CCTTT	CCTTT	CCTTT		CCTTT	CCTTT	CCTTT		CCTTT	CCTTT	CCTTT	CCTTT		CCTTT	CCTTT	CCTTT	CCTTT	CCTTT		CCTTT	CCTTT	CCTTT	CCTTT	CCTTT	CCTTT	CCTTT	CCTTT		CCTTT	CCTTT	CCTTT		CCTTT	CCTTT
gene-HP0966:cds-NP_207758.1#NC_000915.1#1024577:exon1:c.191_195del:p.G64fs,	TGCTGC	T	T	T	T	T	T	T	T	T		T		T	T	T	T		T	T	T		T	T	T	T	T	T	T	T	T	T		T	T	T	T	T	T	T	T		T	T	T		T	T
gene-HP0966:cds-NP_207758.1#NC_000915.1#1024577:exon1:c.120dupA:p.Q41fs,	G
gene-HP0969:cds-NP_207760.1#NC_000915.1#1027101:exon1:c.3058_3062del:p.V1020fs,	TCAAAC	T	T	T	T	T	T	T	T	T	T	T	T	T	T	T	T	T	T	T	T	T	T	T	T	T	T	T	T	T	T	T	T	T	T	T	T	T	T	T	T	T	T	T	T	T	T	T	T
gene-HP0971:cds-NP_207762.1#NC_000915.1#1031236:exon1:c.21_22del:p.G7fs,	ATG		A												A		A		A				A	A	A									A	A	A			A		A	A			A			A	A
gene-HP0971:cds-NP_207762.1#NC_000915.1#1031236:exon1:c.12_18del:p.F4fs,	CCGCACTA	C	C	C	C	C	C	C	C	C			C		C		C		C					C	C			C	C	C	C			C	C	C			C	C	C	C			C			C	C
gene-HP0971:cds-NP_207762.1#NC_000915.1#1031236:exon1:c.8delT:p.M3fs,	CA	C	C	C	C	C	C	C	C	C	C	C	C		C		C		C				C	C	C	C	C	C	C	C	C			C	C	C	C	C	C	C	C	C		C	C		C	C	C
gene-HP0971:cds-NP_207762.1#NC_000915.1#1031236:exon1:c.7_8insG:p.M3fs,	ATG	ACTG		ACTG	ACTG	ACTG	ACTG	ACTG	ACTG	ACTG			ACTG		ACTG		ACTG		ACTG				ACTG	ACTG	ACTG			ACTG	ACTG	ACTG	ACTG			ACTG	ACTG	ACTG			ACTG	ACTG	ACTG	ACTG						ACTG	ACTG
gene-HP0973:cds-NP_207764.1#NC_000915.1#1034744:exon1:c.930_933del:p.K310fs,	AGAAT	A	A	A	A	A	A	A	A	A	A	A	A	A	A	A	A	A	A	A	A	A	A	A	A	A	A	A	A	A	A	A	A	A		A	A	A	A	A	A	A	A	A	A	A	A	A	A
gene-HP0973:cds-NP_207764.1#NC_000915.1#1034744:exon1:c.933_934insGAGTCAAAAACGCCCCAAA:p.N311fs,	T														TGAGTCAAAAACGCCCCAAA
gene-HP0974:cds-NP_207765.1#NC_000915.1#1035818:exon1:c.311_314del:p.P104fs,	CCTGT	C	C	C	C	C	C	C	C	C	C	C	C	C	C	C	C	C	C	C	C	C	C	C	C			C	C	C	C	C	C	C	C	C			C	C	C	C	C		C	C	C	C	C
gene-HP0976:cds-NP_207767.1#NC_000915.1#1037709:exon1:c.1301delG:p.R434fs,	TC	T	T	T	T	T	T	T	T	T	T	T	T	T	T	T	T	T	T	T	T	T	T	T	T	T	T	T	T	T	T	T	T	T	T	T	T	T	T	T	T	T	T	T	T	T	T	T	T
gene-HP0977:cds-NP_207768.1#NC_000915.1#1039148:exon1:c.1463delA:p.X488,	TA	T	T	T	T	T	T	T	T	T	T	T	T	T	T	T	T	T	T	T	T	T	T	T	T	T	T	T	T	T	T	T	T	T	T	T	T	T	T	T	T	T	T	T	T	T	T	T	T
gene-HP0978:cds-NP_207769.1#NC_000915.1#1040627:exon1:c.257_258insTT:p.P86fs,	C	CTT	CTT	CTT	CTT	CTT	CTT	CTT	CTT	CTT	CTT	CTT	CTT	CTT	CTT	CTT	CTT	CTT	CTT	CTT	CTT	CTT	CTT	CTT	CTT			CTT	CTT	CTT	CTT	CTT	CTT	CTT	CTT	CTT			CTT	CTT		CTT			CTT	CTT	CTT	CTT	CTT
gene-HP0978:cds-NP_207769.1#NC_000915.1#1040627:exon1:c.260_261del:p.H87fs,	CAT	C	C	C	C	C	C	C	C	C	C	C	C	C	C	C	C	C	C	C	C	C	C	C	C			C	C	C	C	C	C	C	C	C			C	C		C			C	C	C	C	C
gene-HP0994:cds-NP_207785.1#NC_000915.1#1055037:exon1:c.420dupT:p.Y140fs,	A
gene-HP0995:cds-NP_207786.1#NC_000915.1#1056157:exon1:c.621dupA:p.H208fs,	G
gene-HP0995:cds-NP_207786.1#NC_000915.1#1056157:exon1:c.525_526insT:p.P176fs,	G	GA		GA	GA	GA	GA	GA	GA	GA	GA			GA	GA		GA		GA			GA		GA	GA			GA	GA	GA	GA		GA		GA	GA				GA		GA							GA
gene-HP0995:cds-NP_207786.1#NC_000915.1#1056157:exon1:c.120_121del:p.I40fs,	AGG	A		A	A	A	A	A	A	A	A				A		A	A	A			A		A	A			A	A	A	A	A	A		A	A				A		A							A
gene-HP0995:cds-NP_207786.1#NC_000915.1#1056157:exon1:c.116_117insG:p.L39fs,	T	TC		TC	TC	TC	TC	TC	TC	TC	TC				TC		TC	TC	TC			TC		TC	TC			TC	TC	TC	TC	TC	TC		TC	TC				TC		TC							TC
gene-HP0996:cds-NP_207787.1#NC_000915.1#1058372:exon1:c.1517_1518del:p.N506fs,	GGT	G		G	G	G	G	G	G	G	G					G	G	G	G			G	G	G	G			G	G	G	G				G
gene-HP0996:cds-NP_207787.1#NC_000915.1#1058372:exon1:c.1513_1516del:p.L505fs,	TTTAG	T		T	T	T	T	T	T	T	T					T	T	T	T			T	T	T	T			T	T	T	T				T
gene-HP0996:cds-NP_207787.1#NC_000915.1#1058372:exon1:c.1511_1512insTTCG:p.N504fs,	G	GCGAA		GCGAA	GCGAA	GCGAA	GCGAA	GCGAA	GCGAA	GCGAA	GCGAA					GCGAA	GCGAA	GCGAA	GCGAA			GAA	GCGAA	GCGAA	GCGAA			GCGAA	GCGAA	GCGAA	GCGAA				GCGAA
gene-HP0996:cds-NP_207787.1#NC_000915.1#1058372:exon1:c.1510_1511insTTTC:p.N504fs,	T	TGAAA		TGAAA	TGAAA	TGAAA	TGAAA	TGAAA	TGAAA	TGAAA	TGAAA					TGAAA	TGAAA	TGAAA	TGAAA			TGAAA	TGAAA	TGAAA	TGAAA			TGAAA	TGAAA	TGAAA	TGAAA				TGAAA
gene-HP0996:cds-NP_207787.1#NC_000915.1#1058372:exon1:c.211delC:p.H71fs,	TG	T		T	T	T	T	T	T	T					T	T	T	T	T				T	T	T			T	T	T	T				T					T
gene-HP0996:cds-NP_207787.1#NC_000915.1#1058372:exon1:c.42dupA:p.E15fs,	C
gene-HP1002:cds-NP_207793.1#NC_000915.1#1063755:exon1:c.4dupA:p.M1fs,	G
gene-HP1002:cds-NP_207793.1#NC_000915.1#1063755:exon1:c.7delG:p.E3fs,	AG		A								A	A	A		A	A			A	A		A				A	A						A		A		A	A	A					A					A
gene-HP1010:cds-NP_207800.1#NC_000915.1#1072428:exon1:c.1952_1953insTG:p.Y651fs,	A	ATG		ATG	ATG	ATG	ATG	ATG	ATG	ATG	ATG	ATG	ATG	ATG	ATG	ATG	ATG	ATG		ATG	ATG	ATG	ATG	ATG	ATG			ATG	ATG	ATG	ATG		ATG	ATG	ATG	ATG			ATG	ATG	ATG	ATG	ATG		ATG	ATG	ATG	ATG	ATG
gene-HP1010:cds-NP_207800.1#NC_000915.1#1072428:exon1:c.1955_1956del:p.I652fs,	ATT	A	A	A	A	A	A	A	A	A	A	A	A	A	A	A	A	A		A	A	A	A	A	A			A	A	A	A	A	A	A	A	A			A	A	A	A	A		A	A	A	A	A
gene-HP1011:cds-NP_207801.1#NC_000915.1#1074492:exon1:c.382_383insCAAC:p.G128fs,	G	GCAAC	GCAAC	GCAAC				GCAAC	GCAAC				GCAAC			GCAAC	GCAAC	GCAAC										GCAAC	GCAAC				GCAAC	GCAAC	GCAAC				GCAAC							GCAAC	GCAAC
gene-HP1011:cds-NP_207801.1#NC_000915.1#1074492:exon1:c.384_387del:p.G128fs,	GGGTA	G	G	G	G	G	G	G	G	G	G	G	G	G	G	G	G	G	G	G	G	G	G	G	G			G	G	G	G	G	G	G	G	G			G		G	G	G		G	G	G	G	G
gene-HP1014:cds-NP_207804.1#NC_000915.1#1077792:exon1:c.76delT:p.F26fs,	AT	A	A	A	A	A	A	A	A	A	A	A	A	A	A	A	A	A	A	A	A	A	A	A	A	A	A	A	A	A	A	A	A	A	A	A	A	A	A	A	A	A	A	A	A	A	A	A	A
gene-HP1014:cds-NP_207804.1#NC_000915.1#1077792:exon1:c.81_82insT:p.V27fs,	A	AT	AT	AT	AT	AT	AT	AT	AT	AT	AT	AT	AT	AT	AT	AT	AT	AT	AT	AT	AT	AT	AT	AT	AT	AT	AT	AT	AT	AT	AT	AT	AT	AT	AT	AT	AT	AT	AT	AT	AT	AT	AT	AT	AT	AT	AT	AT	AT
gene-HP1017:cds-NP_207807.1#NC_000915.1#1079832:wholegene,	TTAAAAAATGCTTTTGA	T	T	T	T	T	T	T	T	T	T	T	T	T	T	T	T	T	T	T	T	T	T	T	T			T	T	T	T	T	T	T	T	T			T	T	T	T	T		T	T	T	T	T
gene-HP1017:cds-NP_207807.1#NC_000915.1#1079832:wholegene,	AAAAATG	A	A	A	A	A	A	A	A	A	A	A	A	A	A	A	A	A	A	A	A	A	A	A	A			A	A	A	A	A	A	A	A	A			A	A	A	A	A		A	A	A	A	A
gene-HP1017:cds-NP_207807.1#NC_000915.1#1079832:exon1:c.3_4del:p.M1fs,	TGC	T	T	T	T	T	T	T	T	T	T	T	T	T	T	T	T	T	T	T	T	T	T	T	T			T	T	T	T	T	T	T	T	T			T	T	T	T	T		T	T	T	T	T
gene-HP1017:cds-NP_207807.1#NC_000915.1#1079832:exon1:c.7_10del:p.L3fs,	TTTGA	T	T	T	T	T	T	T	T	T	T	T	T	T	T	T	T	T	T	T	T	T	T	T	T			T	T	T	T	T	T	T	T	T			T	T	T	T	T		T	T	T	T	T
gene-HP1017:cds-NP_207807.1#NC_000915.1#1079832:exon1:c.9_10del:p.L3fs,	TGA	T	T	T	T	T	T	T	T	T	T	T	T	T	T	T	T	T	T	T	T	T	T	T	T			T	T	T	T	T	T	T	T	T			T	T	T	T	T		T	T	T	T	T
gene-HP1017:cds-NP_207807.1#NC_000915.1#1079832:exon1:c.47delA:p.K16fs,	TAA	TA	TA	TA	TA	TA	TA	TA	TA	TA	TA	T	T	TA	TA	TA	TA	TA	TA	T	TA	TA	TA	TA	TA	TA	TA	TA	TA	TA	TA	TA	TA	TA	T	TA	TA	TA	TA	TA	TA	T	T	TA	TA	TA	T	TA	TA
gene-HP1021a:cds-YP_008682878.1#NC_000915.1#1085082:exon1:c.135_136insG:p.L45fs,	A		AG								AG	AG	AG	AG	AG	AG	AG	AG	AG	AG	AG	AG	AG	AG	AG							AG	AG	AG	AG				AG	AG	AG	AG	AG		AG	AG	AG	AG	AG
gene-HP1021a:cds-YP_008682878.1#NC_000915.1#1085082:exon1:c.141_142insA:p.F47fs,	TG											TAG		TAG	TAG						TAG	TAG				TAG	TAG							TAG			TAG	TAG	TAG					TAG	TAG
gene-HP1022:cds-NP_207812.1#NC_000915.1#1085283:exon1:c.834_837del:p.S278fs,	CTTAAAACAAAAACTTCTTTTAATGTTGATTTT	C	C	C	C	C	C	C	C	C	C		C		C	C	C	C	C	C	C	C	C	C	C			C	C	C	C	C	C	C	C	C			C	C	C	C	C		C	C	C	C	C
gene-HP1022:cds-NP_207812.1#NC_000915.1#1085283:exon1:c.837_837del:p.*279fs,	AAAACAAAAACTTCTTTTAATGTTGATTTTTT	A	A	A	A	A	A	A	A	A	A	A	A		A	A	A	A	A	A	A	A	A	A	A			A	A	A	A	A	A	A	A	A			A	A	A	A	A		A	A	A	A	A
gene-HP1024:cds-NP_207814.1#NC_000915.1#1087632:exon1:c.252_255del:p.R84fs,	GTGGT	G	G	G	G	G	G	G	G	G	G	G	G	G	G	G	G	G	G	G	G	G	G	G	G	G	G	G	G	G	G	G	G	G	G	G	G	G	G	G	G	G	G	G	G	G	G	G	G
gene-HP1024:cds-NP_207814.1#NC_000915.1#1087632:exon1:c.256_257insAACG:p.P86fs,	C	CAACG		CAACG	CAACG	CAACG	CAACG	CAACG	CAACG	CAACG	CAACG			CAACG		CAACG	CAACG			CAACG		CAACG	CAACG					CAACG	CAACG	CAACG	CAACG	CAACG		CAACG	CAACG	CAACG			CAACG	CAACG		CAACG	CAACG			CAACG		CAACG	CAACG
gene-HP1027:cds-NP_207817.1#NC_000915.1#1090211:exon1:c.442_443insACGC:p.S148fs,	A	AACGC	AACGC	AACGC	AACGC	AACGC	AACGC	AACGC	AACGC	AACGC		AACGC	AACGC	AACGC	AACGC	AACGC	AACGC		AACGC	AACGC		AACGC	AACGC	AACGC	AACGC			AACGC	AACGC	AACGC	AACGC	AACGC		AACGC	AACTC	AACGC			AACGC	AACGC	AACGC	AACGC	AACGC		AACGC	AACGC	AACGC	AACGC	AACGC
gene-HP1027:cds-NP_207817.1#NC_000915.1#1090211:exon1:c.444_447del:p.S148fs,	GTGAA	G	G	G	G	G	G	G	G	G		G	G	G	G	G	G	G	G	G	G	G	G	G	G			G	G	G	G	G			G	G			G	G	G	G	G		G	G	G	G	G
gene-HP1027:cds-NP_207817.1#NC_000915.1#1090211:exon1:c.446delA:p.E149fs,	GA	G	G	G	G	G	G	G	G	G		G	G	G	G	G	G	G	G	G	G	G	G	G	G			G	G	G	G	G			G	G				G	G		G		G	G	G	G
gene-HP1030:cds-NP_207820.1#NC_000915.1#1091742:exon1:c.553_554del:p.V185fs,	AAC	A	A	A	A	A	A	A	A	A	A	A	A	A	A	A	A	A	A	A	A	A	A	A	A	A	A	A	A	A	A	A	A	A	A	A	A	A	A	A	A	A	A	A	A	A	A	A	A
gene-HP1030:cds-NP_207820.1#NC_000915.1#1091742:exon1:c.546_547insAA:p.E183fs,	C	CTT	CTT	CTT	CTT	CTT	CTT	CTT	CTT	CTT	CTT	CTT	CTT	CTT	CTT	CTT	CTT	CTT	CTT	CTT	CTT	CTT	CTT	CTT	CTT			CTT	CTT	CTT	CTT	CTT	CTT	CTT	CTT	CTT			CTT	CTT	CTT	CTT	CTT		CTT	CTT	CTT	CTT	CTT
gene-HP1030:cds-NP_207820.1#NC_000915.1#1091742:exon1:c.121_124del:p.K41fs,	AATTT	A	A	A	A	A	A	A	A	A	A	A	A	A	A	A	A	A	A	A	A	A	A	A	A	A	A	A	A	A	A	A	A	A	A	A	A	A	A	A	A	A	A	A	A	A	A	A	A
gene-HP1030:cds-NP_207820.1#NC_000915.1#1091742:exon1:c.116_117insGGGGGAG:p.F39fs,	A	ACTCCCCC	ACTCCCCC	ACTCCCCC	ACTCCCCC	ACTCCCCC	ACTCCCCC	ACTCCCCC	ACTCCCCC	ACTCCCCC	ACTCCCCC	ACTCCCCC	ACTCCCCC	ACTCCCCC	ACTCCCCC	ACTCCCCC	ACTCCCCC	ACTCCCCC	ACTCCCCC	ACTCCCCC	ACTCCCCC	ACTCCCCC	ACTCCCCC	ACTCCCCC	ACTCCCCC			ACTCCCCC	ACTCCCCC	ACTCCCCC	ACTCCCCC	ACTCCCCC	ACTCCCCC		ACTCCCCC	ACTCCCCC			ACTCCCCC	ACTCCCCC	ACTCCCCC	ACTCCCCC	ACTCCCCC		ACTCCCCC		ACTCCCCC	ACTCCCCC	ACTCCCCC
gene-HP1039:cds-NP_207829.1#NC_000915.1#1099193:exon1:c.176delC:p.A59fs,	TG	T	T	T	T	T	T	T	T	T	T	T	T	T	T	T	T	T	T	T	T	T	T	T	T			T	T	T	T	T	T	T	T	T			T	T	T	T	T			T	T	T	T
gene-HP1042:cds-NP_207832.1#NC_000915.1#1103155:exon1:c.1046delA:p.X349,	TA	T		T	T	T	T	T	T	T		T	T						T			T		T	T	T	T	T	T	T	T	T		T		T	T	T	T	T				T		T		T
gene-HP1048:cds-NP_207839.1#NC_000915.1#1109946:exon1:c.247delG:p.A83fs,	GC	G	G			G	G				G	G	G	G	G	G	G	G	G	G	G	G	G	G	G	G	G	G	G	G		G	G	G	G	G	G	G	G	G	G	G	G	G	G	G	G	G	G
gene-HP1048:cds-NP_207839.1#NC_000915.1#1109946:exon1:c.243_244del:p.A81fs,	ACG		A								A	A	A		A	A	A		A	A	A		A	A	A								A		A	A			A	A	A	A			A	A		A	A
gene-HP1056:cds-NP_207847.1#NC_000915.1#1118207:exon1:c.381_382insGC:p.F128fs,	A	AGC	AGC	AGC	AGC	AGC	AGC	AGC	AGC	AGC	AGC	AGC		AGC	AGC	AGC	AGC	AGC	AGC	AGC	AGC	AGC	AGC	AGC	AGC			AGC	AGC	AGC	AGC	AGC	AGC	AGC	AGC				AGC	AGC	AGC	AGC	AGC		AGC	AGC	AGC	AGC	AGC
gene-HP1056:cds-NP_207847.1#NC_000915.1#1118207:exon1:c.378_379del:p.E126fs,	TTC		T								T	T		T		T						T	T									T		T		T			T	T	T	T	T		T			T
gene-HP1058:cds-NP_207849.1#NC_000915.1#1119910:exon1:c.812dupA:p.X271delinsX,	T	TA	TA	TA	TA	TA	TA	TA	TA	TA	TA	TA	TA	TA	TA	TA	TA	TA	TA	TA	TA	TA	TA	TA	TA	TA	TA	TA	TA	TA	TA	TA	TA	TG	TA	TA	TA	TA	TA	TA	TA	TG	TA	TA	TA	TA	TA	TG	TA
gene-HP1061:cds-NP_207852.1#NC_000915.1#1122275:exon1:c.706_718del:p.N236fs,	TAACAACGAAAATA	T	T	T	T	T	T	T	T	T	T	T	T	T	T	T	T	T	T	T	T	T		T	T	T	T	T	T	T	T	T	T	T	T	T	T	T	T	T	T	T	T	T	T	T	T	T	T
gene-HP1064:cds-NP_207855.1#NC_000915.1#1124550:exon1:c.274delA:p.K92fs,	TA	T	T	T	T	T	T	T	T	T	T	T	T	T	T	T	T	T	T	T	T	T	T	T	T			T	T	T	T	T	T	T	T	T			T	T	T	T	T		T	T	T	T	T
gene-HP1064:cds-NP_207855.1#NC_000915.1#1124550:exon1:c.279_280insA:p.R93fs,	G	GA	GA	GA	GA	GA	GA	GA	GA	GA	GA	GA	GA	GA	GA	GA	GA	GA	GA	GA	GA	GA	GA	GA	GA			GA	GA	GA	GA	GA	GA	GA	GA	GA			GA	GA	GA	GA	GA		GA	GA	GA	GA	GA
gene-HP1068:cds-NP_207859.1#NC_000915.1#1126642:exon1:c.659_660insG:p.L220fs,	T																																														TG
gene-HP1068:cds-NP_207859.1#NC_000915.1#1126642:exon1:c.661_662del:p.V221fs,	AGT	A	A	A	A	A	A	A	A	A	A	A	A	A	A	A	A	A	A	A	A	A	A	A	A			A	A	A	A	A	A	A		A			A	A	A	A	A		A	A	A	A	A
gene-HP1070:cds-NP_207861.1#NC_000915.1#1129553:exon1:c.188_189insAA:p.I63fs,	T		TAA								TAA		TAA	TAA		TAA			TAA	TAA	TAA	TAA	TAA	TAA	TAA							TAA		TAA	TAA	TAA			TAA			TAA	TAA		TAA	TAA	TAA
gene-HP1070:cds-NP_207861.1#NC_000915.1#1129553:exon1:c.191_192insA:p.G64fs,	G	GA	GA	GA	GA	GA	GA	GA	GA	GA	GA	GA	GA	GA	GA	GA	GA	GA	GA	GA	GA	GA		GA	GA			GA	GA	GA	GA	GA	GA	GA	GA	GA			GA	GA	GA	GA	GA		GA	GA	GA	GA	GA
gene-HP1072:cds-NP_207863.1#NC_000915.1#1130507:exon1:c.539delC:p.T180fs,	AC	A	A	A	A	A	A	A	A	A	A	A	A	A	A	A	A	A	A	A	A	A	A	A	A	A	A	A	A	A	A	A	A	A	A	A	A	A	A	A	A	A	A	A	A	A	A	A	A
gene-HP1072:cds-NP_207863.1#NC_000915.1#1130507:exon1:c.545_555del:p.H182fs,	CATTATACCGAT	C	C	C	C	C	C	C	C	C	C	C	C	C	C	C	C	C	C	C	C	C	C	C	C	C	C	C	C	C	C	C	C	C	C	C	C	C	C	C	C	C	C	C	C	C	C	C	C
gene-HP1073:cds-NP_207864.1#NC_000915.1#1132745:exon1:c.188_189insAGAGGTCGTGTGATAT:p.Q63_E64delinsQEVVX,	A										AAGAAGTAATGTGATAC	AAGAGGGAGTGTGATAT	AAGAGGGAGTGTGATAT		AAGAGGGAGTGTGATAT		AAGAGGGAGTGTGATAT		AAGAGGGAGTGTGATAT	AAGAAGTAATGTGATAC	AAGAGGGAGTGTGATAT	AAGAAGTAATGTGATAC		AAGAGGTCGTGTGATAT	AAGAGGGAGTGTGATAT	AAGAGGGAGTGTGATAT	AAGAGGGAGTGTGATAT						AAGAGGGAGTGTGATAT	AAGAAGTAATGTGATAC	AAGAGGTCGTGTGATAT	AAGAGGGAGTGTGATAT	AAGAGGGAGTGTGATAT	AAGAGGGAGTGTGATAT		AAGAGGGAGTGTGATAT	AAGAGGGAGTGTGATAT			AAGAGGGAGTGTGATAT				AAGAGGGAGTGTGATAT	AAGAGGGAGTGTGATAT
gene-HP1086:cds-NP_207877.1#NC_000915.1#1145031:exon1:c.210_213del:p.T70fs,	CCCAT	C	C	C	C	C	C	C	C	C	C	C	C	C	C	C	C	C	C	C	C	C	C	C	C			C	C	C	C	C		C	C	C			C	C	C	C	C		C			C	C
gene-HP1088:cds-NP_207879.1#NC_000915.1#1146593:exon1:c.527_528insCAAG:p.L176fs,	T	TCAAG	TCAAG	TCAAG	TCAAG	TCAAG	TCAAG	TCAAG	TCAAG	TCAAG	TCAAG	TCAAG	TCAAG	TCAAG	TCAAG	TCAAG		TCAAG	TCAAG	TCAAG	TCAAG	TCAAG	TCAAG			TCAAG	TCAAG	TCAAG	TCAAG	TCAAG	TCAAG	TCAAG	TCAAG	TCAAG	TCAAG	TCAAG	TCAAG	TCAAG	TCAAG	TCAAG	TCAAG	TCAAG	TCAAG	TCAAG	TCAAG	TCAAG	TCAAG	TCAAG	TCAAG
gene-HP1088:cds-NP_207879.1#NC_000915.1#1146593:exon1:c.529_532del:p.R177fs,	TCGCC	T	T	T	T	T	T	T	T	T	T	T	T	T	T	T		T	T	T	T	T	T			T	T	T	T	T	T	T	T	T	T	T	T	T	T	T	T	T	T	T	T	T	T	T	T
gene-HP1090:cds-NP_207881.1#NC_000915.1#1150839:exon1:c.846_847del:p.P282fs,	CTA										C				C		C	C	C		C		C									C		C		C			C		C	C					C
gene-HP1090:cds-NP_207881.1#NC_000915.1#1150839:exon1:c.852_864del:p.K284fs,	AAGAAACTCTTACG	A		A	A	A	A	A	A	A		A	A			A	A		A	A	A	A						A	A	A	A	A				A			A	A					A				A
gene-HP1090:cds-NP_207881.1#NC_000915.1#1150839:exon1:c.902_908del:p.P301fs,	CCCATAAT										C	C		C	C	C	C	C	C	C	C	C	C	C	C	C	C					C	C	C		C	C	C	C	C	C	C		C	C	C	C	C	C
gene-HP1090:cds-NP_207881.1#NC_000915.1#1150839:exon1:c.953_954insCA:p.P318fs,	C	CCA	CCA	CCA	CCA	CCA	CCA	CCA	CCA	CCA	CCA	CCA	CCA		CCA			CCA		CCA	CCA	CCA		CCA	CCA			CCA	CCA	CCA	CCA	CCA		CCA	CCA	CCA			CCA	CCA	CCA	CCA	CCA		CCA	CCA	CCA	CCA	CCA
gene-HP1090:cds-NP_207881.1#NC_000915.1#1150839:exon1:c.981_991del:p.N327fs,	ACACGCAAGAAG	A	A	A	A	A	A	A	A	A		A	A						A	A	A		A	A	A	A	A	A	A	A	A	A	A	A	A		A	A	A	A	A	A		A	A	A	A
gene-HP1090:cds-NP_207881.1#NC_000915.1#1150839:exon1:c.999_1008del:p.I333fs,	TAGAAGGAAGG	T	T	T	T	T	T	T	T	T		T	T				T	T	T	T	T		T	T	T	T	T	T	T	T	T	T	T	T	T		T	T	T	T	T		T	T	T	T	T
gene-HP1091:cds-NP_207882.1#NC_000915.1#1153675:exon1:c.1034_1035del:p.S345fs,	AGC	A	A	A	A	A	A	A	A	A	A	A	A	A	A	A	A	A	A	A	A	A	A	A	A			A	A	A	A	A	A	A	A	A			A	A	A	A	A		A	A	A	A	A
gene-HP1098:cds-NP_207889.1#NC_000915.1#1158718:exon1:c.664_665insGG:p.T222fs,	G	GCC	GCC	GCC	GCC	GCC	GCC	GCC	GCC	GCC	GCC	GCC	GCC	GCC	GCC	GCC	GCC	GCC	GCC		GCC	GCC	GCC	GCC	GCC	GCC	GCC	GCC	GCC	GCC	GCC	GCC	GCC	GCC	GCC	GCC	GCC	GCC	GCC	GCC	GCC	GCC	GCC	GCC	GCC	GCC	GCC	GCC	GCC
gene-HP1098:cds-NP_207889.1#NC_000915.1#1158718:exon1:c.660_661del:p.G220fs,	GCA	G	G	G	G	G	G	G	G	G	G	G	G	G	G		G		G	G	G	G	G	G	G	G	G	G	G	G	G	G	G	G	G	G	G	G	G	G	G	G	G	G	G	G	G	G	G
gene-HP1105:cds-NP_207896.1#NC_000915.1#1166385:exon1:c.727_730del:p.R243fs,	TCTCG	T	T	T	T	T	T	T	T	T	T	T	T	T	T	T	T	T	T	T	T	T	T	T	T			T	T	T	T	T	T	T	T	T			T	T	T	T	T		T	T	T	T	T
gene-HP1105:cds-NP_207896.1#NC_000915.1#1166385:exon1:c.724_725insTGCT:p.A242fs,	G		GAGCA									GAGCA		GAGCA	GAGCA		GAGCA	GAGCA	GAGCA	GAGCA	GAGCA	GAGCA	GAGCA	GAGCA	GAGCA							GAGCA		GAGCA	GAGCA	GAGCA			GAGCA			GAGCA	GAGCA		GAGCA	GAGCA		GAGCA	GAGCA
gene-HP1111:cds-NP_207902.1#NC_000915.1#1172351:exon1:c.275_276insAG:p.L92fs,	T		TAG								TAG	TAG	TAG	TAG	TAG	TAG	TAG	TAG	TAG	TAG	TAG	TAG	TAG	TAG	TAG							TAG	TAG	TAG	TAG	TAG			TAG	TAG	TAG	TAG			TAG	TAG	TAG	TAG	TAG
gene-HP1111:cds-NP_207902.1#NC_000915.1#1172351:exon1:c.278_279del:p.T93fs,	ACG		A								A	A	A	A	A	A	A	A	A	A	A	A	A	A	A							A	A	A	A	A			A	A	A	A			A	A	A	A	A
gene-HP1113:cds-NP_207904.1#NC_000915.1#1174793:exon1:c.211_212insAA:p.Q71fs,	C	CAA		CAA	CAA	CAA	CAA	CAA	CAA	CAA	CAA	CAA	CAA		CAA	CAA	CAA	CAA		CAA		CAA	CAA					CAA	CAA	CAA	CAA	CAA			CAA	CAA			CAA	CAA	CAA	CAA	CAA			CAA	CAA	CAA
gene-HP1113:cds-NP_207904.1#NC_000915.1#1174793:exon1:c.215_216del:p.Q72fs,	CAA	C	C	C	C	C	C	C	C	C	C	C	C	C	C	C	C	C	C	C	C	C	C	C	C			C	C	C	C	C	C	C	C	C			C	C	C	C	C		C	C	C	C
gene-HP1113:cds-NP_207904.1#NC_000915.1#1174793:exon1:c.826_827insG:p.I276fs,	AT	AGT	AGT	AGT	AGT	AGT	AGT	AGT	AGT	AGT			AGT	AGT	AGT	AGT			AGT		AGT	AGT	AGT	AGT	AGT			AGT	AGT	AGT	AGT	AGT		AGT	AGT	AGT			AGT	AGT		AGT			AGT	AGT	AGT	AGT	AGT
gene-HP1113:cds-NP_207904.1#NC_000915.1#1174793:exon1:c.830_834del:p.F277fs,	TTTTAAGCGATAGCG	T	T	T	T	T	T	T	T	T			T	T	T	T			T		T	T	T	T	T			T	T	T	T	T		T	T				T	T		T	T		T	T	T	T	T
gene-HP1114:cds-NP_207905.1#NC_000915.1#1175637:exon1:c.1674delG:p.K558fs,	TC	T	T	T	T	T	T	T	T	T	T	T	T	T	T	T	T	T	T	T	T	T	T	T	T	T	T	T	T	T	T	T	T	T	T	T	T	T	T	T	T	T	T	T	T	T	T	T	T
gene-HP1115:cds-NP_207906.1#NC_000915.1#1177683:exon1:c.665dupA:p.N222fs,	G	GT	GT	GT	GT	GT	GT		GT	GT	GT	GT		GT	GT	GT	GT		GT	GT	GT	GT		GT	GT			GT		GT	GT	GT	GT	GT	GT	GT			GT	GT	GT	GT	GT		GT		GT	GT	GT
gene-HP1115:cds-NP_207906.1#NC_000915.1#1177683:exon1:c.248_252del:p.N83fs,	CGTTGT	C	C	C	C	C	C	C	C	C	C	C	C	C			C	C		C	C	C	C	C	C			C	C	C	C	C	C		C				C	C					C			C
gene-HP1115:cds-NP_207906.1#NC_000915.1#1177683:exon1:c.194_195del:p.F65fs,	TGA	T	T	T	T	T	T	T	T	T	T	T	T	T			T	T		T	T	T	T	T	T			T	T	T	T	T	T		T				T	T	T	T			T			T
gene-HP1115:cds-NP_207906.1#NC_000915.1#1177683:exon1:c.163delA:p.I55fs,	AT	A		A	A	A		A	A	A	A	A	A	A			A	A				A	A		A			A		A	A				A				A
gene-HP1124:cds-NP_207915.1#NC_000915.1#1189153:exon1:c.955_956insAA:p.I319fs,	A	ATT	ATT	ATT	ATT	ATT	ATT	ATT	ATT	ATT	ATT	ATT	ATT	ATT	ATT	ATT	ATT	ATT	ATT	ATT	ATT	ATT	ATT	ATT	ATT			ATT	ATT	ATT	ATT	ATT	ATT	ATT	ATT	ATT			ATT	ATT	ATT	ATT	ATT		ATT	ATT	ATT	ATT	ATT
gene-HP1124:cds-NP_207915.1#NC_000915.1#1189153:exon1:c.949delC:p.Q317fs,	TG	T	T	T	T	T	T	T	T	T	T	T	T	T	T	T	T	T	T	T	T	T	T	T	T			T	T	T	T	T	T	T	T	T			T	T	T	T	T		T	T	T	T	T
gene-HP1141:cds-NP_207932.1#NC_000915.1#1202070:exon1:c.892_895del:p.I298fs,	CCTAT	C	C	C	C	C	C	C	C	C	C	C		C	C	C	C	C	C	C	C	C	C	C	C	C	C	C	C	C	C	C	C	C	C	C	C	C	C		C	C	C	C	C	C		C
gene-HP1143:cds-NP_207934.1#NC_000915.1#1205324:exon1:c.180_181insG:p.L61fs,	A	AC		AC	AC	AC	AC	AC	AC	AC	AC	AC	AC	AC	AC	AC		AC	AC	AC	AC	AC	AC	AC	AC			AC	AC	AC	AC	AC	AC	AC	AC	AC			AC	AC	AC	AC	AC		AC			AC	AC
gene-HP1149:cds-NP_207940.1#NC_000915.1#1212298:exon1:c.429_430insAAGT:p.L144fs,	AGT	AACTTGT	AACTTGT	AACTTGT	AACTTGT	AACTTGT	AACTTGT	AACTTGT	AACTTGT	AACTTGT	AACTTGT	AACTTGT	AACTTGT	AACTTGT	AACTTGT	AACTTGT	AACTTGT	AACTTGT	AACTTGT	AACTTGT	AACTTGT	AACTTGT	AACTTGT	AACTTGT	AACTTGT	AACTTGT	AACTTGT	AACTTGT	AACTTGT	AACTTGT	AACTTGT	AACTTGT		AACTTGT	AACTTGT	AACTTGT	AACTTGT	AACTTGT	AACTTGT	AACTTGT	AACTTGT	AACTTCGT	AACTTGT	AACTTGT		AACTTGT	AACTTGT	AACTTGT	AACTTGT
gene-HP1149:cds-NP_207940.1#NC_000915.1#1212298:exon1:c.423_426del:p.T141fs,	TCAGC		T									T	T	T	T	T	T	T	T	T	T	T	T	T	T							T	T	T	T	T			T	T	T		T		T	T	T	T	T
gene-HP1149:cds-NP_207940.1#NC_000915.1#1212298:exon1:c.420_424del:p.T140fs,	AGCGTG		A									A	A	A	A	A	A	A	A	A	A	A	A	A	A							A	A	A	A	A			A	A	A	A	A		A	A	A	A	A
gene-HP1149:cds-NP_207940.1#NC_000915.1#1212298:exon1:c.145_146del:p.V49fs,	AAC	A	A	A	A	A	A	A	A	A	A	A	A	A	A	A	A	A	A	A	A	A	A	A	A	A	A	A	A	A	A	A	A	A	A	A	A	A	A		A	A		A	A	A	A	A	A
gene-HP1151:cds-NP_207942.1#NC_000915.1#1213217:exon1:c.228delC:p.A76fs,	AG										A		A			A	A		A		A	A	A									A				A				A		A			A	A
gene-HP1154:cds-NP_207945.1#NC_000915.1#1217637:exon1:c.407delA:p.X136,	TA	T	T	T	T	T	T	T	T	T	T	T	T	T	T	T	T	T	T	T	T	T	T	T	T	T	T	T	T	T	T	T	T	T	T	T	T	T	T	T			T	T	T	T		T	T
gene-HP1156:cds-NP_207947.1#NC_000915.1#1219225:exon1:c.327_328insCCTAAAG:p.Y109fs,	T	TCCTAAAG	TCCTAAAG	TCCTAAAG	TCCTAAAG	TCCTAAAG	TCCTAAAG	TCCTAAAG	TCCTAAAG	TCCTAAAG	TCCTAAAG	TCCTAAAG	TCCTAAAG		TCCTAAAG	TCCTAAAG	TCCTAAAG	TCCTAAAG	TCCTAAAG	TCCTAAAG	TCCTAAAG	TCCTAAAG	TCCTAAAG	TCCTAAAG	TCCTAAAG			TCCTAAAG	TCCTAAAG	TCCTAAAG	TCCTAAAG	TCCTAAAG		TCCTAAAG		TCCTAAAG			TCCTAAAG	TCCTAAAG	TCCTAAAG	TCCTAAAG	TCCTAAAG			TCCTAAAG	TCCTAAAG	TCCTAAAG	TCCTAAAG
gene-HP1156:cds-NP_207947.1#NC_000915.1#1219225:exon1:c.332_347del:p.N111fs,	AACGGATCAAGTAATAC	A	A	A	A	A	A	A	A	A	A	A	A		A	A	A	A	A	A	A	A	A	A	A			A	A	A	A	A	A	A		A			A	A	A	A	A			A	A	A	A
gene-HP1156:cds-NP_207947.1#NC_000915.1#1219225:exon1:c.333_345del:p.N111fs,	ACGGATCAAGTAAT	A	A	A	A	A	A	A	A	A	A	A	A		A	A	A	AAAT	A	A	AAAT	A	A	A	A			A	A	A	A	A	A	A		A			A	A	A	AAAT	A			A	A	A	A
gene-HP1156:cds-NP_207947.1#NC_000915.1#1219225:exon1:c.334delG:p.G112fs,	CG	C	C	C	C	C	C	C	C	C		C	C		C		C	C	C		C	C	C	C	C			C	C	C	C	C	C	C		C			C		C	C	C			C	C		C
gene-HP1156:cds-NP_207947.1#NC_000915.1#1219225:exon1:c.341_348del:p.S114fs,	AGTAATACT		A		A				A	A	A	A	A		A	A	A	A	A	A	A	A	A	A	A				A			A	A	A		A			A	A	A	A	A			A	A	A	A
gene-HP1156:cds-NP_207947.1#NC_000915.1#1219225:exon1:c.347delC:p.T116fs,	AC	A	A	A	A	A	A	A	A	A	A	A	A		A	A	A	A	A		A	A	A	A	A			A	A	A	A	A	A	A		A			A		A	A	A			A	A	A	A
gene-HP1156:cds-NP_207947.1#NC_000915.1#1219225:exon1:c.643_646del:p.G215fs,	CGGTA	C	C	C	C	C	C	C	C	C	C	C	C		C		C	C			C	C	C	C	C			C	C	C	C	C		C		C				C		C					C		C
gene-HP1156:cds-NP_207947.1#NC_000915.1#1219225:exon1:c.648_649insGGCAG:p.N216fs,	T	TGGCAG	TGGCAG	TGGCAG	TGGCAG	TGGCAG	TGGCAG	TGGCAG	TGGCAG	TGGCAG	TGGCAG	TGGCAG	TGGCAG		TGGCAG	TGGCAG	TGGCAG	TGGCAG			TGGCAG	TGGCAG	TGGCAG	TGGCAG	TGGCAG			TGGCAG	TGGCAG	TGGCAG	TGGCAG	TGGCAG		TGGCAG		TGGCAG			TAA	TGGCAG		TGGCAG			TAA		TGGCAG		TGGCAG
gene-HP1156:cds-NP_207947.1#NC_000915.1#1219225:exon1:c.651_652insT:p.S217fs,	CGT	CTGT	CTGT	CTGT	CTGT	CTGT	CTGT	CTGT	CTGT	CTGT	CTGT	CTGT	CTGT		CTGT	CTGT	CTGT	CTGT			CTGT	CTGT	CTGT	CTGT	CTGT			CTGT	CTGT	CTGT	CTGT	CTGT		CTGT		CTGT				CTGT		CTGT					CTGT		CTGT
gene-HP1156:cds-NP_207947.1#NC_000915.1#1219225:exon1:c.947_950del:p.T316fs,	ACTAC	A	A	A	A	A	A	A	A	A	A	A	A	A	A	A	A	A	A	A	A	A	A	A	A	A	A	A	A	A	A	A	A	A	A	A	A	A	A	A	A	A	A	A	A	A	A	A	A
gene-HP1156:cds-NP_207947.1#NC_000915.1#1219225:exon1:c.1286_1292del:p.G429fs,	GGGCAATT	G		G	G	G	G	G	G	G	G	G	G	G	G	G	G	G	G		G		G	G	G			G	G	G	G	G	G	G	G	G					G	G				G	G	G	G
gene-HP1156:cds-NP_207947.1#NC_000915.1#1219225:exon1:c.1298_1299del:p.G433fs,	GGT	G	G	G	G	G	G	G	G	G	G	G	G	G	G	G	G	G	G		G		G	G	G			G	G	G	G	G	G	G	G	G			G		G	G	G			G	G	G	G
gene-HP1156:cds-NP_207947.1#NC_000915.1#1219225:exon1:c.1305delT:p.N435fs,	AT	A		A	A	A	A	A	A	A	A	A			A		A				A		A	A	A			A	A	A	A	A			A	A						A					A		A
gene-HP1156:cds-NP_207947.1#NC_000915.1#1219225:exon1:c.1305_1306insAC:p.N435fs,	TCATCAAA	TACCATCAAA		TACCATCAAA	TACCATCAAA	TACCATCAAA	TACCATCAAA	TACCATCAAA	TACCATCAAA	TACCATCAAA	TACCATCAAA	TACCATCAAA	TACCATCAAA	TACCATCAAA	TACCATCAAA	TACCATCAAA	TACCATCAAA	TACCATCAAA	TACCATCAAA		TACCATCAAA		TACCATCAAA	TACCATCAAA	TACCATCAAA			TACCATCAAA	TACCATCAAA	TACCATCAAA	TACCATCAAA		TACCATCAAA	TACCATCAAA	TACCATCAAA	TACCATCAAA					TACCATCAAA	TACCATCAAA				TACCATCAAA	TACCATCAAA	TACCATCAAA
gene-HP1156:cds-NP_207947.1#NC_000915.1#1219225:exon1:c.1310_1311insATAATTC:p.Q437_T438delinsQX,	A	AATAATTC		AATAATTC	AATAATTC	AATAATTC	AATAATTC	AATAATTC	AATAATTC	AATAATTC	AATAATGT	AATAATGT	AATAATTC	AATAATTC	AATAATGT	AATAATTC	AATAATGT	AATAATTC	AATAATTC		AATAATTC		AATAATGT	AATAATTC	AATAATTC			AATAATTC	AATAATTC	AATAATTC	AATAATTC	AATAATGT	AATAATTC		AATAATTC	AATAATGT					AATAATTC	AATAATGT				AATAATTC	AATAATTC	AATAATTC	AATAATGT
gene-HP1156:cds-NP_207947.1#NC_000915.1#1219225:exon1:c.1311_1312insTAATTTG:p.Q437_T438delinsQX,	A	ATAATTTG		ATAATTTG	ATAATTTG	ATAATTTG	ATAATTTG	ATAATTTG	ATAATTTG	ATAATTTG	ATAATTTG	ATAATTTG	ATAATTTG	ATAATTTG	ATAATTTG	ATAATTTG	ATAATTTG	ATAATTTG	ATAATTTG		ATAATTTG		ATAATTTG	ATAATTTG	ATAATTTG			ATAATTTG	ATAATTTG	ATAATTTG	ATAATTTG	ATAATTTG	ATAATTTG		ATAATTTG	ATAATTTG					ATAATTTG	ATAATTTG				ATAATTTG	ATAATTTG	ATAATTTG	ATAATTTG
gene-HP1157:cds-NP_207948.1#NC_000915.1#1221338:exon1:c.690_693del:p.A230fs,	CTCTT		C								C			C								C												C		C			C	C		C			C			C
gene-HP1157:cds-NP_207948.1#NC_000915.1#1221338:exon1:c.691_694del:p.L231fs,	TCTTG		T								T			T								T												T		T			T	T		T			T			T
gene-HP1157:cds-NP_207948.1#NC_000915.1#1221338:exon1:c.696_697insAAAA:p.V232fs,	T		TAAAA								TAAAA			TAAAA								TAAAA												TAAAA		TAAAA			TAAAA	TAAAA		TAAAA			TAAAA			TAAAA
gene-HP1157:cds-NP_207948.1#NC_000915.1#1221338:exon1:c.1275_1276insTG:p.D425fs,	T											TTG		TTG					TTG	TTG	TTG		TTG			TTG	TTG						TTG				TTG	TTG						TTG	TTG
gene-HP1157:cds-NP_207948.1#NC_000915.1#1221338:exon1:c.1528_1529insACAGTAAC:p.G510fs,	GGGAC										GACAGTAACGGAC		GACAGTAACGGAC			GACAGTAACGGAC	GACAGTAACGGAC					GACAGTAACGGAC		GACAGTAACGGAC	GACAGTAACGGAC								GACAGTAACGGAC		GACAGTAACGGAC	GACAGTAACGGAC				GACAGTAACGGAC	GACAGTAACGGAC		GACAGTAACGGAC		GACAGTAACGGAC
gene-HP1157:cds-NP_207948.1#NC_000915.1#1221338:exon1:c.1537_1541del:p.S513fs,	ATCTGG	A	A	A	A	A	A	A	A	A	A	A	A	A	A	A	A	A		A	A	A	A	A	A			A	A	A	A	A	A	A	A	A			A	A	A	A	A		A	A	A	A	A
gene-HP1157:cds-NP_207948.1#NC_000915.1#1221338:exon1:c.1540_1543del:p.G514fs,	TGGGA	T	T	T	T	T	T	T	T	T	T	T	T	T	T	T	T	T		T	T	T	T	T	T			T	T	T	T	T	T	T	T	T			T	T	T	T	T		T	T	T	T	T
gene-HP1157:cds-NP_207948.1#NC_000915.1#1221338:exon1:c.1546_1549del:p.S516fs,	AAGCT	A	A	A	A	A	A	A	A	A	A	A	A	A	A	A	A	A		A	A	A	A	A	A			A	A	A	A	A	A	A	A	A			A	A	A	A	A		A	A	A	A	A
gene-HP1157:cds-NP_207948.1#NC_000915.1#1221338:exon1:c.2478_2479del:p.Y826fs,	ATG																																						A				A
gene-HP1157:cds-NP_207948.1#NC_000915.1#1221338:exon1:c.2479_2480del:p.E827fs,	TGA																																						T				T
gene-HP1157:cds-NP_207948.1#NC_000915.1#1221338:exon1:c.2484_2485insCT:p.P828fs,	C																					CCT																	CCT				CCT
gene-HP1157:cds-NP_207948.1#NC_000915.1#1221338:exon1:c.2831_2838del:p.S944fs,	AGTGTATCT	A	A	A	A	A	A	A	A	A	A	A	A	AGTATCT	A	A		A	A		A		A			A	A	A	A	A	A		A	A	A	A	A	A	A		A	A		A		A	A	A	A
gene-HP1157:cds-NP_207948.1#NC_000915.1#1221338:exon1:c.2836delT:p.S946fs,	AT	A	A	A	A	A	A	A	A	A	A	A	A	A	A	A		A	A		A		A			A	A	A	A	A	A		A	A	A	A	A	A	A		A	A		A		A	A	A	A
gene-HP1157:cds-NP_207948.1#NC_000915.1#1221338:exon1:c.2838delT:p.S946fs,	CT	C		C	C	C	C	C	C	C	C				C				C		C		C			C	C	C	C	C	C				C	C	C	C			C	C				C	C	C
gene-HP1157:cds-NP_207948.1#NC_000915.1#1221338:exon1:c.2839_2845del:p.T947fs,	TACTAGTC	T		T	T	T	T	T	T	T	T	T	T		T	T		T	T		T		T					T	T	T	T		T	T	T	T			T		T	T					T	T	T
gene-HP1157:cds-NP_207948.1#NC_000915.1#1221338:exon1:c.2842_2845del:p.S948fs,	TAGTC	T		T	T	T	T	T	T	T	T	T			T	T					T		T					T	T	T	T			T	T	T			T			T					T	T
gene-HP1157:cds-NP_207948.1#NC_000915.1#1221338:exon1:c.2844delT:p.S948fs,	GT	G		G	G	G	G	G	G	G	G	G			G	G		G			G		G					G	G	G	G			G	G	G			G			G					G	G
gene-HP1157:cds-NP_207948.1#NC_000915.1#1221338:exon1:c.2848dupA:p.L949fs,	T	TA		TA	TA	TA	TA	TA	TA	TA	TA	TA			TA	TA					TA		TA					TA	TA	TA	TA			TA	TA	TA			TA			TA					TA	TA
gene-HP1158:cds-NP_207949.1#NC_000915.1#1225044:exon1:c.770delT:p.L257fs,	CT	C	C	C	C	C	C	C	C	C	C		C	C	C		C	C	C	C	C	C	C	C	C			C	C	C	C	C	C		C	C			C	C		C			C	C	C	C	C
gene-HP1159:cds-NP_207950.1#NC_000915.1#1225845:exon1:c.531_534del:p.L177fs,	TTTGAAAAATTCCAAAAAGCATTTTTTCAAATC	T	T	T	T	T	T	T	T	T	T	T		T	T		T		T	T	T	T		T	T	T	T	T	T	T	T	T		T	T	T	T	T	T	T		T	T	T		T	T	T	T
gene-HP1159:cds-NP_207950.1#NC_000915.1#1225845:exon1:c.533_534del:p.*178fs,	TGAAAAATTCCAAAAAGCATTTTTTCAAATCTTA	T	T	T	T	T	T	T	T	T	T	T		T	T		T		T	T	T	T		T	T	T	T	T	T	T	T	T		T	T	T	T	T	T	T		T	T	T		T	T	T	T
gene-HP1162:cds-NP_207953.1#NC_000915.1#1227530:exon1:c.33delT:p.F11fs,	TA	T	T	T	T	T	T	T	T	T	T		T	T				T			T	T						T	T	T	T			T						T						T		T	T
gene-HP1165:cds-NP_207956.1#NC_000915.1#1229435:exon1:c.1118_1119del:p.I373fs,	GGA	G	G	G	G	G	G	G	G	G	G	G	G	G	G	G	G	G	G	G	G	G		G	G			G	G	G	G	G	G	G	G	G			G	G	G	G			G	G	G	G	G
gene-HP1165:cds-NP_207956.1#NC_000915.1#1229435:exon1:c.1115_1116insAG:p.I372fs,	G	GCT	GCT	GCT	GCT	GCT	GCT	GCT	GCT	GCT	GCT	GCT	GCT	GCT	GCT	GCT	GCT	GCT	GCT	GCT	GCT	GCT		GCT	GCT			GCT	GCT	GCT	GCT	GCT	GCT	GCT	GCT	GCT			GCT	GCT	GCT	GCT			GCT	GCT	GCT	GCT	GCT
gene-HP1169:cds-NP_207960.1#NC_000915.1#1236571:exon1:c.653dupA:p.X218delinsX,	T	TA	TA	TA	TA	TA	TA	TA	TA	TA	TA	TA	TA	TA	TA	TA	TA	TA	TA	TA	TA	TA	TA	TA	TA	TA	TA	TA	TA	TA	TA	TA		TA	TA	TA	TA	TA	TA	TA	TA	TA	TA	TA	TA	TA	TA	TA	TA
gene-HP1174:cds-NP_207965.1#NC_000915.1#1240472:exon1:c.1213_1222del:p.E405fs,	TAGGAGTTTTC													T		T																		T							T				T	T
gene-HP1177:cds-NP_207968.1#NC_000915.1#1243582:exon1:c.1253_1256del:p.S418fs,	GGCAC		G								G	G	G	G	G	G	G	G	G	G			G	G	G							G	G	G		G					G		G		G	G	G	G
gene-HP1177:cds-NP_207968.1#NC_000915.1#1243582:exon1:c.1249_1250insGCAG:p.T417fs,	G										GCTGC	GCTGC	GCTGC	GCTGC	GCTGC	GCTGC	GCTGC	GCTGC	GCTGC				GCTGC	GCTGC	GCTGC							GCTGC	GCTGC	GCTGC		GCTGC					GCTGC		GCTGC		GCTGC	GCTGC	GCTGC	GCTGC
gene-HP1177:cds-NP_207968.1#NC_000915.1#1243582:exon1:c.812_819del:p.G271fs,	TAGCTGCGCCAC										TCAC																													TCAC					TCAC		TCAC	TCAC	TCAC
gene-HP1177:cds-NP_207968.1#NC_000915.1#1243582:exon1:c.804_817del:p.E268fs,	GCTGCGCCACTACTT	G		G	G	G	G	G	G	G	G	G	G		G	G		G	G	G			G	G	G			G	G	G	G	G	G			G			G	G	G	G	G		G		G	G	G
gene-HP1177:cds-NP_207968.1#NC_000915.1#1243582:exon1:c.815_816del:p.A272fs,	CTG					C		C	C		C	C	C			C	C	C	C				C									C	C						C		C		C			C	C	C	C
gene-HP1177:cds-NP_207968.1#NC_000915.1#1243582:exon1:c.812_815del:p.G271fs,	TGCGC	T		T	T	T	T	T	T	T	T				T				T	T				T	T			T	T	T	T	T							T	T					T		T	T	T
gene-HP1177:cds-NP_207968.1#NC_000915.1#1243582:exon1:c.805_814del:p.S269fs,	GCGCCACTACT	G		G	G	G	G	G	G	G	G	G	G		G	G		G	G	G			G	G	G			G	G	G	G	G	G			G			G	G	G	G	G		G		G	G	G
gene-HP1177:cds-NP_207968.1#NC_000915.1#1243582:exon1:c.813delC:p.G271fs,	CG	C		C	C	C	C	C	C	C	C		C		C	C			C	C			C	C	C			C	C	C	C	C				C			C	C		C			C		C	C	C
gene-HP1177:cds-NP_207968.1#NC_000915.1#1243582:exon1:c.809_812del:p.S270fs,	GCCAC	G		G	G	G	G	G	G	G		G	G		G	G			G	G			G	G	G			G	G	G	G	G				G			G		G	G	G		G
gene-HP1177:cds-NP_207968.1#NC_000915.1#1243582:exon1:c.809delG:p.S270fs,	AC	A		A	A	A	A	A	A	A	A	A	A		A	A		A	A	A			A	A	A			A	A	A	A	A				A			A	A	A	A	A		A		A	A	A
gene-HP1177:cds-NP_207968.1#NC_000915.1#1243582:exon1:c.800delG:p.S267fs,	AC	A		A	A	A	A	A	A	A									A	A				A	A			A	A	A	A	A				A			A	A		A			A		A		A
gene-HP1177:cds-NP_207968.1#NC_000915.1#1243582:exon1:c.661_665del:p.P221fs,	TTCTGG	T	T	T	T	T	T	T	T	T	T	T	T	T	T	TTGG	T	T	T	T	T	T	T	T	T	T	T	T	T	T	T	T		T		T	T	T	T	TTGG	T	T	T	T	T	T	T	T	T
gene-HP1177:cds-NP_207968.1#NC_000915.1#1243582:exon1:c.660_663del:p.K220fs,	CTGGT	C	C	C	C	C	C	C	C	C	C	C	C	C	C	C	C	C	C	C	C	C	C	C	C	C	C	C	C	C	C	C		C		C	C	C	C		C	C	C	C	C	C	C	C	C
gene-HP1177:cds-NP_207968.1#NC_000915.1#1243582:exon1:c.653_654insTTCAGTGG:p.T218fs,	T		TCCACTGAA											TCCACTGAATCCACTGAA		TCCACTGAA								TCCACTGAA	TCCACTGAA											TCCACTGAA			TCCACTGAA	TCCACTGAA								TCCACTGAA
gene-HP1179:cds-NP_207970.1#NC_000915.1#1246661:exon1:c.580_581del:p.A194fs,	AGC		A								A			A	A			A	A		A	A	A	A	A											A			A				A		A	A	A
gene-HP1182:cds-NP_207973.1#NC_000915.1#1250837:exon1:c.761dupA:p.X254delinsX,	T		TG								TG	TG	TA	TA	TA	TG	TG	TA	TG	TG	TG	TG		TG	TG	TA	TA					TG		TG	TG	TG	TA	TA	TG	TG	TA	TG	TG	TA	TA	TA	TG	TA	TG
gene-HP1186:cds-NP_207977.1#NC_000915.1#1255771:exon1:c.555dupT:p.H185fs,	A	AT	AT	AT	AT	AT	AT	AT	AT	AT	AT	AT	AT	AT	AT	AT	AT	AT	AT	AT	AT	AT	AT	AT	AT	AT	AT	AT	AT	AT	AT	AT	AT	AT	AT	AT	AT	AT	AT	AT	AT	AT	AT	AT	AT	AT	AT	AT	AT
gene-HP1187:cds-NP_207978.1#NC_000915.1#1256745:exon1:c.1014_1018del:p.P338fs,	GAGTCTGGTTTTA		GGGTTTTA								GGGTTTTA	GGGTTTTA	GGGTTTTA		GGGTTTTA	GGGTTTTA	GGGTTTTA	GGGTTTTA		GGGTTTTA	GGGTTTTA	GGGTTTTA	GGGTTTTA	GGGTTTTA	GGGTTTTA	GGGTTTTA	GGGTTTTA					GGGTTTTA	GGGTTTTA		GGGTTTTA		GGGTTTTA	GGGTTTTA	GGGTTTTA	GGGTTTTA		GGGTTTTA	GTTTA		GGGTTTTA	GGGTTTTA		GGGTTTTA	GGGTTTTA
gene-HP1187:cds-NP_207978.1#NC_000915.1#1256745:exon1:c.1002_1008del:p.R334fs,	TTAAACTC	T	T	T	T	T	T	T	T	T	T	T	T	T	T	T	T	T	T	T	T		T	T	T	T		T	T	T	T	T	T	T	T				T	T		T	T	T	T	T	T	T	T
gene-HP1191:cds-NP_207982.1#NC_000915.1#1262035:exon1:c.136_137insCG:p.P46fs,	C								CCG	CCG	CCG	CCG		CCG	CCG			CCG			CCG	CCG									CCG		CCG	CCG	CCG				CCG	CCG		CCG				CCG			CCG
gene-HP1191:cds-NP_207982.1#NC_000915.1#1262035:exon1:c.140_141del:p.T47fs,	ACC	A	A	A	A	A	A	A	A	A	A	A	A	A	A	A	A	A	A	A	A	A	A	A	A			A	A	A	A	A	A	A	A	A			A	A	A	A	A		A	A	A	A	A
gene-HP1191:cds-NP_207982.1#NC_000915.1#1262035:exon1:c.380_381insAA:p.I127fs,	T	TAA		TAA	TAA	TAA	TAA	TAA	TAA	TAA	TAA	TAA	TAA		TAA					TAA	TAA							TAA	TAA	TAA	TAA	TAA	TAA		TAA				TAA	TAA	TAA	TAA	TAA		TAA		TAA	TAA	TAA
gene-HP1191:cds-NP_207982.1#NC_000915.1#1262035:exon1:c.385_386del:p.P129fs,	TCC	T	T	T	T	T	T	T	T	T	T	T	T	T	T			T		T	T			T	T			T	T	T	T	T	T	T	T	T			T	T	T	T	T		T	T	T	T	T
gene-HP1191:cds-NP_207982.1#NC_000915.1#1262035:exon1:c.829_830insGT:p.S277fs,	A		AGT				AGT		AGT	AGT	AGT			AGT		AGT		AGT	AGT	AGT	AGT	AGT		AGT	AGT			AGT		AGT	AGT				AGT	AGT			AGT	AGT			AGT						AGT
gene-HP1191:cds-NP_207982.1#NC_000915.1#1262035:exon1:c.831_832del:p.S277fs,	GCA	G	G	G	G	G	G	G	G	G	G		G	G	G	G		G	G	G	G	G	G	G	G			G	G	G	G				G	G			G	G			G		G				G
gene-HP1191:cds-NP_207982.1#NC_000915.1#1262035:exon1:c.833_834del:p.M278fs,	ATG	A	A	A	A	A	A	A	A	A	A	A	A	A	A	A	A	A	A	A	A	A		A	A	A	A	A	A	A	A	A	A	A	A	A	A	A	A	A	A	A	A	A		A	A	A	A
gene-HP1191:cds-NP_207982.1#NC_000915.1#1262035:exon1:c.1049delA:p.X350,	TA										T	T		T	T	T	T	T		T	T		T	T	T	T	T						T	T	T		T	T	T	T	T			T	T		T
gene-HP1198a:cds-YP_008682880.1#NC_000915.1#1277042:exon1:c.95dupT:p.I32fs,	A	AT	AT	AT	AT	AT	AT	AT	AT	AT	AT	AT	AT	AT	AT	AT	AT	AT	AT	AT	AT			AT	AT			AT	AT	AT	AT	AT	AT		AT	AT			AT	AT		AT	AT		AT
gene-HP1206:cds-NP_207998.1#NC_000915.1#1282578:exon1:c.977_978del:p.M326fs,	ATG	A	A	A	A	A	A	A	A	A	A	A	A	A	A	A	A	A	A	A	A	A	A	A	A			A	A	A	A	A	A	A	A	A			A	A	A	A	A		A	A	A	A	A
gene-HP1206:cds-NP_207998.1#NC_000915.1#1282578:exon1:c.978_979insTTTTGA:p.M326delinsMFX,	G	GTTTTGA	GTTTTGA	GTTTTGA	GTTTTGA	GTTTTGA	GTTTTGA	GTTTTGA	GTTTTGA	GTTTTGA	GTTTTGA	GTTTTGA	GTTTTGA	GTTTTGA	GTTTTGA	GTTTTGA	GTTTTGA	GTTTTGA	GTTTTGA	GTTTTGA	GTTTTGA	GTTTTGA	GTTTTGA	GTTTTGA	GTTTTGA			GTTTTGA	GTTTTGA	GTTTTGA	GTTTTGA	GTTTTGA	GTTTTGA	GTTTTGA	GTTTTGA	GTTTTGA			GTTTTGA	GTTTTGA	GTTTTGA	GTTTTGA	GTTTTGA		GTTTTGA	GTTTTGA	GTTTTGA	GTTTTGA	GTTTTGA
gene-HP1206:cds-NP_207998.1#NC_000915.1#1282578:exon1:c.984_987del:p.N328fs,	ACTAC	A	A	A	A	A	A	A	A	A	A	A	A	A	A	A	A	A	A	A	A	A	A	A	A			A	A	A	A	A	A	A	A	A			A	A	A	A	A		A	A	A	A	A
gene-HP1210:cds-NP_208002.1#NC_000915.1#1286968:exon1:c.139_140insAAAG:p.R47fs,	C	CCTTT		CCTTT	CCTTT	CCTTT	CCTTT	CCTTT	CCTTT	CCTTT	CCTTT	CCTTT	CCTTT	CCTTT	CCTTT	CCTTT		CCTTT	CCTTT	CCTTT	CCTTT	CCTTT		CCTTT	CCTTT			CCTTT	CCTTT	CCTTT	CCTTT	CCTTT	CCTTT	CCTTT	CCTTT	CCTTT			CCTTT	CCTTT	CCTTT		CCTTT		CCTTT	CCTTT		CCTTT	CCTTT
gene-HP1210:cds-NP_208002.1#NC_000915.1#1286968:exon1:c.135_138del:p.K45fs,	TCCGC	T		T	T	T	T	T	T	T	T	T	T	T	T	T		T	T	T	T	T		T	T			T	T	T	T	T	T	T	T	T			T	T	T	T	T		T	T	T	T	T
gene-HP1221:cds-NP_208013.1#NC_000915.1#1296383:exon1:c.511_512insCG:p.D171fs,	TCA		TCGCA														TCGCA																							TCGCA
gene-HP1221:cds-NP_208013.1#NC_000915.1#1296383:exon1:c.508_509del:p.H170fs,	ATG		A								A	A	A	A	A	A	A	A	A		A	A	A	A	A	A	A					A		A	A	A	A	A	A	A		A	A	A	A	A		A
gene-HP1222:cds-NP_208014.1#NC_000915.1#1297128:exon1:c.1_2insCA:p.V1fs,	A														ATG
gene-HP1223:cds-NP_208015.1#NC_000915.1#1300040:exon1:c.320delA:p.D107fs,	GA	G	G	G	G	G	G	G	G	G	G	G	G	G	G	G	G	G	G	G	G	G	G	G	G			G	G	G	G	G	G	G	G	G			G	G	G	G			G	G	G	G	G
gene-HP1224:cds-NP_208016.1#NC_000915.1#1300375:exon1:c.110_111insT:p.A37fs,	C																CT									CT	CT					CT	CT				CT	CT		CT				CT	CT	CT			CT
gene-HP1226:cds-NP_208018.1#NC_000915.1#1301546:exon1:c.1056_1059del:p.L352fs,	CAATCAT	C	C	C	C	C	C	C	C	C	C	C	C	C	C	C	C	C	C	C	C	C	C	C	C			C	C	C	C	C	C	C	C	C			C	C	C		C		C	C	C	C	C
gene-HP1226:cds-NP_208018.1#NC_000915.1#1301546:exon1:c.253_254insGC:p.Q85fs,	T		TGC									TGC		TGC	TGC	TGC				TGC	TGC		TGC									TGC		TGC					TGC		TGC		TGC		TGC	TGC		TGC	TGC
gene-HP1227:cds-NP_208019.1#NC_000915.1#1302678:exon1:c.220_221insCC:p.S74fs,	A	ACC	ACC	ACC	ACC	ACC	ACC	ACC	ACC	ACC	ACC	ACC	ACC	ACC	ACC	ACC	ACC	ACC	ACC	ACC	ACC	ACC	ACC	ACC	ACC			ACC	ACC	ACC	ACC	ACC	ACC	ACC	ACC	ACC			ACC	ACC	ACC	ACC	ACC		ACC	ACC	ACC	ACC	ACC
gene-HP1227:cds-NP_208019.1#NC_000915.1#1302678:exon1:c.224_225del:p.A75fs,	GCA		G								G	G	G	G	G	G	G	G	G	G	G	G	G	G	G							G	G		G	G			G		G				G	G	G
gene-HP1231:cds-NP_208023.1#NC_000915.1#1305341:exon1:c.71_72insCAAG:p.F24fs,	T										TCAAG			TCAAG						TCAAG		TCAAG	TCAAG	TCAAG	TCAAG							TCAAG	TCAAG	TCAAG							TCAAG	TCAAG				TCAAG		TCAAG
gene-HP1240:cds-NP_208032.1#NC_000915.1#1313613:exon1:c.332_336del:p.P111fs,	ACACAG	A	A	A	A	A	A	A	A	A	A	A	A	A	A	A	A	A	A	A	A	A	A	A	A			A	A	A	A	A	A	A	A	A			A	A	A	A	A		A		A	A
gene-HP1240:cds-NP_208032.1#NC_000915.1#1313613:exon1:c.180_183del:p.A60fs,	TATTC	T	T	T	T	T	T	T	T	T	T	T		T	T	T	T	T	T	T	T	T	T					T	T	T	T	T	T	T	T	T			T	T	T	T	T		T	T	T	T	T
gene-HP1242:cds-NP_208034.1#NC_000915.1#1316850:exon1:c.231_231del:p.*77fs,	AAGGTTT	A	A	A	A	A	A	A	A	A	A		A		A	A		A		A	A	A		A	A	A	A	A	A	A	A		A	A	A	A	A	A	A	A	A			A		A		A
gene-HP1243:cds-NP_208035.1#NC_000915.1#1317837:exon1:c.2202_2202del:p.*734fs,	CAAACAT												C			C	C					C	C			C						C				C									C			C
gene-HP1243:cds-NP_208035.1#NC_000915.1#1317837:exon1:c.1020_1021insTAAT:p.E341_Q342delinsX,	CG		CATTAG																																	CATTAG												CATTAG
gene-HP1243:cds-NP_208035.1#NC_000915.1#1317837:exon1:c.1016delG:p.S339fs,	GC		G										G		G				G																G	G
gene-HP1243:cds-NP_208035.1#NC_000915.1#1317837:exon1:c.851_852del:p.E284fs,	CTT	C	C	C	C	C	C	C	C	C	C	C	C	C	C	C	C	C	C	C	C	C	C	C	C	C	C	C	C	C	C		C	C	C	C	C	C	C	C	C		C	C	C	C	C	C	C
gene-HP1243:cds-NP_208035.1#NC_000915.1#1317837:exon1:c.848_849insTA:p.N283fs,	G	GTA	GTA	GTA	GTA	GTA	GTA	GTA	GTA	GTA		GTA	GTA		GTA	GTA	GTA				GTA	GTA		GTA	GTA	GTA	GTA	GTA	GTA	GTA	GTA		GTA	GTA	GTA	GTA	GTA	GTA			GTA			GTA		GTA	GTA	GTA	GTA
gene-HP1243:cds-NP_208035.1#NC_000915.1#1317837:exon1:c.600_603del:p.K200fs,	TGACC	T	T	T	T	T	T	T	T	T	T	T		T	T	T				T	T					T	T	T	T	T	T			T	T	T	T	T	T	T	T		T	T	T		T	T	T
gene-HP1243:cds-NP_208035.1#NC_000915.1#1317837:exon1:c.599_602del:p.K200fs,	GACCT	G	G	G	G	G	G	G	G	G		G		G	G					G	G		G			G	G	G	G	G	G			G	G	G	G	G	G	G	G		G	G	G		G	G	G
gene-HP1243:cds-NP_208035.1#NC_000915.1#1317837:exon1:c.400delG:p.E134fs,	TC		T									T	T	T	T		T						T	T	T	T	T						T	T	T	T	T	T	T	T		T	T	T
gene-HP1245:cds-NP_208037.1#NC_000915.1#1320617:exon1:c.431_432insGGTCCAA:p.Q144fs,	T
gene-HP1247:cds-NP_208039.1#NC_000915.1#1321748:exon1:c.433_436del:p.C145fs,	GCGCA	G	G	G	G	G	G	G	G	G	G	G	G	G	G	G	G	G	G	G	G	G	G	G	G			G	G	G	G	G	G	G	G	G			G	G	G	G	G		G	G	G	G	G
gene-HP1247:cds-NP_208039.1#NC_000915.1#1321748:exon1:c.432_435del:p.I144fs,	CGCAA	C	C	C	C	C	C	C	C	C	C	C	C	C	C	C	C	C	C	C	C	C	C	C	C	C	C	C	C	C	C	C	C	C	C	C	C	C	C	C	C	C	C	C	C	C	C	C	C
gene-HP1247:cds-NP_208039.1#NC_000915.1#1321748:exon1:c.428_429insACTC:p.A143fs,	G	GGAGT	GGAGT	GGAGT	GGAGT	GGAGT	GGAGT	GGAGT	GGAGT	GGAGT	GGAGT	GGAGT	GGAGT	GGAGT	GGAGT	GGATC	GGAGT	GGAGT	GGAGT	GGATC	GGATC	GGAGT	GGAGT	GGATC	GGATC	GGATC	GGATC	GGATC	GGAGT	GGAGT	GGAGT	GGAGT	GGAGT	GGAGT	GGATC	GGATC	GGATC	GGATC	GGAGT		GGAGT	GGAGT	GGAGT	GGATC	GGAGT	GGAGT	GGAGT	GGAGT	GGAGT
gene-HP1247:cds-NP_208039.1#NC_000915.1#1321748:exon1:c.427_428insTAAT:p.A143fs,	G	GATTA	GATTA	GATTA	GATTA	GATTA	GATTA	GATTA	GATTA	GATTA	GATTA	GATTA	GATTA	GATTA	GATTA	GATTA	GATTA	GATTA	GATTA	GATTA	GATTA	GATTA	GATTA	GATTA	GATTA			GATTA	GATTA	GATTA	GATTA	GATTA	GATTA	GATTA	GATTA	GATTA			GATTA		GATTA	GATTA	GATTA		GATTA	GATTA	GATTA	GATTA	GATTA
gene-HP1248:cds-NP_208040.1#NC_000915.1#1322760:exon1:c.1417delA:p.I473X,	AT	A	A	A	A	A	A	A	A	A	A		A	A	A	A	A	A	A	A	A	A	A	A	A	A	A	A	A	A	A	A	A	A	A	A	A	A	A	A	A	A		A	A	A		A	A
gene-HP1248:cds-NP_208040.1#NC_000915.1#1322760:exon1:c.1347_1350del:p.I449fs,	GCACA	G	G	G	G	G	G	G	G	G	G	G	G	G	G	G	G	G	G	G	G	G	G	G	G			G	G	G	G	G	G	G	G	G			G		G	G	G		G	G	G	G	G
gene-HP1248:cds-NP_208040.1#NC_000915.1#1322760:exon1:c.158_159insGGGC:p.V53fs,	T	TGCCC	TGCCC	TGCCC	TGCCC	TGCCC	TGCCC	TGCCC	TGCCC	TGCCC	TGCCC	TGCCC	TGCCC	TGCCC	TGCCC	TGCCC	TGCCC	TGCCC	TGCCC	TGCCC	TGCCC	TGCCC	TGCCC	TGCCC	TGCCC	TGCCC	TGCCC	TGCCC	TGCCC	TGCCC	TGCCC	TGCCC	TGCCC	TGCCC	TGCCC	TGCCC	TGCCC	TGCCC	TGCCC	TGCCC	TGCCC	TGCCC	TGCCC	TGCCC	TGCCC	TGCCC	TGCCC		TGCCC
gene-HP1248:cds-NP_208040.1#NC_000915.1#1322760:exon1:c.153_156del:p.E51fs,	CTTTT	C	C	C	C	C	C	C	C	C	C	C	C	C	C	C	C	C	C	C	C	C	C	C	C	C	C	C	C	C	C	C	C	C	C	C	C	C	C	C	C	C	C	C	C	C	C	C	C
gene-HP1249:cds-NP_208041.1#NC_000915.1#1324694:exon1:c.344_351del:p.Q115fs,	AGTTTTTTT	A		A	A	A	A	A	A	A	A	A	A	A		A	A	A		A	A	A	A	A	A			A	A	A	A	A	A		A	A			A	A		A			A		A		A
gene-HP1249:cds-NP_208041.1#NC_000915.1#1324694:exon1:c.343_346del:p.Q115fs,	TTTTG	T	T	T	T	T	T	T	T	T	T	T	T	T	T	T	T	T	T	T	T	T	T	T	T			T	T	T	T	T	T	T	T	T			T	T	T	T	T		T	T	T	T	T
gene-HP1249:cds-NP_208041.1#NC_000915.1#1324694:exon1:c.339_340del:p.L113fs,	CTTT	CT		CT	CT	CT	CT	CT	CT	CT	CT	CT			CT	CT			CT		CT	CT		CT	CT			CT	CT	CT	CT		CT												CT				CT
gene-HP1249:cds-NP_208041.1#NC_000915.1#1324694:exon1:c.338_339insGGGAGATG:p.L113fs,	T	TCATCTCCC		TCATCTCCC	TCATCTCCC	TCATCTCCC	TCATCTCCC	TCATCTCCC	TCATCTCCC	TCATCTCCC	TCATCTCCC	TCATCTCCC				TCATCTCCC		TCATCTCCC		TCACCTCCC	TCATCTCCC			TCATCTCCC	TCATCTCCC			TCATCTCCC	TCATCTCCC	TCATCTCCC	TCATCTCCC	TCATCTCCC	TCATCTCCC		TCATCTCCC	TCATCTCCC			TCATCTCCC	TCATCTCCC					TCATCTCCC		TCACCTCCC		TCATCTCCC
gene-HP1250:cds-NP_208042.1#NC_000915.1#1325493:exon1:c.372_373insCA:p.M125fs,	T	TTG	TTG	TTG	TTG	TTG	TTG	TTG	TTG	TTG	TTG	TTG	TTG	TTG	TTG	TTG	TTG	TTG	TTG	TTG	TTG	TTG	TTG	TTG	TTG			TTG	TTG	TTG	TTG	TTG	TTG	TTG	TTG	TTG			TTG	TTG	TTG	TTG	TTG			TTG	TTG	TTG	TTG
gene-HP1250:cds-NP_208042.1#NC_000915.1#1325493:exon1:c.368_369del:p.P123fs,	AGG	A	A	A	A	A	A	A	A	A	A	A	A	A	A	A	A	A	A	A	A	A	A	A	A			A	A	A	A	A	A	A	A	A			A	A	A	A				A	A	A	A
gene-HP1250:cds-NP_208042.1#NC_000915.1#1325493:exon1:c.294_295insATAAACAAGAAACCAAACAAGAG:p.Q99fs,	G	GCTCTTGTTTGGTTTCTTGTTTAT		GCTCTTGTTTGGTTTCTTGTTTAT	GCTCTTGTTTGGTTTCTTGTTTAT	GCTCTTGTTTGGTTTCTTGTTTAT	GCTCTTGTTTGGTTTCTTGTTTAT	GCTCTTGTTTGGTTTCTTGTTTAT	GCTCTTGTTTGGTTTCTTGTTTAT	GCTCTTGTTTGGTTTCTTGTTTAT	GCTCTTGTTTGGTTTCTTGTTTAT	GCTCTTGTTTGGTTTCTTGTTTAT	GCTCTTGTTTGGTTTCTTGTTTAT		GCTCTTGTTTGGTTTCTTGTTTAT		GCTCTTGTTTGGTTTCTTGTTTAT	GCTCTTGTTTGGTTTCTTGTTTAT		GCTCTTGTTTGGTTTCTTGTTTAT		GCTCTTGTTTGGTTTCTTGTTTAT		GCTCTTGTTTGGTTTCTTGTTTAT	GCTCTTGTTTGGTTTCTTGTTTAT			GCTCTTGTTTGGTTTCTTGTTTAT	GCTCTTGTTTGGTTTCTTGTTTAT	GCTCTTGTTTGGTTTCTTGTTTAT	GCTCTTGTTTGGTTTCTTGTTTAT	GCTCTTGTTTGGTTTCTTGTTTAT	GCTCTTGTTTGGTTTCTTGTTTAT	GCTCTTGTTTGGTTTCTTGTTTAT	GCTCTTGTTTGGTTTCTTGTTTAT	GCTCTTGTTTGGTTTCTTGTTTAT			GCTCTTGTTTGGTTTCTTGTTTAT			GCTCTTGTTTGGTTTCTTGTTTAT				GCTCTTGTTTGGTTTCTTGTTTAT		GCTCTTGTTTGGTTTCTTGTTTAT	GCTCTTGTTTGGTTTCTTGTTTAT
gene-HP1250:cds-NP_208042.1#NC_000915.1#1325493:exon1:c.251_252insTTCCTTT:p.P84fs,	C	CAAAGGAA	CAAAGGAA	CAAAGGAA	CAAAGGAA	CAAAGGAA	CAAAGGAA	CAAAGGAA	CAAAGGAA	CAAAGGAA	CAAAGGAA		CAAAGGAA	CAAAGGAA	CAAAGGAA	CAAAG		CAAAGGAA	CAAAG	CAAAG	CAAAGGAA	CAAAG	CAAAGGAA			CAAAGGAA	CAAAGGAA	CAAAGGAA	CAAAGGAA	CAAAGGAA	CAAAGGAA						CAAAGGAA	CAAAGGAA	CAAAGGAA	CAAAGGAA	CAAAGGAA	CAAAGGAA		CAAAGGAA	CAAAGGAA		CAAAGGAA		CAAAGGAA
gene-HP1250:cds-NP_208042.1#NC_000915.1#1325493:exon1:c.244_250del:p.T82fs,	GGCGCTGT	G	G	G	G	G	G	G	G	G	G		G	G	G	G		G	G	G	G	G	G			G	G	G	G	G	G						G	G	G	G	G	G		G	G		G		G
gene-HP1250:cds-NP_208042.1#NC_000915.1#1325493:exon1:c.246_249del:p.T82fs,	GCGCT	G	G	G	G	G	G	G	G	G	G		G	G	G	G		G	G	G	G	G	G			G	G	G	G	G	G						G	G	G	G	G	G		G	G		G		G
gene-HP1251:cds-NP_208043.1#NC_000915.1#1326080:exon1:c.175_176insCT:p.Y59fs,	T	TAG	TAG	TAG	TAG	TAG	TAG	TAG	TAG	TAG			TAG	TAG		TAG		TAG			TAG			TAG	TAG			TAG	TAG	TAG	TAG					TAG			TAG	TAG	TAG	TAG					TAG	TAG
gene-HP1251:cds-NP_208043.1#NC_000915.1#1326080:exon1:c.171_172del:p.R57fs,	GAA	G	G	G	G	G	G	G	G	G	G	G	G	G	G	G		G	G		G	G		G	G			G	G	G	G	G				G			G	G	G	G				G	G	G
gene-HP1252:cds-NP_208044.1#NC_000915.1#1327123:wholegene,	AAGACCAC	A	A	A	A	A	A	A	A	A	A	A	A	A	A	A	A	A	A	A	A	A	A	A	A			A	A	A	A	A	A	A	A	A			A	A	A	A	A		A	A	A	A	A
gene-HP1253:cds-NP_208045.1#NC_000915.1#1328908:exon1:c.1018_1019insA:p.X340delinsX,	CA	CTA	CTA	CTA	CTA	CTA	CTA	CTA	CTA	CTA	CTA	CTA	CTA	CTA	CTA	CTA	CTA	CTA	CTA	CTA	CTA	CTA	CTA	CTA	CTA			CTA	CTA	CTA	CTA	CTA	CTA	CTA	CTA	CTA			CTA	CTA	CTA	CTA	CTA		CTA	CTA	CTA	CTA	CTA
gene-HP1253:cds-NP_208045.1#NC_000915.1#1328908:exon1:c.24_28del:p.K8fs,	GTTGTT	G	G	G	G	G	G	G	G	G	G	G	G	G	G	G	G	G	G	G	G	G	G	G	G			G	G	G	G	G	G	G	G	G			G	G	G	G	G		G	G	G	G	G
gene-HP1253:cds-NP_208045.1#NC_000915.1#1328908:exon1:c.18_19del:p.L6fs,	GTTA	GA		GA	GA	GA	GA	GA	GA	GA	GA	GA	GA	GA		GA	GA	GA	GA	GA	GA	GA	GA	GA	GA			GA	GA	GA	GA	GA	GA	GA	GA	GA			GA	GA	GA	GA	GA		GA	GA		GA	GA
gene-HP1253:cds-NP_208045.1#NC_000915.1#1328908:exon1:c.14_18del:p.T5fs,	TTAGTG	T	T	T	T	T	T	T	T	T	T	T	T	T	T	T	T	T	T	T	T	T	T	T	T			T	T	T	T	T	T	T	T	T			T	T	T	T	T		T	T	T	T	T
gene-HP1253:cds-NP_208045.1#NC_000915.1#1328908:exon1:c.14delC:p.T5fs,	TG	T	T	T	T	T	T	T	T	T	T	T	T	T	T	T	T	T	T	T	T	T	T	T	T			T	T	T	T	T	T	T	T	T			T	T	T	T	T		T	T	T	T	T
gene-HP1253:cds-NP_208045.1#NC_000915.1#1328908:exon1:c.13dupA:p.T5fs,	G	GT	GT	GT	GT	GT	GT	GT	GT	GT	GT	GT	GT	GT		GT	GT	GT	GT	GT	GT	GT	GT	GT	GT			GT	GT	GT	GT	GT	GT	GT	GT	GT			GT	GT	GT	GT	GT		GT	GT		GT	GT
gene-HP1254:cds-NP_208046.1#NC_000915.1#1329959:exon1:c.2dupT:p.L1fs,	C	CA	CA	CA	CA	CA	CA	CA	CA	CA	CA	CA	CA	CA	CA	CA	CA	CA	CA	CA	CA	CA	CA			CA	CA	CA	CA	CA	CA	CA	CA	CA	CA	CA	CA	CA	CA	CA	CA	CA	CA	CA	CA	CA		CA	CA
gene-HP1255:cds-NP_208047.1#NC_000915.1#1330798:exon1:c.461_462insTGCC:p.E154fs,	A	ATGCC			ATGCC	ATGCC	ATGCC	ATGCC			ATGCC	ATGCC	ATGCC	ATGCC	ATGCC		ATGCC	ATGCC			ATGCC	ATGCC	ATGCC	ATGCC	ATGCC	ATGCC	ATGCC	ATGCC	ATGCC	ATGCC			ATGCC	ATGCC		ATGCC	ATGCC	ATGCC		ATGCC	ATGCC	ATGCC	ATGCC	ATGCC	ATGCC		ATGCC	ATGCC
gene-HP1255:cds-NP_208047.1#NC_000915.1#1330798:exon1:c.464_474del:p.K155fs,	AAGAATGACGCC	A		A	A	A	A	A	A	A	A	A	A	A	A	A	A	A	A	A	A		A	A	A	A	A	A	A	A	A	A	A	A	A	A	A	A		A	A	A	A	A	A	A	A	A	A
gene-HP1255:cds-NP_208047.1#NC_000915.1#1330798:exon1:c.465_466insAGAAT:p.K155fs,	G	GAGAAT		GAGAAT	GAGAAT	GAGAAT	GAGAAT	GAGAAT	GAGAAT	GAGAAT	GAGAAT	GAGAAT				GAGAAT	GAGAAT	GAGAAT	GAGGAT	GAGAAT	GAGAAT	GAGAAT	GAGAAT	GAGAAT	GAGAAT	GAGAAT	GAGAAT	GAGAAT	GAGAAT	GAGAAT	GAGAAT	GAGAAT	GAGAAT	GAGAAT	GAGAAT		GAGAAT	GAGAAT		GAGGAT	GAGAAT		GAGAAT	GAGAAT	GAGAAT	GAGAAT	GAGGAT	GAGAAT	GAGGAT
gene-HP1265:cds-NP_208057.1#NC_000915.1#1336950:exon1:c.482_483insG:p.A161fs,	C	CG	CG	CG	CG	CG	CG	CG	CG	CG	CG			CG		CG			CG	CG	CG		CGA			CG	CG	CG	CG	CG	CG	CG	CG	CG	CG	CG	CG	CG		CG	CG	CG	CG	CG	CG	CG	CG	CG	CG
gene-HP1265:cds-NP_208057.1#NC_000915.1#1336950:exon1:c.494_495del:p.A165fs,	GCA	G	G	G	G	G	G	G	G	G	G	G	G	G	G	G	G	G	G	G	G	G	G	G	G			G	G	G	G	G	G	G	G	G			G		G	G	G		G	G	G	G	G
gene-HP1266:cds-NP_208058.1#NC_000915.1#1337933:exon1:c.1474_1475insTAGC:p.A492fs,	G											GTAGC	GTAGC		GTAGC				GTAGC			GTAGC											GTAGC			GTAGC						GTAGC						GTAGC	GTAGC
gene-HP1266:cds-NP_208058.1#NC_000915.1#1337933:exon1:c.1477_1480del:p.T493fs,	GACTA	G	G	G	G	G	G	G	G	G	G	G	G	G	G	G	G		G	G	G	G	G	G	G	G	G	G	G	G	G	G	G			G	G	G	G	G	G	G	G	G	G	G	G	G	G
gene-HP1275:cds-NP_208067.1#NC_000915.1#1350205:exon1:c.156_157insCGAT:p.G52fs,	G	GCGAT	GCGAT	GCGAT	GCGAT	GCGAT	GCGAT	GCGAT	GCGAT	GCGAT	GCGAT	GCGAT	GCGAT	GCGAT	GCGAT	GCGAT	GCGAT	GCGAT	GCGAT	GCGAT	GCGAT	GCGAT	GCGAT	GCGAT	GCGAT			GCGAT	GCGAT	GCGAT	GCGAT	GCGAT	GCGAT	GCGAT	GCGAT	GCGAT			GAGAT	GCGAT	GCGAT	GCGAT	GCGAT		GCGAT	GCGAT	GCGAT	GCGAT	GCGAT
gene-HP1275:cds-NP_208067.1#NC_000915.1#1350205:exon1:c.158_159insATCA:p.R53fs,	G	GATCA	GATCA	GATCA	GATCA	GATCA	GATCA	GATCA	GATCA	GATCA	GATCA	GATCA	GATCA	GATCA	GATCA	GATCA	GATCA	GATCA	GATCA	GATCA		GATCA	GATCA	GATCA	GATCA			GATCA	GATCA	GATCA	GATCA	GATCA	GATCA	GATCA	GATCA	GATCA				GATCA	GATCA	GATCA	GATCA		GATCA	GATCA	GATCA	GATCA	GATCA
gene-HP1275:cds-NP_208067.1#NC_000915.1#1350205:exon1:c.162_165del:p.F54fs,	TTTTG	T	T	T	T	T	T	T	T	T	T	T	T	T	T	T	T	T	T	T	T	T	T	T	T			T	T	T	T	T	T	T	T	T			T	T	T	T	T		T	T	T	T	T
gene-HP1277:cds-NP_208069.1#NC_000915.1#1352362:exon1:c.255_256insGGCA:p.I86fs,	T	TTGCC		TTGCC	TTGCC	TTGCC	TTGCC	TTGCC	TTGCC	TTGCC	TTGCC	TTGCC	TTGCC	TTGCC	TTGCC	TTGCC			TTGCC	TTGCC	TTGCC	TTGCC	TTGCC	TTGCC	TTGCC	TTGCC	TTGCC	TTGCC	TTGCC	TTGCC	TTGCC	TTGCC	TTGCC	TTGCC	TTGCC		TTGCC	TTGCC	TTGCC	TTGCC	TTGCC	TTGCC	TTGCC	TTGCC	TTGCC		TTGCC		TTGCC
gene-HP1277:cds-NP_208069.1#NC_000915.1#1352362:exon1:c.251_254del:p.K84fs,	CTTTT	C	C	C	C	C	C	C	C	C	C	C	C	C	C	C	C	C	C	C	C	C	C	C	C	C	C	C	C	C	C	C	C	C	C	C	C	C	C	C	C	C	C	C	C	C	C	C	C
gene-HP1278:cds-NP_208070.1#NC_000915.1#1353147:exon1:c.1179delA:p.K393fs,	AT																															A			A
gene-HP1278:cds-NP_208070.1#NC_000915.1#1353147:exon1:c.1175delT:p.L392X,	TA										T																					T
gene-HP1278:cds-NP_208070.1#NC_000915.1#1353147:exon1:c.1170delA:p.G390fs,	CT	C		C	C	C	C	C	C	C	C	C		C	C	C			C		C			C	C			C	C	C	C		C	C		C					C	C				C	C		C
gene-HP1279:cds-NP_208071.1#NC_000915.1#1354330:exon1:c.651_652del:p.H217fs,	GCA										G			G				G	G	G	G	G	G	G								G	G		G					G		G	G		G			G
gene-HP1282:cds-NP_208074.1#NC_000915.1#1357266:exon1:c.491delA:p.Y164fs,	AT	A	A	A	A	A	A	A	A	A	A	A	A	A	A	A	A	A	A	A	A	A	A	A	A			A	A	A	A	A	A	A	A	A			A	A	A	A			A	A	A	A	A
gene-HP1284:cds-NP_208076.1#NC_000915.1#1360546:exon1:c.246delG:p.L82fs,	TC	T	T	T	T	T	T	T	T	T	T	T	T	T	T	T	T	T		T	T	T	T	T	T			T	T	T	T	T	T	T	T	T			T	T	T	T	T		T	T	T	T	T
gene-HP1285:cds-NP_208077.1#NC_000915.1#1361656:exon1:c.541_542del:p.I181fs,	AAT	A	A	A	A	A	A	A	A	A	A	A		A	A			A	A	A	A	A		A	A	A	A	A	A	A	A	A	A	A	A	A	A	A	A	A	A	A	A	A				A	A
gene-HP1285:cds-NP_208077.1#NC_000915.1#1361656:exon1:c.536_537insTA:p.D179fs,	G										GTA			GTA					GTA	GTA													GTA									GTA
gene-HP1287:cds-NP_208079.1#NC_000915.1#1363130:exon1:c.153delC:p.Y51X,	CG
gene-HP1288:cds-NP_208080.1#NC_000915.1#1364307:exon1:c.15_28del:p.C5fs,	GCCTTGAAACTCAAT	G	G	G	G	G	G	G	G	G	G	G		G		G	G	G	G		G	G	G	G	G	G	G	G	G	G	G	G	G	G	G	G	G	G	G	G	G	G	G	G	G	G	G	G	G
gene-HP1288:cds-NP_208080.1#NC_000915.1#1364307:exon1:c.16_29del:p.L6fs,	CCTTGAAACTCAATT	C	C	C	C	C	C	C	C	C	C	C		C		C	C	C	C		C	C	C	C	C	C	C	C	C	C	C	C	C	C	C	C	C	C	C	C	C	C	C	C	C	C	C	C	C
gene-HP1288:cds-NP_208080.1#NC_000915.1#1364307:exon1:c.17_30del:p.L6fs,	CTTGAAACTCAATTT	C	C	C	C	C	C	C	C	C	C	C		C		C	C	C	C	C	C	C	C	C	C	C	C	C	C	C	C	C	C	C	C	C	C	C	C	C	C	C	C	C	C	C	C	C	C
gene-HP1288:cds-NP_208080.1#NC_000915.1#1364307:exon1:c.23_36del:p.T8fs,	ACTCAATTTTTGAAT	A	A	A	A	A	A	A	A	A	A	A		A		A	A	A	A		A	A	A	A	A	A	A	A	A	A	A	A	A	A	A	A	A	A	A	A	A	A	A	A	A	A	A	A	A
gene-HP1291:cds-NP_208083.1#NC_000915.1#1366050:exon1:c.557delA:p.Y186fs,	TA	T	T	T	T	T	T	T	T	T	T	T	T	T	T	T	T	T	T	T	T	T	T	T	T	T	T	T	T	T	T	T	T	T	T	T	T	T	T	T	T	T	T	T	T	T	T	T	T
gene-HP1303:cds-NP_208095.2#NC_000915.1#1373542:exon1:c.75_76insCA:p.G26fs,	C	CTG	CTG	CTG	CTG	CTG	CTG	CTG	CTG	CTG		CTG	CTG	CTG	CTG	CTG	CTG	CTG	CTG	CTG	CTG	CTG	CTG	CTG	CTG			CTG	CTG	CTG	CTG	CTG	CTG	CTG	CTG	CTG			CTG	CTG	CTG	CTG	CTG				CTG	CTG	CTG
gene-HP1303:cds-NP_208095.2#NC_000915.1#1373542:exon1:c.72_73del:p.L24fs,	AAG	A	A	A	A	A	A	A	A	A		A	A	A	A	A	A	A	A	A	A	A	A	A	A			A	A	A	A	A	A	A	A	A			A	A	A	A	A				A	A	A
gene-HP1322:cds-NP_208114.1#NC_000915.1#1382719:exon1:c.2_6del:p.M1fs,	ATGATT	A	A	A	A	A	A	A	A	A	A	A	A	A	A	A	A	A	A	A		A	A	A	A	A	A	A	A	A	A	A	A	A	A	A	A	A	A	A	A	A	A	A	A	A	A	A	A
gene-HP1322:cds-NP_208114.1#NC_000915.1#1382719:exon1:c.3delG:p.M1fs,	TG	T	T	T	T	T	T	T	T	T	T	T	T	T	T	T	T	T	T	T	T	T	T	T	T	T	T	T	T	T	T	T	T	T	T	T	T	T	T	T	T	T	T	T	T	T	T	T	T
gene-HP1322:cds-NP_208114.1#NC_000915.1#1382719:exon1:c.209_210del:p.R70fs,	AGG		A								A	A		A	A	A	A	A		A		A	A	A	A									A	A				A	A					A
gene-HP1322:cds-NP_208114.1#NC_000915.1#1382719:exon1:c.210_211del:p.R70fs,	GGA		G									G			G	G	G	G		G		G	G	G	G									G	G				G	G					G
gene-HP1322:cds-NP_208114.1#NC_000915.1#1382719:exon1:c.335_336insCA:p.T112fs,	C	CCA	CCA	CCA	CCA	CCA	CCA	CCA	CCA	CCA	CCA	CCA		CCA				CCA	CCA	CCA	CCA	CCA	CCA	CCA	CCA			CCA	CCA	CCA	CCA	CCA	CCA	CCA	CCA	CCA			CCA		CCA	CCA			CCA	CCA	CCA	CCA
gene-HP1322:cds-NP_208114.1#NC_000915.1#1382719:exon1:c.459_462del:p.T153fs,	CAAAT	C		C	C	C	C	C	C	C	C	C		C	C		C	C	C	C	C	C	C	C	C			C	C	C	C	C	C	C					C	C	C				C		C	C
gene-HP1322:cds-NP_208114.1#NC_000915.1#1382719:exon1:c.531_532del:p.A177fs,	CCA	C	C	C	C	C	C	C	C	C	C	C	C	C	C	C	C	C	C	C	C	C	C	C	C			C	C	C	C	C		C	C	C			C	C	C	C			C	C	C	C	C
gene-HP1323:cds-NP_208115.1#NC_000915.1#1383298:exon1:c.292_299del:p.G98fs,	AGAGCAACC																					A												A	A					A									A
gene-HP1323:cds-NP_208115.1#NC_000915.1#1383298:exon1:c.296_297insAGCGT:p.C99_S100delinsX,	G
gene-HP1323:cds-NP_208115.1#NC_000915.1#1383298:exon1:c.292_293del:p.G98fs,	ACC																					A												A	A					A									A
gene-HP1324:cds-NP_208116.1#NC_000915.1#1383943:exon1:c.242_243del:p.T81fs,	ATG	A		A	A	A	A	A	A	A	A	A	A		A	A	A	A	A			A	A	A	A			A	A	A	A	A	A	A	A	A			A	A	A	A			A	A	A	A	A
gene-HP1325:cds-NP_208117.1#NC_000915.1#1384216:exon1:c.478_479insAAGTTAT:p.L160fs,	A		AATAACTT								AATAACTT	AATAACTT	AATAACTT	AATAACTT	AATAACTT	AATAACTT	AATAACTT			AATAACTT	AATAACTT			AATAACTT	AATAACTT							AATAACTT		AATAACTT	AATAACTT				AATAACTT	AATAACTT	AATAACTT	AATAACTT	AATAACTT			AATAACTT		AATAACTT
gene-HP1325:cds-NP_208117.1#NC_000915.1#1384216:exon1:c.469_475del:p.H157fs,	AGTCTGTG	A	A	A	A	A	A	A	A	A	A	A	A	A	A	A	A	A	A	A	A	A		A	A	A	A	A	A	A	A	A	A	A	A	A	A	A	A	A	A	A	A	A	A	A	A	A	A
gene-HP1325:cds-NP_208117.1#NC_000915.1#1384216:exon1:c.473_474insTT:p.R158fs,	T	TAA	TAA	TAA	TAA	TAA	TAA	TAA	TAA	TAA	TAA	TAA	TAA	TAA	TAA	TAA	TAA	TAA	TAA	TAA	TAA	TAA	TAA	TAA	TAA			TAA	TAA	TAA	TAA	TAA	TAA	TAA	TAA	TAA			TAA	TAA	TAA	TAA	TAA		TAA	TAA	TAA	TAA	TAA
gene-HP1325:cds-NP_208117.1#NC_000915.1#1384216:exon1:c.471delC:p.H157fs,	TG	T	T	T	T	T	T	T	T	T	T	T	T	T		T	T	T	T	T	T	T		T	T			T	T	T	T	T	T	T	T	T			T	T	T	T	T		T	T	T	T	T
gene-HP1327:cds-NP_208119.1#NC_000915.1#1386164:exon1:c.55_56del:p.T19fs,	AAC	A	A	A	A	A	A	A	A	A	A	A	A	A	A	A	A	A	A	A	A	A	A	A	A	A	A	A	A	A	A	A	A	A	A	A	A	A	A	A	A	A	A	A	A	A	A	A	A
gene-HP1327:cds-NP_208119.1#NC_000915.1#1386164:exon1:c.59_60insG:p.A20fs,	C		CG									CG	CG	CG			CG		CG	CG	CG		CG	CG	CG							CG	CG	CG	CG	CG			CG			CG	CG		CG	CG	CG
gene-HP1327:cds-NP_208119.1#NC_000915.1#1386164:exon1:c.64dupT:p.L21fs,	G		GT									GT	GT	GT		GT	GT		GT	GT	GT		GT	GT	GT							GT	GT	GT	GT	GT			GT			GT	GT		GT	GT	GT	GT
gene-HP1328:cds-NP_208120.1#NC_000915.1#1387399:exon1:c.63_70del:p.Q21fs,	AAAAAACTC	A		A	A	A	A	A	A	A	A	A	A		A	A	A	A	A		A			A	A	A	A	A	A	A	A	A	A		A	A	A	A	A	A		A	A	A	A		A	A	A
gene-HP1329:cds-NP_208121.1#NC_000915.1#1388416:exon1:c.348_354del:p.R116fs,	GAGTGAGT	G	G	G	G	G	G	G	G	G	G		G	G	G		G	G	G	G	G	G	G	G	G	G	G	G	G	G	G		G	G	G	G	G	G	G	G		G		G	G		G	G	G
gene-HP1329:cds-NP_208121.1#NC_000915.1#1388416:exon1:c.2452_2455del:p.N818fs,	AAATG	A	A	A	A	A	A	A	A		A	A	A	A	A	A	A	A	A	A	A	A	A	A	A			A	A	A	A	A		A	A	A			A	A	A	A	A		A	A	A	A	A
gene-HP1329:cds-NP_208121.1#NC_000915.1#1388416:exon1:c.3078_3090del:p.K1026fs,	AGAATGCGGGAATT	A		A	A	A	A	A	A	A	A	A	A	A	A	A	A	A	A	A	A	A	A	A	A	A	A	A	A	A	A	A	A	A	A	A	A	A	A	A	A	A	A	A	A	A	A	A	A
gene-HP1329:cds-NP_208121.1#NC_000915.1#1388416:exon1:c.3087_3088del:p.G1029fs,	GAAT	GT		GT	GT	GT	GT	GT	GT	GT	GT	GT	GT	GT	GT	GT	GT	GT	GT	GT	GT	GT	GT	GT	GT	GT	GT	GT	GT	GT	GT	GT	GT	GT	GT	GT	GT	GT	GT	GT	GT	GT	GT	GT	GT	GT	GT	GT	GT
gene-HP1334:cds-NP_208126.1#NC_000915.1#1395155:exon1:c.74_75insGTTTGGTG:p.Q25fs,	A														AGTTTGGTG	AGTTTGGTG		AGTTTGGTG		AGTTTGGTG	AGTTTGGTG		AGTTTGGTG	AGTTTGGTG	AGTTTGGTG							AGTTTGGTG	AGTTTGGTG	AGTTTGGTG	AGTTTGGTG				AGTTTGGTG	AGTTTGGTG		AGTTTGGTG	AGTTTGGTG		AGTTTGGTG		AGTTTGGTG		AGTTTGGTG
gene-HP1334:cds-NP_208126.1#NC_000915.1#1395155:exon1:c.76_77insAAGT:p.P26fs,	CCTG														CAAGTCTG			CAAGTCTG		CAAGTCTG	CAAGTCTG			CAAGTCTG	CAAGTCTG							CAAGTCTG	CAAGTCTG	CAAGTCTG	CAAGTCTG					CAAGTCTG		CAAGTCTG	CAAGTCTG		CAAGTCTG				CAAGTCTG
gene-HP1334:cds-NP_208126.1#NC_000915.1#1395155:exon1:c.93delA:p.P31fs,	CA															C			C				C	C	C														C	C							C
gene-HP1334:cds-NP_208126.1#NC_000915.1#1395155:exon1:c.105_106insTG:p.A35fs,	A																	ATGTG																	ATG					ATG		ATGTG	ATG						ATG
gene-HP1334:cds-NP_208126.1#NC_000915.1#1395155:exon1:c.107_110del:p.H36fs,	CACCA														C			C		C														C	C					C		C	C		C				C
gene-HP1334:cds-NP_208126.1#NC_000915.1#1395155:exon1:c.109_110del:p.H37fs,	CCA														C	C		C		C														C	C					C		C	C		C				C
gene-HP1334:cds-NP_208126.1#NC_000915.1#1395155:exon1:c.110_111del:p.H37fs,	CAT														C			C															C	C	C					C			C		C				C
gene-HP1337:cds-NP_208129.1#NC_000915.1#1397818:exon1:c.294_295del:p.L98fs,	TGA	T		T	T	T	T	T	T	T	T	T		T			T		T	T	T	T	T	T	T			T	T	T	T	T	T	T		T			T	T	T	T	T		T	T	T	T	T
gene-HP1337:cds-NP_208129.1#NC_000915.1#1397818:exon1:c.290_291insGA:p.V97fs,	A	ATC	ATC	ATC	ATC	ATC	ATC	ATC	ATC	ATC	ATC			ATC		ATC	ATC	ATC	ATC	ATC	ATC	ATC	ATC	ATC	ATC			ATC	ATC	ATC	ATC	ATC	ATC	ATC	ATC	ATC			ATC	ATC	ATC	ATC	ATC		ATC	ATC	ATC	ATC	ATC
gene-HP1338:cds-NP_208130.1#NC_000915.1#1398326:exon1:c.1delA:p.M1fs,	AT	A	A	A	A	A	A	A	A	A	A	A	A	A	A	A	A	A	A	A	A	A	A	A	A	A	A	A	A	A	A	A	A	A	A	A	A	A	A	A	A	A	A	A	A	A	A	A	A
gene-HP1341:cds-NP_208133.1#NC_000915.1#1399887:exon1:c.343_355del:p.E115fs,	TGAACCCAAACCTGAACCA	TAACCA	TAACCA	TAACCA		TAACCA	TAACCA	TAACCA	TAACCA	TAACCA	TAACCA	TAACCA	TAACCA		TAACCA		TAACCA	TAACCA	TAACCA	TAACCA	TAACCA	TAACCA		TAACCA	TAACCA			TAACCA	TAACCA	TAACCA	TAACCA	TAACCA		TAACCA	TAACCA				TAACCA			TAACCA	TAACCA			TAACCA		TAACCA
gene-HP1341:cds-NP_208133.1#NC_000915.1#1399887:exon1:c.357_358insG:p.E119fs,	A	AG	AG	AG	AG	AG	AG	AG	AG	AG	AG	AG	AG	AG	AG	AG	AG	AG	AG	AG	AG	AG	AG	AG	AG			AG	AG	AG	AG	AG		AG	AG	AG			AG	AG		AG	AG			AG		AG
gene-HP1341:cds-NP_208133.1#NC_000915.1#1399887:exon1:c.856_857insAAGCC:p.X286delinsX,	T	TAAGCC	TAAGCC	TAAGCC	TAAGCC	TAAGCC	TAAGCC	TAAGCC	TAAGCC	TAAGCC	TAAGCC	TAAGCC	TAAGCC	TAAGCC	TAAGCC	TAAGCC	TAAGCC	TAAGCC	TAAGCC	TAAGCC	TAAGCC	TAAGCC	TAAGCC	TAAGCC	TAAGCC			TAAGCC	TAAGCC	TAAGCC	TAAGCC	TAAGCC	TAAGCC	TAAGCC		TAAGCC			TAAGCC	TAAGCC	TAAGCC	TAAGCC	TAAGCC		TAAGCC	TAAGCC	TAAGCC
gene-HP1341:cds-NP_208133.1#NC_000915.1#1399887:exon1:c.858_858del:p.*286fs,	GATTA	G	G	G	G	G	G	G	G	G	G	G	G	G		G	G	G	G	G	G	G		G	G			G	G	G	G	G	G	G		G			G	G	G		G		G	G	G
gene-HP1341:cds-NP_208133.1#NC_000915.1#1399887:exon1:c.858_859insG:p.X286delinsX,	AT	AGT	AGT	AGT	AGT	AGT	AGT	AGT	AGT	AGT		AGT	AGT	AGT		AGT	AGT	AGT	AGT	AGT	AGT	AGT		AGT	AGT			AGT	AGT	AGT	AGT	AGT	AGT	AGT							AGT		AGT		AGT	AGT	AGT
gene-HP1343:cds-NP_208135.1#NC_000915.1#1403167:exon1:c.192_195del:p.A64fs,	TACGA	T	T	T	T	T	T	T	T	T	T	T	T	T	T	T	T	T	T	T	T	T	T	T	T			T	T	T	T	T	T	T	T	T			T	T	T	T	T		T	T	T	T	T
gene-HP1343:cds-NP_208135.1#NC_000915.1#1403167:exon1:c.192_193insTATG:p.R65fs,	G	GCATA	GCATA	GCATA	GCATA	GCATA	GCATA	GCATA	GCATA	GCATA	GCATA	GCATA	GCATA	GCATA	GCATA	GCATA	GCATA	GCATA	GCATA	GCATA	GCATA	GCATA	GCATA	GCATA	GCATA			GCATA	GCATA	GCATA	GCATA	GCATA	GCATA	GCATA	GCATA	GCATA			GCATA	GCATA	GCATA	GCATA	GCATA		GCATA	GCATA	GCATA	GCATA	GCATA
gene-HP1343:cds-NP_208135.1#NC_000915.1#1403167:exon1:c.187_190del:p.I63fs,	GCGAT	G	G	G	G	G	G	G	G	G	G	G	G	G	G	G	G	G	G	G	G	G	G	G	G			G	G	G	G	G	G	G	G	G			G	G	G	G	G		G	G	G	G	G
gene-HP1343:cds-NP_208135.1#NC_000915.1#1403167:exon1:c.188_189insTATG:p.I63fs,	G	GCATA	GCATA	GCATA	GCATA	GCATA	GCATA	GCATA	GCATA	GCATA	GCATA	GCATA		GCATA	GCATA	GCATA	GCATA	GCATA	GCATA	GCATA	GCATA	GCATA	GCATA					GCATA	GCATA	GCATA	GCATA	GCATA	GCATA	GCATA	GCATA	GCATA			GCATA	GCATA	GCATA	GCATA	GCATA		GCATA	GCATA	GCATA	GCATA	GCATA
gene-HP1347:cds-NP_208139.1#NC_000915.1#1407179:exon1:c.538_539insA:p.V180fs,	A	AT	AT	AT	AT	AT	AT	AT	AT	AT	AT	AT	AT	AT	AT	AT	AT	AT		AT	AT	AT	AT	AT	AT			AT	AT	AT	AT	AT	AT	AT	AT	AT			AT	AT	AT	AT	AT		AT	AT	AT	AT	AT
gene-HP1347:cds-NP_208139.1#NC_000915.1#1407179:exon1:c.529_532del:p.L177fs,	CCTAG	C	C	C	C	C	C	C	C	C	C	C	C	C	C	C	C	C	C	C	C	C	C	C	C			C	C	C	C	C	C	C	C	C			C	C	C	C	C		C	C	C	C	C
gene-HP1349:cds-NP_208141.1#NC_000915.1#1408586:exon1:c.95_98del:p.S32fs,	AAAGC	A	A	A	A	A	A	A	A	A	A	A	A		A	A	A	A	A	A	A	A	A		A			A	A	A	A	A	A	A	A	A			A	A	A	A	A		A	A	A		A
gene-HP1349:cds-NP_208141.1#NC_000915.1#1408586:exon1:c.93_97del:p.V31fs,	AAGCTT	A	A	A	A	A	A	A	A	A	A	A	A	A	A	A	A	A	A	A	A	A	A	A	A			A	A	A	A	A	A	A	A	A			A	A	A	A	A		A	A	A	A	A
gene-HP1349:cds-NP_208141.1#NC_000915.1#1408586:exon1:c.96_97insCGCC:p.F33fs,	A	AAGTG	AAGTG	AGGCG	AAGTG	AAGTG	AAGTG	AAGTG	AAGTG	AAGTG	AAGTG	AGGCG	AAGTG	AAGTG	AAGTG	AAGTG	AAGTG	AAGTG	AAGTG	AGGCG	AAGTG	AAGTG	AAGTG	AAGTG	AAGTG			AAGTG	AAGTG	AAGTG	AAGTG	AAGTG	AAGTG	AAGTG	AAGTG	AAGTG			AAGTG	AAGTG	AAGTG	AGGCG	AAGTG		AAGTG	AAGTG	AAGTG	AAGTG	AAGTG
gene-HP1349:cds-NP_208141.1#NC_000915.1#1408586:exon1:c.94delA:p.S32fs,	CT	C	C	C	C	C	C	C	C	C	C	C	C	C	C	C	C	C	C	C	C	C	C	C	C			C	C	C	C	C	C	C	C	C			C	C	C	C	C		C	C	C	C	C
gene-HP1349:cds-NP_208141.1#NC_000915.1#1408586:exon1:c.90_93del:p.L30fs,	TTACC	T	T	T	T	T	T	T	T	T	T	T	T	T	T	T	T	T	T	T	T	T	T	T	T			T	T	T	T	T	T	T	T	T			T	T	T	T	T		T	T	T	T	T
gene-HP1356:cds-NP_208148.1#NC_000915.1#1417888:exon1:c.696_697del:p.V232fs,	GAA	G	G	G	G	G	G	G	G	G	G	G	G	G	G	G	G	G	G	G	G	G	G	G	G			G	G	G	G	G		G	G	G			G	G	G	G	G		G	G	G	G	G
gene-HP1359:cds-NP_208151.1#NC_000915.1#1420204:exon1:c.195_198del:p.L65fs,	AATTT	A	A	A	A	A	A	A	A	A	A	A	A	A	A	A	A	A	A	A	A	A	A	A	A			A	A	A	A	A	A	A	A	A			A	A	A	A			A	A	A	A	A
gene-HP1361:cds-NP_208153.1#NC_000915.1#1421604:exon1:c.30_33del:p.L10fs,	TCGCC	T	T	T	T	T	T	T	T	T	T	T	T	T	T	T	T			T	T	T	T	T	T			T	T	T	T	T		T	T	T			T		T	T				T			T
gene-HP1362:cds-NP_208154.1#NC_000915.1#1422914:exon1:c.1454_1461del:p.I485fs,	TTGTAACTA	T		T	T	T	T	T	T	T	T		T		T	T	T			T		T	T	T	T			T	T	T	T	T		T					T	T	T		T		T		T	T	T
gene-HP1362:cds-NP_208154.1#NC_000915.1#1422914:exon1:c.1451_1452insC:p.D484fs,	A	AG		AG	AG	AG	AG	AG	AG	AG	AG		AG		AG	AG	AG			AG		AG	AG	AG	AG			AG	AG	AG	AG	AG		AG					AG	AG			AG		AG		AG	AG	AG
gene-HP1362:cds-NP_208154.1#NC_000915.1#1422914:exon1:c.1447delT:p.Y483fs,	TA	T		T	T	T	T	T	T	T	T		T		T	T	T			T		T	T	T	T			T	T	T	T	T		T					T	T	T		T		T		T	T	T
gene-HP1362:cds-NP_208154.1#NC_000915.1#1422914:exon1:c.836_837del:p.K279fs,	GTT	G	G	G	G	G	G	G	G	G	G	G	G	G	G	G	G	G	G	G	G	G	G	G	G	G	G	G	G	G	G	G	G	G	G	G	G	G	G	G	G	G	G	G	G	G	G	G	G
gene-HP1362:cds-NP_208154.1#NC_000915.1#1422914:exon1:c.827_828insTT:p.S276fs,	C	CAA	CAA	CAA	CAA	CAA	CAA	CAA	CAA	CAA	CAA	CAA	CAA	CAA	CAA	CAA	CAA	CAA	CAA	CAA	CAA	CAA	CAA	CAA	CAA	CAA	CAA	CAA	CAA	CAA	CAA	CAA	CAA	CAA	CAA	CAA	CAA	CAA	CAA	CAA	CAA	CAA	CAA	CAA	CAA	CAA	CAA	CAA	CAA
gene-HP1363:cds-NP_208155.1#NC_000915.1#1424391:exon1:c.718_719del:p.V240fs,	AAC	A	A	A	A	A	A	A	A	A	A	A	A	A	A	A	A	A	A	A	A	A	A	A	A			A	A	A	A	A	A	A	A	A			A	A	A	A	A		A	A	A	A	A
gene-HP1363:cds-NP_208155.1#NC_000915.1#1424391:exon1:c.712_713insTG:p.A238fs,	G	GCA	GCA	GCA				GCA		GCA	GCA		GCA	GCA			GCA				GCA	GCA	GCA						GCA	GCA		GCA				GCA			GCA	GCA	GCA	GCA	GCA				GCA	GCA
gene-HP1369m:cds-NP_208161.1#NC_000915.1#1432264:exon1:c.564delC:p.F188fs,	TC	T	T	T	T	T	T	T	T	T	T	T	T	T	T	T	T	T	T	T	T	T	T	T	T			T	T	T	T	T	T	T	T	T				T	T	T	T		T	T	T	T	T
gene-HP1369m:cds-NP_208161.1#NC_000915.1#1432264:exon1:c.917delG:p.W306fs,	TG	T	T	T	T	T	T	T	T	T	T		T					T	T			T	T			T	T	T	T	T	T	T		T	T	T	T	T		T	T			T		T	T	T
gene-HP1371:cds-NP_208162.1#NC_000915.1#1433294:exon1:c.618_619del:p.V206fs,	TCA	T	T	T	T	T	T	T	T	T									T				T			T	T	T	T	T	T	T			T	T	T	T		T	T			T		T
gene-HP1371:cds-NP_208162.1#NC_000915.1#1433294:exon1:c.625delC:p.Q209fs,	AC	A	A	A	A	A	A	A	A	A									A				A			A	A	A	A	A	A	A			A	A	A	A		A	A			A		A
gene-HP1371:cds-NP_208162.1#NC_000915.1#1433294:exon1:c.2057_2058del:p.Y686fs,	TAC	T	T	T	T	T	T	T	T	T			T				T		T			T	T		T			T	T	T	T			T	T	T				T	T					T	T	T
gene-HP1371:cds-NP_208162.1#NC_000915.1#1433294:exon1:c.2059_2060del:p.M687fs,	CAT	C	C	C	C	C	C	C	C	C			C				C		C			C	C		C	C	C	C	C	C	C			C	C	C	C	C		C	C					C	C	C
gene-HP1371:cds-NP_208162.1#NC_000915.1#1433294:exon1:c.2062_2063insGA:p.Q688fs,	C	CGA	CGA	CGA	CGA	CGA	CGA	CGA	CGA	CGA			CGA				CGA		CGA			CGA			CGA			CGA	CGA	CGA	CGA			CGA	CGA	CGA										CGA	CGA	CGA
gene-HP1371:cds-NP_208162.1#NC_000915.1#1433294:exon1:c.2064delG:p.Q688fs,	AG	A	A	A	A	A	A	A	A	A			A				A		A			A			A			A	A	A	A			A	A	A											A	A
gene-HP1371:cds-NP_208162.1#NC_000915.1#1433294:exon1:c.2518_2519del:p.L840fs,	GTT	G	G	G	G	G	G	G	G	G	G		G					G	G		G	G	G	G	G	G	G	G	G	G	G	G			G		G	G		G	G	G		G		G	G	G
gene-HP1371:cds-NP_208162.1#NC_000915.1#1433294:exon1:c.2519_2520insCA:p.L840fs,	T	TCA	TCA	TCA	TCA	TCA	TCA	TCA	TCA	TCA	TCA		TCA					TCA	TCA		TCA	TCA	TCA	TCA	TCA			TCA	TCA	TCA	TCA	TCA		TCA	TCA	TCA				TCA	TCA	TCA				TCA	TCA	TCA
gene-HP1371:cds-NP_208162.1#NC_000915.1#1433294:exon1:c.2520_2521insCCGC:p.L840fs,	A	ACCGC	ACCGC	ACCGC	ACCGC	ACCGC	ACCGC	ACCGC	ACCGC	ACCGC	ACCGC		ACCGC					ACCGC	ACCGC		ACCGC	ACCGC	ACCGC	ACCGC	ACCGC			ACCGC	ACCGC	ACCGC	ACCGC	ACCGC		ACCGC	ACCGC					ACCGC	ACCGC	ACCGC				ACCGC	ACCGC	ACCGC
gene-HP1371:cds-NP_208162.1#NC_000915.1#1433294:exon1:c.2525_2526insCAAGAGAC:p.I842fs,	T	TCAAGAGAC	TCAAGAGAC	TCAAGAGAC	TCAAGAGAC	TCAAGAGAC	TCAAGAGAC	TCAAGAGAC	TCAAGAGAC	TCAAGAGAC	TCAAGAGAC		TCAAGAGAC					TCAAGAGAC	TCAAGAGAC		TCAAGAGAC	TCAAGAGAC	TCAAGAGAC	TCAAGAGAC	TCAAGAGAC	TCAAGAAAC	TCAAGAAAC	TCAAGAGAC	TCAAGAGAC	TCAAGAGAC	TCAAGAGAC	TCAAGAGAC		TCAAGAGAC	TCAAGAGAC	TCAAGAGAC	TCAAGAAAC	TCAAGAAAC		TCAAGAGAC	TCAAGAGAC	TCAAGAGAC		TCAAGAAAC		TCAAGAGAC	TCAAGAGAC	TCAAGAGAC
gene-HP1371:cds-NP_208162.1#NC_000915.1#1433294:exon1:c.2540dupA:p.Q847fs,	C
gene-HP1371:cds-NP_208162.1#NC_000915.1#1433294:exon1:c.2703_2706del:p.G901fs,	GGAGC	G	G	G	G	G	G	G	G	G	G		G					G	G		G	G	G	G	G			G	G	G	G	G			G					G	G	G					G	G
gene-HP1371:cds-NP_208162.1#NC_000915.1#1433294:exon1:c.2782dupC:p.N927fs,	T		TC								TC		TC		TC						TC	TC																		TC							TC
gene-HP1375:cds-NP_208166.1#NC_000915.1#1439428:exon1:c.94delG:p.V32fs,	AC	A	A	A	A	A	A	A	A	A	A	A	A	A	A	A		A	A	A	A	A	A	A	A	A	A	A	A	A	A	A	A	A	A	A	A	A	A	A	A	A	A	A	A	A	A	A	A
gene-HP1375:cds-NP_208166.1#NC_000915.1#1439428:exon1:c.90_91insCATATCA:p.G31fs,	C	CTGATATG	CTGATATG	CTGATATG	CTGATATG	CTGATATG	CTGATATG	CTGATATG	CTGATATG	CTGATATG	CTGATATG	CTGATATG	CTGATATG	CTGATATG	CTGATATG	CTGATATG		CTGATATG	CTGATATG	CTGATATG	CTGATATG	CTGATATG	CTGATATG	CTGATATG	CTGATATG	CTGATATG	CTGATATG	CTGATATG	CTGATATG	CTGATATG	CTGATATG	CTGATATG	CTGATATG	CTGATATG	CTGATATG	CTGATATG	CTGATATG	CTGATATG	CTGATATG	CTGATATG	CTGATATG	CTGATATG	CTGATATG	CTGATATG	CTGATATG	CTGATATG	CTGATATG	CTGATATG	CTGATATG
gene-HP1379:cds-NP_208170.1#NC_000915.1#1442397:exon1:c.1744_1774del:p.T582fs,	AACCAAAAAAGGCAAAAATGAAAAAAGCGAAG		A								A	A	A	A	A	A	A	A	A	A	A	A	A	A	A	A	A					A	A	A	A	A	A	A	A	A	A	A	A	A	A	A	A	A	A
gene-HP1379:cds-NP_208170.1#NC_000915.1#1442397:exon1:c.1752_1770del:p.K584fs,	AAGGCAAAAATGAAAAAAGC		A								A	A	A	A	A	A	A	A	A	A	A	A	A	A	A	A	A					A	A	A	A	A	A	A	A	A	A	A	A	A	A	A	A	A	A
gene-HP1379:cds-NP_208170.1#NC_000915.1#1442397:exon1:c.1762_1766del:p.E588fs,	TGAAAA	TAAA	TAAA	TAAA	TAAA	TAAA	TAAA	TAAA	TAAA	TAAA	T	T	T	T	T	TAAA	T	T	T	T	T	T	T	T	T	T	T	TAAA	TAAA	TAAA	TAAA	T	T	T	T	T	T	T	T	T	T	TAAA	T	T	T	T	T	T	T
gene-HP1379:cds-NP_208170.1#NC_000915.1#1442397:exon1:c.1765_1769del:p.K589fs,	AAAAAG		A								A	A	A	A	A	A	A	A	A	A	A	A	A	A	A	A	A					A	A	A	A	A	A	A	A	A	A	A	A	A	A	A	A	A	A
gene-HP1379:cds-NP_208170.1#NC_000915.1#1442397:exon1:c.1774_1784del:p.D592fs,	AGATCAAAAAAG		A								A	A	A	A	A	A	A	A	A	A	A	A	A	A	A	A	A					A	A	A	A	A	A	A	A	A	A	A	A	A	A	A	A	A	A
gene-HP1379:cds-NP_208170.1#NC_000915.1#1442397:exon1:c.1777_1781del:p.Q593fs,	TCAAAA	T	T	T	T	T	T	T	T	T	T	T	T	T	T	T	T	T	T	T	T	T	T	T	T	T	T	T	T	T	T	T	T	T	T	T	T	T	T	T	T	T	T	T	T	T	T	T	T
gene-HP1379:cds-NP_208170.1#NC_000915.1#1442397:exon1:c.1781_1785del:p.K594fs,	AAAAGC		A								A	A	A	A	A	A	A	A	A	A	A		A			A	A					A	A		A	A		A	A	A	A	A	A	A	A	A	A	A	A
gene-HP1379:cds-NP_208170.1#NC_000915.1#1442397:exon1:c.1789_1792del:p.D597fs,	AGATC		A								A	A	A	A		A	A	A	A	A	A	A	A	A	A	A	A					A	A	A	A	A	A	A	A	A	A	A	A	A	A	A	A		A
gene-HP1379:cds-NP_208170.1#NC_000915.1#1442397:exon1:c.1801_1814del:p.E601fs,	CGAAAATCAAAAAAG		C								C	C	C	C	C	C	C	C	C	C	C	C	C	C	C	C	C					C	C	C	C	C	C	C	C	C	C	C	C	C	C	C	C		C
gene-HP1379:cds-NP_208170.1#NC_000915.1#1442397:exon1:c.1803_1806del:p.E601fs,	AAAAT		A								A		A	A	A	A	A	A	A	A	A	A	A	A	A	A	A					A	A	A	A		A	A	A	A	A	A	A	A	A	A			A
gene-HP1381:cds-NP_208172.1#NC_000915.1#1445792:exon1:c.19_20insGT:p.G7fs,	G										GGT	GGT		GGT																				GGT	GGT					GGT
gene-HP1381:cds-NP_208172.1#NC_000915.1#1445792:exon1:c.22_23insTT:p.I8fs,	A										ATT	ATT		ATT																				ATT	ATT	ATT				ATT
gene-HP1381:cds-NP_208172.1#NC_000915.1#1445792:exon1:c.35_41del:p.F12fs,	TTTATGGA											T																						T	T	T				T
gene-HP1381:cds-NP_208172.1#NC_000915.1#1445792:exon1:c.73_74insGATCTAA:p.L25_P26delinsX,	T										TGATCTAA	TGATCTAA		TGATCTAA	TGATCTAA	TGATCTAA			TGATCTAA		TGATCTAA			TGATCTAA	TGATCTAA									TGATCTAA	TGATCTAA					TGATCTAA	TGATCTAA
gene-HP1381:cds-NP_208172.1#NC_000915.1#1445792:exon1:c.82dupA:p.S27fs,	C		CA								CA	CA		CA	CA	CA		CA			CA			CA										CA	CA					CA	CA						CA	CA
gene-HP1381:cds-NP_208172.1#NC_000915.1#1445792:exon1:c.216delA:p.L72fs,	TA	T		T	T	T	T	T	T	T					T	T			T			T	T		T	T	T	T	T	T	T	T	T	T	T	T	T	T	T	T	T	T	T	T	T	T	T	T
gene-HP1382:cds-NP_208173.1#NC_000915.1#1446084:exon1:c.153delG:p.K51fs,	TC	T	T	T	T	T	T	T	T	T	T	T	T	T		T	T	T	T	T	T	T	T	T	T	T	T	T	T	T	T	T	T	T	T	T	T	T	T	T	T	T	T	T	T	T	T	T	T
gene-HP1383:cds-NP_208174.1#NC_000915.1#1446445:exon1:c.276_279del:p.Y92fs,	ATAAT		A									A	A	A	A			A	A	A			A	A	A	A	A					A	A	A	A	A	A	A	A	A	A		A	A	A		A	A	A
gene-HP1387:cds-NP_208178.1#NC_000915.1#1448621:exon1:c.949_950insAT:p.N317fs,	A	AAT	AAT	AAT	AAT	AAT	AAT	AAT	AAT	AAT	AAT	AAT	AAT	AAT	AAT	AAT	AAT	AAT	AAT	AAT	AAT	AAT	AAT	AAT	AAT	AAT	AAT	AAT	AAT	AAT	AAT	AAT	AAT	AAT	AAT	AAT	AAT	AAT	AAT	AAT	AAT	AAT	AAT	AAT	AAT	AAT	AAT	AAT	AAT
gene-HP1387:cds-NP_208178.1#NC_000915.1#1448621:exon1:c.991_992insTTGA:p.F331fs,	T		TTTGA								TTTGA		TTTGA	TTTGA	TTTGA	TTTGA	TTTGA	TTTGA	TTTGA	TTTGA	TTTGA	TTTGA	TTTGA	TTTGA	TTTGA						TTTGA	TTTGA	TTTGA	TTTGA	TTTGA	TTTGA			TTTGA	TTTGA		TTTGA			TTTGA	TTTGA	TTTGA		TTTGA
gene-HP1387:cds-NP_208178.1#NC_000915.1#1448621:exon1:c.993_994insG:p.F331fs,	T		TG								TG		TG	TCA	TG	TCA	TG	TCA	TG	TG	TG	TG	TG	TG	TG						TG	TG	TG	TCA	TG	TG			TG	TG		TG			TG	TG	TG		TG
gene-HP1395:cds-NP_208186.1#NC_000915.1#1456006:exon1:c.529_530insTC:p.A177fs,	G	GTC	GTC	GTC	GTC	GTC	GTC	GTC	GTC	GTC			GTC	GTC		GTC		GTC	GTC	GTC	GTC	GTC						GTC	GTC	GTC	GTC	GTC	GTC	GTC	GTC	GTC			GTC	GTC	GTC	GTC	GTC		GTC	GTC	GTC		GTC
gene-HP1395:cds-NP_208186.1#NC_000915.1#1456006:exon1:c.533_534del:p.L178fs,	TTG	T	T	T	T	T	T	T	T	T			T	T		T		T	T	T	T	T		T	T			T	T	T	T	T	T	T	T	T			T	T	T	T	T		T	T	T		T
gene-HP1402:cds-NP_208193.1#NC_000915.1#1464754:exon1:c.1918delG:p.V640X,	AC
gene-HP1402:cds-NP_208193.1#NC_000915.1#1464754:exon1:c.289dupC:p.Q97fs,	T	TG	TG	TG	TG	TG	TG	TG	TG	TG	TG	TG		TG			TG	TG	TG	TG		TG	TG	TG	TG			TG	TG	TG	TG	TG	TG	TG		TG			TG	TG	TG	TG	TG		TG	TG	TG	TG
gene-HP1402:cds-NP_208193.1#NC_000915.1#1464754:exon1:c.288delT:p.T96fs,	GA	G	G	G	G	G	G	G	G	G	G	G	G	G		G	G	G	G	G		G	G	G	G			G	G	G	G	G	G	G		G			G	G	G	G	G		G	G	G	G
gene-HP1402:cds-NP_208193.1#NC_000915.1#1464754:exon1:c.283_286del:p.N95fs,	GTGTT	G	G	G	G	G	G	G	G	G	G	G	G	G		G	G	G	G	G		G	G	G	G			G	G	G	G	G	G	G	G	G			G	G	G	G	G		G	G	G	G	G
gene-HP1402:cds-NP_208193.1#NC_000915.1#1464754:exon1:c.280_284del:p.E94fs,	GTTTTC	G	G	G	G	G	G	G	G	G	G	G	G	G		G	G	GTTTC	G	G		G	G	G	G			G	G	G	G	G	G	G	G	G			G	G	G	G	G		G	G	G	G	G
gene-HP1402:cds-NP_208193.1#NC_000915.1#1464754:exon1:c.283_284insC:p.N95fs,	T	TG	TG	TG	TG	TG	TG	TG	TG	TG	TG	TG	TG	TG		TG	TG		TG	TG		TG	TG	TG	TG			TG	TG	TG	TG	TG	TG	TG	TG	TG			TG	TG	TG	TG	TG		TG	TG	TG	TG	TG
gene-HP1402:cds-NP_208193.1#NC_000915.1#1464754:exon1:c.282_283insCC:p.N95fs,	T	TGG	TGG	TGG	TGG	TGG	TGG	TGG	TGG	TGG	TGG	TGG	TGG	TGG		TGG	TGG		TGG	TGG		TGG	TGG	TGG	TGG			TGG	TGG	TGG	TGG	TGG	TGG	TGG	TGG	TGG			TGG	TGG	TGG	TGG	TGG		TGG	TGG	TGG	TGG	TGG
gene-HP1402:cds-NP_208193.1#NC_000915.1#1464754:exon1:c.275_276insT:p.K92fs,	C	CA	CA	CA	CA	CA	CA	CA	CA	CA	CA	CA	CA	CA		CA	CA		CA	CA		CA	CA	CA	CA			CA	CA	CA	CA	CA	CA	CA	CA	CA			CA	CA	CA	CA	CA		CA	CA	CA	CA	CA
gene-HP1402:cds-NP_208193.1#NC_000915.1#1464754:exon1:c.1dupA:p.M1fs,	A	AT	AT	AT	AT	AT	AT	AT	AT	AT				AT		AT	AT	AT					AT					AT	AT	AT	AT	AT		AT		AT				AT		AT	AT		AT	AT	AT	AT	AT
gene-HP1403:cds-NP_208194.1#NC_000915.1#1467802:exon1:c.146_149del:p.N49fs,	AACTT	A	A	A	A	A	A	A	A	A					A	A	A	A					A					A	A	A	A			A		A				A	A							A	A
gene-HP1403:cds-NP_208194.1#NC_000915.1#1467802:exon1:c.609delA:p.L203fs,	TA	T	T	T	T	T	T	T	T	T	T	T	T	T		T	T	T	T	T	T	T	T	T	T	T	T	T	T	T	T	T	T	T	T	T	T	T	T	T	T	T	T		T	T	T	T	T
gene-HP1403:cds-NP_208194.1#NC_000915.1#1467802:exon1:c.1535_1539del:p.E512fs,	GAATTA	G	G	G	G	G	G	G	G	G	G	G	G	G	G	G	G	G	G	G	G	G	G	G	G			G	G	G	G	G	G		G	G			G	G	G		G		G	G	G	G	G
gene-HP1403:cds-NP_208194.1#NC_000915.1#1467802:exon1:c.1763delA:p.Q588fs,	CA
gene-HP1403:cds-NP_208194.1#NC_000915.1#1467802:exon1:c.2354dupT:p.I785fs,	A	AT	AT	AT	AT	AT	AT	AT	AT	AT	AT		AT	AT		AT	AT	AT	AT	AT	AT	AT	AT					AT	AT	AT	AT	AT	AT		AT	AT			AT	AT	AT	AT	AT		AT	AT	AT	AT	AT
gene-HP1403:cds-NP_208194.1#NC_000915.1#1467802:exon1:c.2361delT:p.T787fs,	CT	C	C	C	C	C	C	C	C	C	C		C	C		C	C	C	C	C	C	C	C					C	C	C	C	C	C		C	C			C	C	C	C	C		C	C	C	C	C
gene-HP1404:cds-NP_208195.1#NC_000915.1#1470252:exon1:c.25_26insTG:p.T9fs,	A		ATG								ATG	ATG	ATG	ATG		ATG	ATG	ATG		ATG		ATG	ATG	ATG	ATG							ATG	ATG	ATG	ATG	ATG			ATG		ATG	ATG	ATG		ATG	ATG	ATG	ATG	ATG
gene-HP1404:cds-NP_208195.1#NC_000915.1#1470252:exon1:c.29_30del:p.T10fs,	ACG		A								A	A	A	A		A	A	A		A		A		A	A								A	A	A	A			A		A	A	A		A	A	A	A	A
[truncated: 204 more rows]
[truncated: 66 more columns]

## Sheet: fsIndels-rRNA
##fileformat=VCFv4.2
[truncated: 55 more rows]
[truncated: 72 more columns]
