# Supplementary material for: Antimicrobial resistance patterns and genetic elements associated with the antibiotic resistance of Helicobacter pylori strains from Shanghai
Source: Gut Pathog. 2022 Mar 30;14:14. doi: 10.1186/s13099-022-00488-y (PMC8966258; doi:10.1186/s13099-022-00488-y)
Supplement: Supplementary file 11 — Additional file 11: Table S10. The 173 variations found in the 54 genes within the H. pylori resistome. [file 13099_2022_488_MOESM11_ESM.xlsx]

## Sheet: Table S10
Table S10. The 173 variations found in the 54 genes within the H. pylori resistome.
Gene	Locus	Nucleotide change			Amino acid change
		Nucleotide posotion	From	To
nsSNPs
HP0918	HP0918	261	T	C	N87K
omp11/horE	HP0922	6568	A	G	N2190D
dppA	HP0298	799	T	C	S267P
dppA	HP0298	1324	T	G	S442A
rnc	HP0662	354	C	A	N118K
recG	HP1523	143	G	A	G48D
omp31/horJ	HP1469	379	G	A	V127I
hofC	HP0486	616	A	G	I206V
lepA	HP0355	94	T	G	S32A
dnaA	HP1529	1255	G	A	G419S
dnaA	HP1529	598	G	A	A200T
uvrA	HP0705	1976	C	T	T659I
uvrA	HP0705	1871	A	G	K624R
groES	HP0011	328	G	T	A110S
groES	HP0011	170	G	A	G57D
tlpB	HP0103	193	A	G	K65E
grpE	HP0110	433	C	A	H145N
grpE	HP0110	389	G	A	R130K
dnaK	HP0109	676	T	C	F226L
gidB	HP1063	260	A	G	N87S
oppA	HP1252	1525	A	T	T509S
oppA	HP1252	1417	A	G	I473V
xerD	HP0995	1057	G	A	D353N
xerD	HP0995	824	G	A	S275N
pbp1a	HP0597	373	T	C	F125L
pbp2	HP1565	249	T	A	D83E
dapB	HP0510	251	G	A	C84Y
dapA	HP1013	715	A	G	I239V
ribE	HP0002	5	A	G	Q2R
murC	HP0623	227	T	C	V76A
fadA	HP0690	460	A	G	N154D
ftsH	HP0286	314	G	A	S105N
hetA	HP1206	956	T	C	I319T
hetA	HP1206	957	A	G	I319M
hetA	HP1206	1169	G	A	R390K
fliA	HP1032	760	C	T	H254Y
msbA	HP1082	912	A	T	L304F
gltX	HP0476	97	G	T	A33S
fsIndels
dapF	HP0566	813_822del	ATGATCAAAAACAC	A	G271
dapF	HP0566	807_822del	ATCAAAAACACCCATTT	A	E269
dapF	HP0566	789_819del	AAAAACACCCATTTTCAAAAACCCTCATGCCC	A	L263
dapF	HP0566	798_813del	ACCCATTTTCAAAAACC	A	R266
dapF	HP0566	796_811del	CCATTTTCAAAAACCCTCATGCCCAAAACACT	CCATGCCCAAAACACT	R266
dapF	HP0566	399_402del	TGCCG	T	S133
dapF	HP0566	398_401del	GCCGCT	GT	S133
dapF	HP0566	395_396ins	T	TATTG	S132
fur	HP1027	442_443ins	A	AACGC	S148
fur	HP1027	444_447del	GTGAA	G	S148
fur	HP1027	446del	GA	G	E149
omp11/horE	HP0922	928_934	TGGCAACG	T	G310
omp11/horE	HP0922	931_932ins	A	AATATAGGTTT	N311
omp12/horE	HP0922	933_936del	ACGCC	A	N311
omp13/horE	HP0922	934del	CG	C	A312
omp14/horE	HP0922	938_939ins	G	GGTTTAAA	S313
omp15/horE	HP0922	1329_1330ins	A	AGC	Q443
omp16/horE	HP0922	1332_1333del	AAC	A	Q444
omp17/horE	HP0922	1586_1587ins	A	AGAAT	N529
omp18/horE	HP0922	1589_1593del	CAAGCT	C	Q530
omp19/horE	HP0922	1601_1602ins	A	AC	Q534
omp20/horE	HP0922	1929_1933del	TAGACA	T	L643
omp21/horE	HP0922	1985_1986ins	A	AGAAT	N662
omp22/horE	HP0922	2000_2001ins	A	AC	Q667
omp23/horE	HP0922	2196_2197del	CTG	C	P732
omp24/horE	HP0922	2203_2204del	AAG	A	S735
rnc	HP0662	35_36ins	A	ATG	Y12
dppA	HP0298	1426_1432del	TAAAAATA	T	K476
dppA	HP0298	1428_1434del	AAAATAAG	A	K476
dppA	HP0298	1437_1438ins	G	GCGACGCA	E479
dppA	HP0298	1649del	TA	T	X550
ackA	HP0903	215_216del	TAC	T	C72
ackA	HP0903	4_5ins	C	CTAGCG	R2
HP1334	HP1334	74_75ins	A	CTGGCT	Q25
HP1334	HP1334	76_77ins	CCTG	AGTTTGGTG	P26
HP1334	HP1334	93del	CA	CAAGTCTG	P31
HP1334	HP1334	105_106ins	A	C	A35
HP1334	HP1334	107_110del	CACCA	ATG	H36
HP1334	HP1334	109_110del	CCA	C	H37
HP1334	HP1334	110_111del	CAT	C	H37
HP1334	HP1523	1871_1872del	TAATTTTC	C	*624
recG	HP1523	1862_1871del	TCAATTTTCAA	T	F621
recG	HP1523	1834_1835ins	T	TC	K612
recG	HP1523	1832_1833ins	T	TC	L611
hefA	HP0605	176_177ins	T	TGC	L59
infB	HP1048	247delG	GC	G	A83
infB	HP1048	243_244del	ACG	A	A81
hofC	HP0486	823_824ins	C	CCG	P275
hofC	HP0486	827_828del	ATG	A	M276
hefD	HP0971	21_22del	ATG	A	G7
hefD	HP0971	12_18del	CCGCACTA	C	F4
hefD	HP0971	8del	CA	C	M3
hefD	HP0971	7_8ins	ATG	ACTG	M3
omp31/horJ	HP1469	229_230ins	C	CGT	R77
omp31/horJ	HP1469	225_226del	ATG	A	G75
hopT/BabB	HP0896	1136_1137del	CTG	C	S379
hopT/BabB	HP0896	1133_1134ins	T	TTC	V378
hopT/BabB	HP0896	1064_1065ins	C	CGT	A355
hopT/BabB	HP0896	1060_1061del	TTG	T	Q354
hopT/BabB	HP0896	570_571ins	T	TGG	N191
hopT/BabB	HP0896	404_405ins	A	ATT	N135
hopT/BabB	HP0896	398_399del	CAT	C	N133
hopT/BabB	HP0896	390del	TA	T	S130
hopT/BabB	HP0896	386_387ins	G	GACTATGA	G129
hopT/BabB	HP0896	179_183del	AATTAT	A	N60
hopT/BabB	HP0896	176_177ins	C	CGGGTT	L59
uvrA	HP0705	997_998ins	C	CGG	S333
rpoB	HP1198	95dup	A	AT	I32
oppA	HP1252	wholegene	AAGACCAC	A	wholegene
xerD	HP0995	621dup	G	GT	H208
xerD	HP0995	525_526ins	G	GA	P176
xerD	HP0995	120_121del	AGG	A	I40
xerD	HP0995	116_117ins	T	TC	L39
rpoD	HP0088	100_104del	TTTGGC	T	A34
pbp1a	HP0597	1del	AT	A	M1
amiA	HP0772	397_398ins	T	TCC	H133
HP1284	HP1284	246del	TC	T	L82
tetA(p)	HP1165	1118_1119del	GGA	G	I373
tetA(p)	HP1165	1115_1116ins	G	GCT	I372
ruvC	HP0877	467del	GA	G	L156
DXR	HP0216	63_66del	TTGGC	T	F21
DXR	HP0216	63_64ins	T	TAA	F21
DXR	HP0216	66_67del	GCA	G	G22
murE	HP1494	1048_1049del	AGC	A	A350
murE	HP1494	1051_1052ins	A	AGG	I351
murF	HP0740	385_386ins	G	GCATT	A129
murF	HP0740	390_393del	TAGGC	T	L130
trpS	HP1253	1018_1019ins	CA	CTA	X340delinsX
trpS	HP1253	24_28del	GTTGTT	G	K8
trpS	HP1253	18_19del	GTTA	GA	L6
trpS	HP1253	14_18del	TTAGTG	T	T5
trpS	HP1253	14del	TG	T	T5
trpS	HP1253	13dup	G	GT	T5
ppk	HP1010	1952_1953ins	A	ATG	Y651
ppk	HP1010	1955_1956del	ATT	A	I652
hetA	HP1206	977_978del	ATG	A	M326
hetA	HP1206	978_979ins	G	GTTTTGA	M326delinsMFX
hetA	HP1206	984_987del	ACTAC	A	N328
rfaF	HP1191	136_137ins	C	CCG	P46
rfaF	HP1191	140_141del	ACC	A	T47
rfaF	HP1191	380_381ins	T	TAA	I127
rfaF	HP1191	385_386del	TCC	T	P129
rfaF	HP1191	829_830ins	A	AGT	S277
rfaF	HP1191	831_832del	GCA	G	S277
rfaF	HP1191	833_834del	ATG	A	M278
rfaF	HP1191	1049del	TA	T	X350
lon	HP1379	1744_1774del	AACCAAAAAAGGCAAAAATGAAAAAAGCGAAG		T582
lon	HP1379	1752_1770del	AAGGCAAAAATGAAAAAAGC	A	K584
lon	HP1379	1762_1766del	TGAAAA	TAAA	E588
lon	HP1379	1765_1769del	AAAAAG	A	K589
lon	HP1379	1774_1784del	AGATCAAAAAAG	A	D592
lon	HP1379	1777_1781del	TCAAAA	T	Q593
lon	HP1379	1781_1785del	AAAAGC	A	K594
lon	HP1379	1789_1792del	AGATC	A	D597
lon	HP1379	1801_1814del	CGAAAATCAAAAAAG	C	E601
lon	HP1379	1803_1806del	AAAAT	A	E601
ileS	HP1422	889del	GC	G	A297
gluP	HP1174	1213_1222del	TAGGAGTTTTC	T	E405
hsdM_1	HP0463	1453dupA	A	AT	I485
hsdM_1	HP0463	1345delA	GT	G	T449
hsdM_1	HP0463	669_672del	TAATC	T	L223
hsdM_3	HP1403	146_149del	AACTT	A	N49
hsdM_3	HP1403	609delA	TA	T	L203
hsdM_3	HP1403	1535_1539del	GAATTA	G	E512
hsdM_3	HP1403	1763del	CA	C	Q588
hsdM_3	HP1403	2354dup	A	AT	I785
hsdM_3	HP1403	2361del	CT	C	T787
hsdM_2	HP0850	998_1002del	CAGCCG	C	P333
hsdM_2	HP0850	322_323del	GCA	G	C108
hsdM_2	HP0850	249_250ins	T	TTGCG	K84
hsdM_2	HP0850	240_246del	TTCCACGC	T	E80
hsdM_2	HP0850	242_245del	TCCAC	T	R81
hsdM_2	HP0850	28_29ins	G	GAAGATTTA	A10
hsdM	HP0092	827del	CA	C	H276
hsdM	HP0092	833del	TA	T	X278
msrA	HP0224	1071del	AG	A	K357
ins: insertion, del: deletion, dup: duplication
