# Supplementary material for: Antimicrobial resistance patterns and genetic elements associated with the antibiotic resistance of Helicobacter pylori strains from Shanghai
Source: Gut Pathog. 2022 Mar 30;14:14. doi: 10.1186/s13099-022-00488-y (PMC8966258; doi:10.1186/s13099-022-00488-y)
Supplement: Supplementary file 12 — Additional file 12: Table S11. Source data of the LD analysis. [file 13099_2022_488_MOESM12_ESM.xlsx]

## Sheet: raw data for the LD analysis
CHR	POS1	POS2	N_CHR	R^2	D	Dprime
NC_000915.1	23S rRNA:A2143G	23S rRNA:A2142G	112	0.0955201	0.0523142	0.596429
NC_000915.1	23S rRNA:A2143G	23S rRNA:C148T	112	0.0949934	0.0537239	0.752193
NC_000915.1	23S rRNA:A2143G	gyrA:N87T	112	0.091495	-0.0718929	0.474419
NC_000915.1	23S rRNA:A2143G	gyrA:N87I	112	0.0556894	-0.0525491	0.45896
NC_000915.1	23S rRNA:A2143G	gyrA:D91G	112	0.0998227	-0.075417	0.486364
NC_000915.1	23S rRNA:A2143G	gyrA:D91Y	112	0.0609495	-0.0552118	0.471257
NC_000915.1	23S rRNA:A2143G	fdxB:A112G	112	0.0858353	0.0631216	0.543127
NC_000915.1	23S rRNA:A2143G	dppA:S267P	112	0.0858353	0.0631216	0.543127
NC_000915.1	23S rRNA:A2143G	hofC:I206V	112	0.0699074	0.0531757	0.500368
NC_000915.1	23S rRNA:A2143G	recG:G48D	112	0.101503	0.0729893	0.507625
NC_000915.1	23S rRNA:A2143G	lepA:S32A	112	0.0633952	0.0395489	0.38966
NC_000915.1	23S rRNA:A2143G	dnaA-A200T	112	0.0269991	0.0285065	0.446078
NC_000915.1	23S rRNA:A2143G	tlpB:K65E	112	0.13731	0.0783147	0.52521
NC_000915.1	23S rRNA:A2143G	grpE:H145N	112	0.0231704	0.0257655	0.29375
NC_000915.1	23S rRNA:A2143G	xerD:D353N	112	0.0512078	0.0344585	0.327381
NC_000915.1	23S rRNA:A2143G	xerD:S275N	112	0.0596202	-0.0543504	0.46734
NC_000915.1	23S rRNA:A2143G	hetA:I319T	112	0.0575957	0.0409586	0.480699
NC_000915.1	23S rRNA:A2143G	hetA:I319M	112	0.137945	0.0819171	0.480699
NC_000915.1	23S rRNA:A2143G	hetA:R390K	112	0.0575957	0.0409586	0.480699
NC_000915.1	23S rRNA:A2143G	msbA:L304F	112	0.0293749	0.0310909	0.539402
NC_000915.1	23S rRNA:A2143G	oppA:T509S	112	0.0575957	0.0409586	0.480699
NC_000915.1	23S rRNA:A2143G	murC:V76A	112	0.0743955	0.0394706	0.357955
NC_000915.1	23S rRNA:A2143G	23S rRNA:762_763	112	0.042034	-0.0325006	0.785985
NC_000915.1	23S rRNA:A2143G	hofC:M276	112	0.284604	0.0837967	0.825617
NC_000915.1	23S rRNA:A2143G	oppA:wholegene	112	0.0370003	0.0335187	0.486364
NC_000915.1	23S rRNA:A2143G	xerD:I40	112	0.190748	0.0469105	0.514605
NC_000915.1	23S rRNA:A2143G	xerD:L39	112	0.0594202	0.0422899	0.544355
NC_000915.1	23S rRNA:A2143G	pbp1a:M1	112	0.0465952	0.0371995	0.456731
NC_000915.1	23S rRNA:A2143G	dapF:R266	112	0.0329501	-0.0310909	0.539402
NC_000915.1	23S rRNA:A2143G	dapF:E269	112	0.157697	0.0494949	0.411458
NC_000915.1	23S rRNA:A2143G	dapF:L263	112	0.142979	0.0482418	0.405263
NC_000915.1	23S rRNA:A2143G	fur:S148	112	0.0575957	0.0409586	0.480699
NC_000915.1	23S rRNA:A2143G	fur:S148	112	0.0323527	0.0330488	0.482838
NC_000915.1	23S rRNA:A2143G	fur:E149	112	0.0709974	0.0494949	0.527987
NC_000915.1	23S rRNA:A2143G	hefA:L59	112	0.0323527	-0.0330488	0.482838
NC_000915.1	23S rRNA:A2143G	infB:A81	112	0.0689817	0.0480852	0.475232
NC_000915.1	23S rRNA:A2143G	infB:A83	112	0.204885	0.0969536	0.522804
NC_000915.1	23S rRNA:A2143G	babB:S379	112	0.0686314	0.0583444	0.485026
NC_000915.1	23S rRNA:A2143G	babB:N60	112	0.0357631	0.028115	0.260901
NC_000915.1	23S rRNA:A2143G	babB:L59	112	0.0206219	0.0247474	0.411458
NC_000915.1	23S rRNA:A2143G	babB:Q354	112	0.0706743	0.0382176	0.463438
NC_000915.1	23S rRNA:A2143G	babB:N135	112	0.0949402	0.0483985	0.476852
NC_000915.1	23S rRNA:A2143G	babB:S130	112	0.0198083	0.0231811	0.246667
NC_000915.1	23S rRNA:A2143G	babB:G129	112	0.0492922	0.0357898	0.366186
NC_000915.1	23S rRNA:A2143G	tetA(p):I373	112	0.0860734	0.0407236	0.534979
NC_000915.1	23S rRNA:A2143G	ruvC:L156	112	0.270866	0.105646	0.520448
NC_000915.1	23S rRNA:A2143G	rfaF:T47	112	0.0399846	-0.0397839	0.529167
NC_000915.1	23S rRNA:A2143G	rfaF:P129	112	0.0421535	0.0288198	1
NC_000915.1	23S rRNA:A2143G	lon:T582	112	0.023326	-0.0175425	1
NC_000915.1	23S rRNA:A2143G	lon:K584	112	0.023326	-0.0175425	1
NC_000915.1	23S rRNA:A2143G	lon:E588	112	0.49945	0.128201	0.87869
NC_000915.1	23S rRNA:A2143G	lon:K589	112	0.49945	0.128201	0.87869
NC_000915.1	23S rRNA:A2143G	lon:D592	112	0.318721	0.0863028	0.906996
NC_000915.1	23S rRNA:A2143G	lon:D597	112	0.536801	0.130707	0.936588
NC_000915.1	23S rRNA:A2143G	lon:E601	112	0.0352309	-0.0384525	0.464962
NC_000915.1	23S rRNA:A2143G	lon:K594	112	0.197294	0.0917848	0.463608
NC_000915.1	23S rRNA:A2143G	ileS:A297	112	0.115505	0.054742	0.507625
NC_000915.1	23S rRNA:A2143G	gluP:E405	112	0.081186	0.066959	0.456731
NC_000915.1	23S rRNA:A2143G	hsdM_3:N49	112	0.224804	0.110345	0.531297
NC_000915.1	23S rRNA:A2143G	hsdM_2:P333	112	0.0207919	0.0245125	0.283514
NC_000915.1	23S rRNA:A2143G	hsdM_2:A10	112	0.111904	0.0794894	0.473193
NC_000915.1	23S rRNA:A2143G	msrA:K357	112	0.0198083	0.0231811	0.246667
NC_000915.1	23S rRNA:A2143G	hefD:G7	112	0.204885	0.0969536	0.522804
NC_000915.1	23S rRNA:A2143G	murF:L130	112	0.203406	0.10455	0.496098
NC_000915.1	23S rRNA:A2143G	murE:A350	112	0.0543468	0.0341452	0.490991
NC_000915.1	23S rRNA:A2143G	murE:I351	112	0.0903659	-0.0693868	0.528324
NC_000915.1	23S rRNA:A2143G	trpS:K320	112	0.097653	-0.0724411	0.539044
NC_000915.1	23S rRNA:A2143G	trpS:K8	112	0.128977	0.0852847	0.517094
NC_000915.1	23S rRNA:A2143G	trpS:L6	112	0.230291	0.10549	0.520077
NC_000915.1	23S rRNA:A2143G	trpS:T5	112	0.209052	0.0996946	0.505962
NC_000915.1	23S rRNA:A2142G	23S rRNA:C148T	112	0.132834	0.057248	0.564043
NC_000915.1	23S rRNA:A2142G	gyrA:N87T	112	0.0536691	0.0370428	0.374209
NC_000915.1	23S rRNA:A2142G	gyrA:N87I	112	0.157697	0.0494949	0.411458
NC_000915.1	23S rRNA:A2142G	gyrA:D91G	112	0.0701736	0.060224	0.492949
NC_000915.1	23S rRNA:A2142G	gyrA:D91Y	112	0.129876	0.0469888	0.398936
NC_000915.1	23S rRNA:A2142G	fdxB:A112G	112	0.0540418	0.0422116	0.405263
NC_000915.1	23S rRNA:A2142G	dppA:S267P	112	0.119628	0.0573263	0.618243
NC_000915.1	23S rRNA:A2142G	hofC:I206V	112	0.115811	0.0455008	0.363579
NC_000915.1	23S rRNA:A2142G	recG:G48D	112	0.0353777	0.0347717	0.359514
NC_000915.1	23S rRNA:A2142G	lepA:S32A	112	0.0871026	0.0497298	0.412606
NC_000915.1	23S rRNA:A2142G	dnaA-A200T	112	0.269504	0.05576	0.611684
NC_000915.1	23S rRNA:A2142G	tlpB:K65E	112	0.0733791	0.0481635	0.437411
NC_000915.1	23S rRNA:A2142G	grpE:H145N	112	0.0216084	0.0271752	0.380482
NC_000915.1	23S rRNA:A2142G	xerD:D353N	112	0.0465952	-0.0371995	0.456731
NC_000915.1	23S rRNA:A2142G	xerD:S275N	112	0.0928908	0.0731459	0.452519
NC_000915.1	23S rRNA:A2142G	hetA:I319T	112	0.0951867	0.0720495	0.504386
NC_000915.1	23S rRNA:A2142G	hetA:I319M	112	0.0951867	0.0720495	0.504386
NC_000915.1	23S rRNA:A2142G	hetA:R390K	112	0.104064	0.0758086	0.517094
NC_000915.1	23S rRNA:A2142G	msbA:L304F	112	0.0928908	0.0731459	0.452519
NC_000915.1	23S rRNA:A2142G	oppA:T509S	112	0.0343982	0.0346151	0.438928
NC_000915.1	23S rRNA:A2142G	murC:V76A	112	0.0670756	0.0559167	0.512931
NC_000915.1	23S rRNA:A2142G	23S rRNA:762_763	112	0.0747405	0.0596758	0.529167
NC_000915.1	23S rRNA:A2142G	hofC:M276	112	0.21111	0.0529407	0.599291
NC_000915.1	23S rRNA:A2142G	oppA:wholegene	112	0.0587449	0.0497298	0.529167
NC_000915.1	23S rRNA:A2142G	xerD:I40	112	0.111122	0.0806641	0.476852
NC_000915.1	23S rRNA:A2142G	xerD:L39	112	0.0927868	0.0696217	0.529167
NC_000915.1	23S rRNA:A2142G	pbp1a:M1	112	0.190748	0.0469105	0.514605
NC_000915.1	23S rRNA:A2142G	dapF:R266	112	0.0774942	0.036573	0.452519
NC_000915.1	23S rRNA:A2142G	dapF:E269	112	0.255362	0.0603023	0.630115
NC_000915.1	23S rRNA:A2142G	dapF:L263	112	0.0428002	0.0317174	0.544355
NC_000915.1	23S rRNA:A2142G	fur:S148	112	0.0131611	-0.0149581	0.628289
NC_000915.1	23S rRNA:A2142G	fur:S148	112	0.174202	0.0459707	0.509549
NC_000915.1	23S rRNA:A2142G	fur:E149	112	0.159528	0.0450309	0.504386
NC_000915.1	23S rRNA:A2142G	hefA:L59	112	0.0860734	0.0407236	0.534979
NC_000915.1	23S rRNA:A2142G	infB:A81	112	0.0543468	0.0341452	0.490991
NC_000915.1	23S rRNA:A2142G	infB:A83	112	0.21111	0.0529407	0.599291
NC_000915.1	23S rRNA:A2142G	babB:S379	112	0.284973	0.0506696	0.533828
NC_000915.1	23S rRNA:A2142G	babB:N60	112	0.164119	0.0930378	0.538776
NC_000915.1	23S rRNA:A2142G	babB:L59	112	0.121044	0.0792544	0.472456
NC_000915.1	23S rRNA:A2142G	babB:Q354	112	0.21111	0.0529407	0.599291
NC_000915.1	23S rRNA:A2142G	babB:N135	112	0.0425019	-0.0374344	0.585067
NC_000915.1	23S rRNA:A2142G	babB:S130	112	0.0437523	-0.0436213	0.496435
NC_000915.1	23S rRNA:A2142G	babB:G129	112	0.0437523	-0.0436213	0.496435
NC_000915.1	23S rRNA:A2142G	tetA(p):I373	112	0.237173	0.100634	0.508307
NC_000915.1	23S rRNA:A2142G	ruvC:L156	112	0.288616	0.113008	0.53723
NC_000915.1	23S rRNA:A2142G	rfaF:T47	112	0.270741	0.110345	0.531297
NC_000915.1	23S rRNA:A2142G	rfaF:P129	112	0.0653926	0.0565432	0.515714
NC_000915.1	23S rRNA:A2142G	lon:T582	112	0.0252472	-0.0187955	1
NC_000915.1	23S rRNA:A2142G	lon:K584	112	0.027208	-0.0200486	1
NC_000915.1	23S rRNA:A2142G	lon:E588	112	0.027208	-0.0200486	1
NC_000915.1	23S rRNA:A2142G	lon:K589	112	0.0285837	-0.0208317	1
NC_000915.1	23S rRNA:A2142G	lon:D592	112	0.364675	0.115592	0.867215
NC_000915.1	23S rRNA:A2142G	lon:D597	112	0.42265	0.124442	0.933608
NC_000915.1	23S rRNA:A2142G	lon:E601	112	0.234302	0.0780797	0.898198
NC_000915.1	23S rRNA:A2142G	lon:K594	112	0.165241	0.0543504	0.434293
NC_000915.1	23S rRNA:A2142G	ileS:A297	112	0.0527292	0.0318741	0.418724
NC_000915.1	23S rRNA:A2142G	gluP:E405	112	0.0461481	0.0481635	0.376838
NC_000915.1	23S rRNA:A2142G	hsdM_3:N49	112	0.0593034	0.0534106	0.501471
NC_000915.1	23S rRNA:A2142G	hsdM_2:P333	112	0.0527292	0.0318741	0.418724
NC_000915.1	23S rRNA:A2142G	hsdM_2:A10	112	0.0582131	0.0543504	0.380482
NC_000915.1	23S rRNA:A2142G	msrA:K357	112	0.109751	0.0730676	0.428768
NC_000915.1	23S rRNA:A2142G	hefD:G7	112	0.298318	-0.106508	0.546185
NC_000915.1	23S rRNA:A2142G	murF:L130	112	0.128101	0.0813689	0.364946
NC_000915.1	23S rRNA:A2142G	murE:A350	112	0.151693	0.0874775	0.397226
NC_000915.1	23S rRNA:A2142G	murE:I351	112	0.24536	-0.0994596	0.529167
NC_000915.1	23S rRNA:A2142G	trpS:K320	112	0.151693	0.0874775	0.397226
NC_000915.1	23S rRNA:A2142G	trpS:K8	112	0.116884	0.0736158	0.454106
NC_000915.1	23S rRNA:A2142G	trpS:L6	112	0.109922	0.0776882	0.385392
NC_000915.1	23S rRNA:A2142G	trpS:T5	112	0.0722644	0.0581878	0.522871
NC_000915.1	23S rRNA:C148T	gyrA:N87T	112	0.139523	0.0844232	0.373527
NC_000915.1	23S rRNA:C148T	gyrA:N87I	112	0.151712	0.0899052	0.420513
NC_000915.1	23S rRNA:C148T	gyrA:D91G	112	0.0069205	-0.00931945	0.512931
	23S rRNA:C148T	gyrA:D91Y	112	0.0298268	0.0252956	0.363739
	23S rRNA:C148T	fdxB:A112G	112	0.126201	0.0834834	0.420513
	23S rRNA:C148T	dppA:S267P	112	0.0358841	0.0372778	0.512931
	23S rRNA:C148T	hofC:I206V	112	0.170306	0.0932728	0.412682
	23S rRNA:C148T	recG:G48D	112	0.107376	0.0773749	0.402116
	23S rRNA:C148T	lepA:S32A	112	0.106028	0.0793328	0.449025
	23S rRNA:C148T	dnaA-A200T	112	0.0455543	-0.0389224	0.594498
	23S rRNA:C148T	tlpB:K65E	112	0.088077	0.0718146	0.424537
	23S rRNA:C148T	grpE:H145N	112	0.0493906	0.0494949	0.411458
	23S rRNA:C148T	xerD:D353N	112	0.0379818	0.0369645	0.510823
	23S rRNA:C148T	xerD:S275N	112	0.0242445	-0.0220064	0.453226
	23S rRNA:C148T	hetA:I319T	112	0.0716249	0.0653927	0.362413
	23S rRNA:C148T	hetA:I319M	112	0.0148539	0.0185606	0.411458
	23S rRNA:C148T	hetA:R390K	112	0.0260212	0.0285065	0.446078
	23S rRNA:C148T	msbA:L304F	112	0.0698416	0.0494166	0.582641
	23S rRNA:C148T	oppA:T509S	112	0.284604	0.0837967	0.825617
	23S rRNA:C148T	murC:V76A	112	0.0341038	-0.0314042	0.639553
	23S rRNA:C148T	23S rRNA:762_763	112	0.0592677	0.0526275	0.497778
	23S rRNA:C148T	hofC:M276	112	0.0806161	0.0631999	0.543434
	23S rRNA:C148T	oppA:wholegene	112	0.228777	0.104628	0.596429
	23S rRNA:C148T	xerD:I40	112	0.09209	0.072676	0.450923
	23S rRNA:C148T	xerD:L39	112	0.203994	0.0996163	0.584559
	23S rRNA:C148T	pbp1a:M1	112	0.057386	0.0521576	0.495536
	23S rRNA:C148T	dapF:R266	112	0.0770513	0.0620252	0.538776
	23S rRNA:C148T	dapF:E269	112	0.0722644	0.0581878	0.522871
	23S rRNA:C148T	dapF:L263	112	0.318145	0.114496	0.564043
	23S rRNA:C148T	fur:S148	112	0.103761	0.0700133	0.497219
	23S rRNA:C148T	fur:S148	112	0.0358841	0.0372778	0.512931
	23S rRNA:C148T	fur:E149	112	0.0175036	0.0219281	0.236486
	23S rRNA:C148T	hefA:L59	112	0.125568	0.0380609	0.417526
	23S rRNA:C148T	infB:A81	112	0.0357255	0.0285065	0.446078
	23S rRNA:C148T	infB:A83	112	0.0282831	0.0256089	0.243304
	23S rRNA:C148T	babB:S379	112	0.0615535	0.0337536	0.432731
	23S rRNA:C148T	babB:N60	112	0.0487627	0.0309343	0.411458
	23S rRNA:C148T	babB:L59	112	0.194123	0.04182	0.440594
	23S rRNA:C148T	babB:Q354	112	0.0535869	0.0296029	0.357955
	23S rRNA:C148T	babB:N135	112	0.0250282	0.0243559	0.234187
	23S rRNA:C148T	babB:S130	112	0.00594987	-0.0104942	0.372222
	23S rRNA:C148T	babB:G129	112	0.010175	0.0142533	0.446078
	23S rRNA:C148T	tetA(p):I373	112	0.0168817	0.0205968	0.205469
	23S rRNA:C148T	ruvC:L156	112	0.0644138	0.0314825	0.372222
	23S rRNA:C148T	rfaF:T47	112	0.0644138	0.0314825	0.372222
	23S rRNA:C148T	rfaF:P129	112	0.00903215	-0.0133135	0.429293
	23S rRNA:C148T	lon:T582	112	0.167158	-0.0444044	1
	23S rRNA:C148T	lon:K584	112	0.14717	-0.0427598	1
	23S rRNA:C148T	lon:E588	112	0.0108928	0.00877124	1
	23S rRNA:C148T	lon:K589	112	0.153441	-0.043308	1
	23S rRNA:C148T	lon:D592	112	0.372919	-0.0526275	1
	23S rRNA:C148T	lon:D597	112	0.408181	0.132665	0.789376
	23S rRNA:C148T	lon:E601	112	0.356665	0.121074	0.773774
	23S rRNA:C148T	lon:K594	112	0.0527292	0.0318741	0.418724
	23S rRNA:C148T	ileS:A297	112	0.041599	0.0290547	0.396368
	23S rRNA:C148T	gluP:E405	112	0.113588	0.0371212	0.411458
	23S rRNA:C148T	hsdM_3:N49	112	0.116079	0.0748688	0.513978
	23S rRNA:C148T	hsdM_2:P333	112	0.0706373	0.0324223	0.379121
	23S rRNA:C148T	hsdM_2:A10	112	0.0541228	0.0324223	0.379121
	23S rRNA:C148T	msrA:K357	112	0.00771132	-0.00994596	0.529167
	23S rRNA:C148T	hefD:G7	112	0.0417334	0.029368	0.356125
	23S rRNA:C148T	murF:L130	112	0.0541228	0.0324223	0.379121
	23S rRNA:C148T	murE:A350	112	0.0759287	0.0364946	0.407343
	23S rRNA:C148T	murE:I351	112	0.00830893	-0.0128436	0.420513
	23S rRNA:C148T	trpS:K320	112	0.0279274	0.0260005	0.370123
	23S rRNA:C148T	trpS:K8	112	0.0589299	0.0334404	0.386425
	23S rRNA:C148T	trpS:L6	112	0.0589299	0.0334404	0.386425
	23S rRNA:C148T	trpS:T5	112	0.0899532	0.0385308	0.420513
	gyrA:N87T	gyrA:N87I	112	0.397251	0.118647	0.93059
	gyrA:N87T	gyrA:D91G	112	0.0285837	-0.0208317	1
	gyrA:N87T	gyrA:D91Y	112	0.152063	0.0776098	0.897645
	gyrA:N87T	fdxB:A112G	112	0.0346036	0.0379826	0.461905
	gyrA:N87T	dppA:S267P	112	0.08241	0.0646879	0.510823
	gyrA:N87T	hofC:I206V	112	0.126843	0.0805858	0.502933
	gyrA:N87T	recG:G48D	112	0.0482989	0.0462057	0.510823
	gyrA:N87T	lepA:S32A	112	0.0280492	-0.0235727	0.470312
	gyrA:N87T	dnaA-A200T	112	0.158177	0.0931161	0.488898
	gyrA:N87T	tlpB:K65E	112	0.183659	0.0892787	0.456731
	gyrA:N87T	grpE:H145N	112	0.111904	0.0794894	0.473193
	gyrA:N87T	xerD:D353N	112	0.00203038	0.00720495	0.169118
	gyrA:N87T	xerD:S275N	112	0.01935	0.0218498	0.215278
	gyrA:N87T	hetA:I319T	112	0.111904	0.0794894	0.473193
	gyrA:N87T	hetA:I319M	112	0.154977	-0.0929595	0.538566
	gyrA:N87T	hetA:R390K	112	0.0604892	0.050278	0.486364
	gyrA:N87T	msbA:L304F	112	0.0762499	-0.0630433	0.504386
	gyrA:N87T	oppA:T509S	112	0.099263	0.0581095	0.522535
	gyrA:N87T	murC:V76A	112	0.0785907	-0.062965	0.54251
	gyrA:N87T	23S rRNA:762_763	112	0.119823	0.0628084	0.541892
	gyrA:N87T	hofC:M276	112	0.0436774	0.039079	0.468985
	gyrA:N87T	oppA:wholegene	112	0.135193	0.0711097	0.471688
	gyrA:N87T	xerD:I40	112	0.127397	0.0646879	0.510823
	gyrA:N87T	xerD:L39	112	0.0912145	0.0526275	0.45933
	gyrA:N87T	pbp1a:M1	112	0.0543771	0.0399405	0.692935
	gyrA:N87T	dapF:R266	112	0.0785907	-0.062965	0.54251
	gyrA:N87T	dapF:E269	112	0.0523822	0.0510612	0.451836
	gyrA:N87T	dapF:L263	112	0.123349	0.0682904	0.490991
	gyrA:N87T	fur:S148	112	0.088436	0.0539588	0.465541
	gyrA:N87T	fur:S148	112	0.0523822	0.0510612	0.451836
	gyrA:N87T	fur:E149	112	0.123349	0.0682904	0.490991
	gyrA:N87T	hefA:L59	112	0.330692	0.113165	0.615155
	gyrA:N87T	infB:A81	112	0.088436	0.0539588	0.465541
	gyrA:N87T	infB:A83	112	0.10768	0.0645313	0.476852
	gyrA:N87T	babB:S379	112	0.0375895	-0.0392356	0.469981
	gyrA:N87T	babB:N60	112	0.0681243	-0.0528624	0.28481
	gyrA:N87T	babB:L59	112	0.0767114	0.0508262	0.450694
	gyrA:N87T	babB:Q354	112	0.108907	-0.075652	0.516578
	gyrA:N87T	babB:N135	112	0.0153147	-0.0180124	0.504386
	gyrA:N87T	babB:S130	112	0.0193857	-0.0209883	0.54251
	gyrA:N87T	babB:G129	112	0.166792	0.0960138	0.520374
	gyrA:N87T	tetA(p):I373	112	0.0347592	-0.0360247	0.504386
	gyrA:N87T	ruvC:L156	112	0.101369	-0.0751821	0.45933
	gyrA:N87T	rfaF:T47	112	0.169717	0.0819171	0.53641
	gyrA:N87T	rfaF:P129	112	0.0395541	-0.0390007	0.524211
	gyrA:N87T	lon:T582	112	0.0309379	-0.0223197	1
	gyrA:N87T	lon:K584	112	0.0333406	-0.0238077	1
	gyrA:N87T	lon:E588	112	0.0333406	-0.0238077	1
	gyrA:N87T	lon:K589	112	0.0915482	0.0523925	0.66369
	gyrA:N87T	lon:D592	112	0.0566898	0.0362597	0.803819
	gyrA:N87T	lon:D597	112	0.0651648	-0.0400971	1
	gyrA:N87T	lon:E601	112	0.0643789	0.0400188	0.81891
	gyrA:N87T	lon:K594	112	0.0899532	0.0385308	0.420513
	gyrA:N87T	ileS:A297	112	0.00980717	0.015193	0.363977
	gyrA:N87T	gluP:E405	112	0.0977309	0.0393923	0.470974
	gyrA:N87T	hsdM_3:N49	112	0.056805	0.0351633	0.442801
	gyrA:N87T	hsdM_2:P333	112	0.0979885	0.0395489	0.426881
	gyrA:N87T	hsdM_2:A10	112	0.0589299	0.0334404	0.386425
	gyrA:N87T	msrA:K357	112	0.0151236	-0.0209883	0.372222
	gyrA:N87T	hefD:G7	112	0.00871822	-0.0148015	0.357955
	gyrA:N87T	murF:L130	112	0.032454	-0.030856	0.367537
	gyrA:N87T	murE:A350	112	0.032454	0.030856	0.367537
	gyrA:N87T	murE:I351	112	0.0316487	0.0341452	0.490991
	gyrA:N87T	trpS:K320	112	0.0583609	0.0382959	0.382031
	gyrA:N87T	trpS:K8	112	0.0100811	-0.0160545	0.376838
	gyrA:N87T	trpS:L6	112	0.174328	0.0507479	0.417526
	gyrA:N87T	trpS:T5	112	0.0849222	0.0604589	0.532414
	gyrA:N87I	gyrA:D91G	112	0.142365	0.0738507	0.892992
	gyrA:N87I	gyrA:D91Y	112	0.119361	0.0687603	0.79529
	gyrA:N87I	fdxB:A112G	112	0.0418202	0.0346151	0.394643
	gyrA:N87I	dppA:S267P	112	0.0269991	0.0285065	0.446078
	gyrA:N87I	hofC:I206V	112	0.00609169	-0.00877124	0.497778
	gyrA:N87I	recG:G48D	112	0.111495	0.0483202	0.43821
	gyrA:N87I	lepA:S32A	112	0.157697	0.0494949	0.411458
	gyrA:N87I	dnaA-A200T	112	0.0177785	-0.0209883	0.54251
	gyrA:N87I	tlpB:K65E	112	0.142979	0.0482418	0.405263
	gyrA:N87I	grpE:H145N	112	0.0385146	0.033362	0.38587
	gyrA:N87I	xerD:D353N	112	0.0100811	0.0160545	0.376838
	gyrA:N87I	xerD:S275N	112	0.150113	0.0601457	0.45933
	gyrA:N87I	hetA:I319T	112	0.0401426	0.0346934	0.439484
	gyrA:N87I	hetA:I319M	112	0.0168621	-0.0222414	0.38587
	gyrA:N87I	hetA:R390K	112	0.0843025	-0.0635132	0.58939
	gyrA:N87I	msbA:L304F	112	0.0832304	-0.0647662	0.549502
	gyrA:N87I	oppA:T509S	112	0.0243055	0.0271752	0.380482
	gyrA:N87I	murC:V76A	112	0.0903064	-0.0660193	0.598722
	gyrA:N87I	23S rRNA:762_763	112	0.0894268	0.0419767	0.372222
	gyrA:N87I	hofC:M276	112	0.0894268	0.0419767	0.372222
	gyrA:N87I	oppA:wholegene	112	0.08965	-0.0675072	0.55974
	gyrA:N87I	xerD:I40	112	0.091495	-0.0718929	0.474419
	gyrA:N87I	xerD:L39	112	0.0556894	-0.0525491	0.45896
	gyrA:N87I	pbp1a:M1	112	0.0998227	-0.075417	0.486364
	gyrA:N87I	dapF:R266	112	0.0609495	-0.0552118	0.471257
	gyrA:N87I	dapF:E269	112	0.0858353	0.0631216	0.543127
	gyrA:N87I	dapF:L263	112	0.0162276	0.0221631	0.333726
	gyrA:N87I	fur:S148	112	0.0633952	0.0395489	0.38966
	gyrA:N87I	fur:S148	112	0.0562939	0.0357115	0.335294
	gyrA:N87I	fur:E149	112	0.0492922	0.0357898	0.366186
	gyrA:N87I	hefA:L59	112	0.0562939	0.0357115	0.335294
	gyrA:N87I	infB:A81	112	0.0858353	0.0631216	0.543127
	gyrA:N87I	infB:A83	112	0.0699074	0.0531757	0.500368
	gyrA:N87I	babB:S379	112	0.101503	0.0729893	0.507625
	gyrA:N87I	babB:N60	112	0.13731	0.0783147	0.52521
	gyrA:N87I	babB:L59	112	0.13731	0.0783147	0.52521
	gyrA:N87I	babB:Q354	112	0.0536691	0.0370428	0.374209
	gyrA:N87I	babB:N135	112	0.0808875	0.043308	0.411458
	gyrA:N87I	babB:S130	112	0.0633952	0.0395489	0.38966
	gyrA:N87I	babB:G129	112	0.400758	0.129689	0.646875
	gyrA:N87I	tetA(p):I373	112	0.205455	0.100948	0.619712
	gyrA:N87I	ruvC:L156	112	0.243994	0.105803	0.570524
	gyrA:N87I	rfaF:T47	112	0.111495	0.0483202	0.43821
	gyrA:N87I	rfaF:P129	112	0.0633952	0.0395489	0.38966
	gyrA:N87I	lon:T582	112	0.0100811	0.0160545	0.376838
	gyrA:N87I	lon:K584	112	0.0168621	-0.0222414	0.38587
	gyrA:N87I	lon:E588	112	0.0894268	0.0419767	0.372222
	gyrA:N87I	lon:K589	112	0.035396	0.032109	0.376838
	gyrA:N87I	lon:D592	112	0.0596202	-0.0543504	0.46734
	gyrA:N87I	lon:D597	112	0.357955	0.0888088	1
	gyrA:N87I	lon:E601	112	0.357955	0.0888088	1
	gyrA:N87I	lon:K594	112	0.0515934	-0.0343801	0.79529
	gyrA:N87I	ileS:A297	112	0.0575957	0.0409586	0.480699
	gyrA:N87I	gluP:E405	112	0.137945	0.0819171	0.480699
	gyrA:N87I	hsdM_3:N49	112	0.405724	0.122641	0.932698
	gyrA:N87I	hsdM_2:P333	112	0.0575957	0.0409586	0.480699
	gyrA:N87I	hsdM_2:A10	112	0.0293749	0.0310909	0.539402
	gyrA:N87I	msrA:K357	112	0.00627646	0.0111207	0.38587
	gyrA:N87I	hefD:G7	112	0.0575957	0.0409586	0.480699
	gyrA:N87I	murF:L130	112	0.0536691	0.0370428	0.374209
	gyrA:N87I	murE:A350	112	0.0689817	0.0480852	0.475232
	gyrA:N87I	murE:I351	112	0.157697	0.0494949	0.411458
	gyrA:N87I	trpS:K320	112	0.110703	0.0791761	0.407661
	gyrA:N87I	trpS:K8	112	0.0424935	0.0352416	0.362611
	gyrA:N87I	trpS:L6	112	0.204885	0.0969536	0.522804
	gyrA:N87I	trpS:T5	112	0.0686314	0.0583444	0.485026
	gyrA:D91G	gyrA:D91Y	112	0.405724	0.122641	0.932698
	gyrA:D91G	fdxB:A112G	112	0.0706743	0.0382176	0.463438
	gyrA:D91G	dppA:S267P	112	0.0949402	0.0483985	0.476852
	gyrA:D91G	hofC:I206V	112	0.0860734	0.0407236	0.534979
	gyrA:D91G	recG:G48D	112	0.270866	0.105646	0.520448
	gyrA:D91G	lepA:S32A	112	0.0399846	-0.0397839	0.529167
	gyrA:D91G	dnaA-A200T	112	0.0352309	-0.0384525	0.464962
	gyrA:D91G	tlpB:K65E	112	0.197294	0.0917848	0.463608
	gyrA:D91G	grpE:H145N	112	0.115505	0.054742	0.507625
	gyrA:D91G	xerD:D353N	112	0.0189264	0.0231811	0.192333
	gyrA:D91G	xerD:S275N	112	0.00744067	0.0156629	0.150376
	gyrA:D91G	hetA:I319T	112	0.081186	0.066959	0.456731
	gyrA:D91G	hetA:I319M	112	0.224804	0.110345	0.531297
	gyrA:D91G	hetA:R390K	112	0.111904	0.0794894	0.473193
	gyrA:D91G	msbA:L304F	112	0.204885	0.0969536	0.522804
	gyrA:D91G	oppA:T509S	112	0.203406	0.10455	0.496098
	gyrA:D91G	murC:V76A	112	0.0543468	0.0341452	0.490991
	gyrA:D91G	23S rRNA:762_763	112	0.0903659	-0.0693868	0.528324
	gyrA:D91G	hofC:M276	112	0.097653	-0.0724411	0.539044
	gyrA:D91G	oppA:wholegene	112	0.128977	0.0852847	0.517094
	gyrA:D91G	xerD:I40	112	0.216082	0.102122	0.59058
	gyrA:D91G	xerD:L39	112	0.230291	0.10549	0.520077
	gyrA:D91G	pbp1a:M1	112	0.209052	0.0996946	0.505962
	gyrA:D91G	dapF:R266	112	0.0701736	0.060224	0.492949
	gyrA:D91G	dapF:E269	112	0.0465952	-0.0371995	0.456731
	gyrA:D91G	dapF:L263	112	0.0928908	0.0731459	0.452519
	gyrA:D91G	fur:S148	112	0.0951867	0.0720495	0.504386
	gyrA:D91G	fur:S148	112	0.0951867	0.0720495	0.504386
	gyrA:D91G	fur:E149	112	0.104064	0.0758086	0.517094
	gyrA:D91G	hefA:L59	112	0.0928908	0.0731459	0.452519
	gyrA:D91G	infB:A81	112	0.0670756	0.0559167	0.512931
	gyrA:D91G	infB:A83	112	0.0747405	0.0596758	0.529167
	gyrA:D91G	babB:S379	112	0.0587449	0.0497298	0.529167
	gyrA:D91G	babB:N60	112	0.111122	0.0806641	0.476852
	gyrA:D91G	babB:L59	112	0.0927868	0.0696217	0.529167
	gyrA:D91G	babB:Q354	112	0.190748	0.0469105	0.514605
	gyrA:D91G	babB:N135	112	0.0774942	0.036573	0.452519
	gyrA:D91G	babB:S130	112	0.0428002	0.0317174	0.544355
	gyrA:D91G	babB:G129	112	0.174202	0.0459707	0.509549
	gyrA:D91G	tetA(p):I373	112	0.159528	0.0450309	0.504386
	gyrA:D91G	ruvC:L156	112	0.0860734	0.0407236	0.534979
	gyrA:D91G	rfaF:T47	112	0.0543468	0.0341452	0.490991
	gyrA:D91G	rfaF:P129	112	0.284973	0.0506696	0.533828
	gyrA:D91G	lon:T582	112	0.0171572	-0.0112773	1
	gyrA:D91G	lon:K584	112	0.164119	0.0930378	0.538776
	gyrA:D91G	lon:E588	112	0.121044	0.0792544	0.472456
	gyrA:D91G	lon:K589	112	0.0437523	-0.0436213	0.496435
	gyrA:D91G	lon:D592	112	0.0437523	-0.0436213	0.496435
	gyrA:D91G	lon:D597	112	0.237173	0.100634	0.508307
	gyrA:D91G	lon:E601	112	0.268324	0.081134	1
	gyrA:D91G	lon:K594	112	0.268324	0.081134	1
	gyrA:D91G	ileS:A297	112	0.113752	0.0797243	0.391538
	gyrA:D91G	gluP:E405	112	0.18989	0.0990681	0.444327
	gyrA:D91G	hsdM_3:N49	112	0.0374765	-0.0408803	0.435
	gyrA:D91G	hsdM_2:P333	112	0.095656	0.0734592	0.372222
	gyrA:D91G	hsdM_2:A10	112	0.288616	0.113008	0.53723
	gyrA:D91G	msrA:K357	112	0.270741	0.110345	0.531297
	gyrA:D91G	hefD:G7	112	0.0653926	0.0565432	0.515714
	gyrA:D91G	murF:L130	112	0.0593034	0.0534106	0.501471
	gyrA:D91G	murE:A350	112	0.044771	-0.0493382	0.357955
	gyrA:D91G	murE:I351	112	0.298318	-0.106508	0.546185
	gyrA:D91G	trpS:K320	112	0.24536	-0.0994596	0.529167
	gyrA:D91G	trpS:K8	112	0.116884	0.0736158	0.454106
	gyrA:D91G	trpS:L6	112	0.0705661	0.0635132	0.355702
	gyrA:D91G	trpS:T5	112	0.0722644	0.0581878	0.522871
	gyrA:D91Y	fdxB:A112G	112	0.0069205	-0.00931945	0.512931
	gyrA:D91Y	dppA:S267P	112	0.0358841	0.0372778	0.512931
	gyrA:D91Y	hofC:I206V	112	0.0379818	0.0369645	0.510823
	gyrA:D91Y	recG:G48D	112	0.0242445	-0.0220064	0.453226
	gyrA:D91Y	lepA:S32A	112	0.0592677	0.0526275	0.497778
	gyrA:D91Y	dnaA-A200T	112	0.0806161	0.0631999	0.543434
	gyrA:D91Y	tlpB:K65E	112	0.09209	0.072676	0.450923
	gyrA:D91Y	grpE:H145N	112	0.057386	0.0521576	0.495536
	gyrA:D91Y	xerD:D353N	112	0.00479903	0.0119038	0.143939
	gyrA:D91Y	xerD:S275N	112	0.0132393	0.0187955	0.150376
	gyrA:D91Y	hetA:I319T	112	0.0770513	0.0620252	0.538776
	gyrA:D91Y	hetA:I319M	112	0.0722644	0.0581878	0.522871
	gyrA:D91Y	hetA:R390K	112	0.103761	0.0700133	0.497219
	gyrA:D91Y	msbA:L304F	112	0.0358841	0.0372778	0.512931
	gyrA:D91Y	oppA:T509S	112	0.116079	0.0748688	0.513978
	gyrA:D91Y	murC:V76A	112	0.00771132	-0.00994596	0.529167
	gyrA:D91Y	23S rRNA:762_763	112	0.0346036	0.0379826	0.461905
	gyrA:D91Y	hofC:M276	112	0.08241	0.0646879	0.510823
	gyrA:D91Y	oppA:wholegene	112	0.126843	0.0805858	0.502933
	gyrA:D91Y	xerD:I40	112	0.0398631	0.0456575	0.364375
	gyrA:D91Y	xerD:L39	112	0.0580996	0.0498081	0.584559
	gyrA:D91Y	pbp1a:M1	112	0.0482989	0.0462057	0.510823
	gyrA:D91Y	dapF:R266	112	0.0280492	-0.0235727	0.470312
	gyrA:D91Y	dapF:E269	112	0.158177	0.0931161	0.488898
	gyrA:D91Y	dapF:L263	112	0.0990627	0.0760435	0.364216
	gyrA:D91Y	fur:S148	112	0.0533646	0.0400971	0.430252
	gyrA:D91Y	fur:S148	112	0.183659	0.0892787	0.456731
	gyrA:D91Y	fur:E149	112	0.111904	0.0794894	0.473193
	gyrA:D91Y	hefA:L59	112	0.111904	0.0794894	0.473193
	gyrA:D91Y	infB:A81	112	0.154977	-0.0929595	0.538566
	gyrA:D91Y	infB:A83	112	0.0604892	0.050278	0.486364
	gyrA:D91Y	babB:S379	112	0.0427349	0.0367296	0.372222
	gyrA:D91Y	babB:N60	112	0.183792	0.0959355	0.607639
	gyrA:D91Y	babB:L59	112	0.0762499	-0.0630433	0.504386
	gyrA:D91Y	babB:Q354	112	0.099263	0.0581095	0.522535
	gyrA:D91Y	babB:N135	112	0.0785907	-0.062965	0.54251
	gyrA:D91Y	babB:S130	112	0.119823	0.0628084	0.541892
	gyrA:D91Y	babB:G129	112	0.0436774	0.039079	0.468985
	gyrA:D91Y	tetA(p):I373	112	0.135193	0.0711097	0.471688
	gyrA:D91Y	ruvC:L156	112	0.127397	0.0646879	0.510823
	gyrA:D91Y	rfaF:T47	112	0.0912145	0.0526275	0.45933
	gyrA:D91Y	rfaF:P129	112	0.0785907	-0.062965	0.54251
	gyrA:D91Y	lon:T582	112	0.0523822	0.0510612	0.451836
	gyrA:D91Y	lon:K584	112	0.000202873	-0.00219281	0.0583333
	gyrA:D91Y	lon:E588	112	0.00441817	-0.0150364	0.124031
	gyrA:D91Y	lon:K589	112	0.0286412	0.0276451	0.221178
	gyrA:D91Y	lon:D592	112	0.0113239	0.0198919	0.243062
	gyrA:D91Y	lon:D597	112	0.00561044	0.01394	0.183695
	gyrA:D91Y	lon:E601	112	0.0325557	0.0291331	0.230341
	gyrA:D91Y	lon:K594	112	0.123349	0.0682904	0.490991
	gyrA:D91Y	ileS:A297	112	0.103732	0.0772966	0.353131
	gyrA:D91Y	gluP:E405	112	0.151712	0.0899052	0.420513
	gyrA:D91Y	hsdM_3:N49	112	0.177054	0.0996163	0.428716
	gyrA:D91Y	hsdM_2:P333	112	0.108442	0.0794111	0.374308
	gyrA:D91Y	hsdM_2:A10	112	0.00157145	-0.00900619	0.072601
	gyrA:D91Y	msrA:K357	112	0.088436	0.0539588	0.465541
	gyrA:D91Y	hefD:G7	112	0.0523822	0.0510612	0.451836
	gyrA:D91Y	murF:L130	112	0.123349	0.0682904	0.490991
	gyrA:D91Y	murE:A350	112	0.088436	0.0539588	0.465541
	gyrA:D91Y	murE:I351	112	0.10768	0.0645313	0.476852
	gyrA:D91Y	trpS:K320	112	0.0375895	-0.0392356	0.469981
	gyrA:D91Y	trpS:K8	112	0.0767114	0.0508262	0.450694
	gyrA:D91Y	trpS:L6	112	0.108907	-0.075652	0.516578
	gyrA:D91Y	trpS:T5	112	0.0153147	-0.0180124	0.504386
	fdxB:A112G	dppA:S267P	112	0.0456905	-0.0361814	0.671512
	fdxB:A112G	hofC:I206V	112	0.0484911	-0.0374344	0.678977
	fdxB:A112G	recG:G48D	112	0.0283948	0.025374	0.741419
	fdxB:A112G	lepA:S32A	112	0.363204	0.129846	0.70976
	fdxB:A112G	dnaA-A200T	112	0.312724	0.122328	0.697321
	fdxB:A112G	tlpB:K65E	112	0.350455	0.126008	0.670417
	fdxB:A112G	grpE:H145N	112	0.350455	0.126008	0.670417
	fdxB:A112G	xerD:D353N	112	0.0325557	0.0291331	0.230341
	fdxB:A112G	xerD:S275N	112	0.0556953	0.0331271	0.29375
	fdxB:A112G	hetA:I319T	112	0.255753	0.112303	0.678977
	fdxB:A112G	hetA:I319M	112	0.332454	0.123502	0.665963
	fdxB:A112G	hetA:R390K	112	0.384435	0.122014	0.663261
	fdxB:A112G	msbA:L304F	112	0.378339	0.118177	0.689986
	fdxB:A112G	oppA:T509S	112	0.0556953	0.0331271	0.29375
	fdxB:A112G	murC:V76A	112	0.031089	0.0281933	0.28481
	fdxB:A112G	23S rRNA:762_763	112	0.0620259	0.0343801	0.301511
	fdxB:A112G	hofC:M276	112	0.0193857	-0.0209883	0.54251
	fdxB:A112G	oppA:wholegene	112	0.166792	0.0960138	0.520374
	fdxB:A112G	xerD:I40	112	0.0347592	-0.0360247	0.504386
	fdxB:A112G	xerD:L39	112	0.101369	-0.0751821	0.45933
	fdxB:A112G	pbp1a:M1	112	0.169717	0.0819171	0.53641
	fdxB:A112G	dapF:R266	112	0.0395541	-0.0390007	0.524211
	fdxB:A112G	dapF:E269	112	0.0977309	0.0393923	0.470974
	fdxB:A112G	dapF:L263	112	0.0316487	0.0341452	0.490991
	fdxB:A112G	fur:S148	112	0.0849222	0.0604589	0.532414
	fdxB:A112G	fur:S148	112	0.00609169	-0.00877124	0.497778
	fdxB:A112G	fur:E149	112	0.0177785	-0.0209883	0.54251
	fdxB:A112G	hefA:L59	112	0.150113	0.0601457	0.45933
	fdxB:A112G	infB:A81	112	0.0843025	-0.0635132	0.58939
	fdxB:A112G	infB:A83	112	0.0832304	-0.0647662	0.549502
	fdxB:A112G	babB:S379	112	0.0903064	-0.0660193	0.598722
	fdxB:A112G	babB:N60	112	0.0556894	-0.0525491	0.45896
	fdxB:A112G	babB:L59	112	0.00779904	0.0147232	0.29375
	fdxB:A112G	babB:Q354	112	0.0998227	-0.075417	0.486364
	fdxB:A112G	babB:N135	112	0.0609495	-0.0552118	0.471257
	fdxB:A112G	babB:S130	112	0.091495	-0.0718929	0.474419
	fdxB:A112G	babB:G129	112	0.0556894	-0.0525491	0.45896
	fdxB:A112G	tetA(p):I373	112	0.0998227	-0.075417	0.486364
	fdxB:A112G	ruvC:L156	112	0.0609495	-0.0552118	0.471257
	fdxB:A112G	rfaF:T47	112	0.0858353	0.0631216	0.543127
	fdxB:A112G	rfaF:P129	112	0.0858353	0.0631216	0.543127
	fdxB:A112G	lon:T582	112	0.0699074	0.0531757	0.500368
	fdxB:A112G	lon:K584	112	0.00107773	0.00571697	0.0844907
	fdxB:A112G	lon:E588	112	0.00397795	-0.0105725	0.117187
	fdxB:A112G	lon:K589	112	0.00650753	0.0142533	0.127719
	fdxB:A112G	lon:D592	112	0.00650753	0.0142533	0.127719
	fdxB:A112G	lon:D597	112	0.00515463	0.0127653	0.115932
	fdxB:A112G	lon:E601	112	0.0109826	0.0173075	0.14014
	fdxB:A112G	lon:K594	112	0.101503	0.0729893	0.507625
	fdxB:A112G	ileS:A297	112	0.0973065	0.075652	0.416021
	fdxB:A112G	gluP:E405	112	0.0496305	-0.0491816	0.442565
	fdxB:A112G	hsdM_3:N49	112	0.145648	0.0856762	0.446531
	fdxB:A112G	hsdM_2:P333	112	0.0592593	0.057483	0.351196
	fdxB:A112G	hsdM_2:A10	112	0.000485023	0.00391573	0.0355619
	fdxB:A112G	msrA:K357	112	0.0478823	0.0471454	0.470312
	fdxB:A112G	hefD:G7	112	0.170429	0.0957005	0.454106
	fdxB:A112G	murF:L130	112	0.0541686	0.0507479	0.488688
	fdxB:A112G	murE:A350	112	0.0890535	-0.0697001	0.496098
	fdxB:A112G	murE:I351	112	0.0687854	-0.0605372	0.460942
	fdxB:A112G	trpS:K320	112	0.0752513	-0.0635915	0.473193
	fdxB:A112G	trpS:K8	112	0.103599	0.0764351	0.463438
	fdxB:A112G	trpS:L6	112	0.209052	0.0996946	0.505962
	fdxB:A112G	trpS:T5	112	0.108374	0.0788629	0.49753
	dppA:S267P	hofC:I206V	112	0.475591	0.137207	0.720988
	dppA:S267P	recG:G48D	112	0.206914	0.102436	0.743182
	dppA:S267P	lepA:S32A	112	0.373808	0.114339	0.720988
	dppA:S267P	dnaA-A200T	112	0.208108	0.102279	0.658266
	dppA:S267P	tlpB:K65E	112	0.130236	0.079881	0.692935
	dppA:S267P	grpE:H145N	112	0.145301	0.0848931	0.705729
	dppA:S267P	xerD:D353N	112	0.0057043	0.0128436	0.107895
	dppA:S267P	xerD:S275N	112	0.0338965	0.0277234	0.207018
	dppA:S267P	hetA:I319T	112	0.15519	0.0885739	0.666863
	dppA:S267P	hetA:I319M	112	0.35363	0.115671	0.651235
	dppA:S267P	hetA:R390K	112	0.35363	0.115671	0.651235
	dppA:S267P	msbA:L304F	112	0.12373	0.0762002	0.741616
	dppA:S267P	oppA:T509S	112	0.101804	0.076905	0.464962
	dppA:S267P	murC:V76A	112	0.122836	0.0852847	0.466981
	dppA:S267P	23S rRNA:762_763	112	0.074744	-0.0606156	0.533058
	dppA:S267P	hofC:M276	112	0.181326	0.0952306	0.518329
	dppA:S267P	oppA:wholegene	112	0.0338965	0.0277234	0.207018
	dppA:S267P	xerD:I40	112	0.0138756	0.0202052	0.171885
	dppA:S267P	xerD:L39	112	0.0562939	0.0357115	0.335294
	dppA:S267P	pbp1a:M1	112	0.0189264	0.0231811	0.192333
	dppA:S267P	dapF:R266	112	0.028692	0.0290547	0.247169
	dppA:S267P	dapF:E269	112	0.038911	0.0292114	0.215732
	dppA:S267P	dapF:L263	112	0.0325557	0.0291331	0.230341
	dppA:S267P	fur:S148	112	0.0855628	0.0381392	0.323803
	dppA:S267P	fur:S148	112	0.0275461	0.0303861	0.30031
	dppA:S267P	fur:E149	112	0.01935	0.0218498	0.215278
	dppA:S267P	hefA:L59	112	0.0126078	0.0164461	0.236486
	dppA:S267P	infB:A81	112	0.0181523	0.0318741	0.204625
	dppA:S267P	infB:A83	112	0.180255	0.0932728	0.539402
	dppA:S267P	babB:S379	112	0.199224	0.100634	0.532091
	dppA:S267P	babB:N60	112	0.0307661	0.0270186	0.504386
	dppA:S267P	babB:L59	112	0.0228867	0.0232595	0.466981
	dppA:S267P	babB:Q354	112	0.0247268	0.0241992	0.476852
	dppA:S267P	babB:N135	112	0.105716	0.0403321	0.476852
	dppA:S267P	babB:S130	112	0.105716	0.0403321	0.476852
	dppA:S267P	babB:G129	112	0.0755709	0.0388441	0.523207
	dppA:S267P	tetA(p):I373	112	0.11446	0.0412718	0.482601
	dppA:S267P	ruvC:L156	112	0.0182298	0.0198919	0.529167
	dppA:S267P	rfaF:T47	112	0.0881697	0.058736	0.486697
	dppA:S267P	rfaF:P129	112	0.0789175	0.0621818	0.539402
	dppA:S267P	lon:T582	112	0.312979	0.0927246	1
	dppA:S267P	lon:K584	112	0.312979	0.0927246	1
	dppA:S267P	lon:E588	112	0.104429	0.0526275	1
	dppA:S267P	lon:K589	112	0.224658	0.076905	0.896804
	dppA:S267P	lon:D592	112	0.245601	0.082622	0.903253
	dppA:S267P	lon:D597	112	0.381305	0.116924	0.929639
	dppA:S267P	lon:E601	112	0.730698	0.204558	0.920366
	dppA:S267P	lon:K594	112	0.0767397	0.0551335	0.470903
	dppA:S267P	ileS:A297	112	0.164119	0.0930378	0.538776
	dppA:S267P	gluP:E405	112	0.0873053	0.0694651	0.376486
	dppA:S267P	hsdM_3:N49	112	0.0503646	0.0379043	0.379608
	dppA:S267P	hsdM_2:P333	112	0.115505	0.054742	0.507625
	dppA:S267P	hsdM_2:A10	112	0.112686	0.078393	0.405263
	dppA:S267P	msrA:K357	112	0.183937	0.096327	0.437411
	dppA:S267P	hefD:G7	112	0.0327887	0.0392356	0.387771
	dppA:S267P	murF:L130	112	0.0608355	-0.057248	0.418192
	dppA:S267P	murE:A350	112	0.081186	0.066959	0.456731
	dppA:S267P	murE:I351	112	0.224804	0.110345	0.531297
	dppA:S267P	trpS:K320	112	0.111904	0.0794894	0.473193
	dppA:S267P	trpS:K8	112	0.204885	0.0969536	0.522804
	dppA:S267P	trpS:L6	112	0.203406	0.10455	0.496098
	dppA:S267P	trpS:T5	112	0.0543468	0.0341452	0.490991
	hofC:I206V	recG:G48D	112	0.0484769	0.0399405	0.692935
	hofC:I206V	lepA:S32A	112	0.40981	0.12452	0.701058
	hofC:I206V	dnaA-A200T	112	0.306534	0.114966	0.684063
	hofC:I206V	tlpB:K65E	112	0.330882	0.120761	0.694595
	hofC:I206V	grpE:H145N	112	0.12567	0.0772966	0.744344
	hofC:I206V	xerD:D353N	112	0.00604191	0.014175	0.138063
	hofC:I206V	xerD:S275N	112	0.00296362	-0.00978933	0.0913743
	hofC:I206V	hetA:I319T	112	0.0621204	-0.0571697	0.446756
	hofC:I206V	hetA:I319M	112	0.0936206	0.0722061	0.449318
	hofC:I206V	hetA:R390K	112	0.282913	0.109171	0.67278
	hofC:I206V	msbA:L304F	112	0.282913	0.109171	0.67278
	hofC:I206V	oppA:T509S	112	0.0503646	0.0379043	0.379608
	hofC:I206V	murC:V76A	112	0.0903659	-0.0693868	0.528324
	hofC:I206V	23S rRNA:762_763	112	0.097653	-0.0724411	0.539044
	hofC:I206V	hofC:M276	112	0.00354825	0.00383742	0.126289
	hofC:I206V	oppA:wholegene	112	0.00622651	0.0130785	0.141047
	hofC:I206V	xerD:I40	112	0.102979	-0.0710314	0.616168
	hofC:I206V	xerD:L39	112	0.128977	0.0852847	0.517094
	hofC:I206V	pbp1a:M1	112	0.0843025	-0.0635132	0.58939
	hofC:I206V	dapF:R266	112	0.0903064	-0.0660193	0.598722
	hofC:I206V	dapF:E269	112	0.133505	0.0822304	0.607639
	hofC:I206V	dapF:L263	112	0.230291	0.10549	0.520077
	hofC:I206V	fur:S148	112	0.209052	0.0996946	0.505962
	hofC:I206V	fur:S148	112	0.0701736	0.060224	0.492949
	hofC:I206V	fur:E149	112	0.369225	0.123346	0.607639
	hofC:I206V	hefA:L59	112	0.0465952	-0.0371995	0.456731
	hofC:I206V	infB:A81	112	0.0928908	0.0731459	0.452519
	hofC:I206V	infB:A83	112	0.0951867	0.0720495	0.504386
	hofC:I206V	babB:S379	112	0.358169	0.124677	0.637821
	hofC:I206V	babB:N60	112	0.0951867	0.0720495	0.504386
	hofC:I206V	babB:L59	112	0.0592593	0.057483	0.351196
	hofC:I206V	babB:Q354	112	0.327935	0.118333	0.597706
	hofC:I206V	babB:N135	112	0.0675452	0.055995	0.558594
	hofC:I206V	babB:S130	112	0.119628	0.0573263	0.618243
	hofC:I206V	babB:G129	112	0.243994	0.105803	0.570524
	hofC:I206V	tetA(p):I373	112	0.26652	0.111598	0.583538
	hofC:I206V	ruvC:L156	112	0.176633	0.0829352	0.572432
	hofC:I206V	rfaF:T47	112	0.104064	0.0758086	0.517094
	hofC:I206V	rfaF:P129	112	0.0717387	-0.0562299	0.613675
	hofC:I206V	lon:T582	112	0.0361352	0.0320307	0.265757
	hofC:I206V	lon:K584	112	0.104429	0.0526275	1
	hofC:I206V	lon:E588	112	0.11303	0.0563866	1
	hofC:I206V	lon:K589	112	0.116258	0.0736158	0.675287
	hofC:I206V	lon:D592	112	0.140023	0.0873992	0.622074
	hofC:I206V	lon:D597	112	0.126417	0.0749471	0.738426
	hofC:I206V	lon:E601	112	0.0928908	0.0731459	0.452519
	hofC:I206V	lon:K594	112	0.0670756	0.0559167	0.512931
	hofC:I206V	ileS:A297	112	0.0747405	0.0596758	0.529167
	hofC:I206V	gluP:E405	112	0.0587449	0.0497298	0.529167
	hofC:I206V	hsdM_3:N49	112	0.111122	0.0806641	0.476852
	hofC:I206V	hsdM_2:P333	112	0.0927868	0.0696217	0.529167
	hofC:I206V	hsdM_2:A10	112	0.0873053	0.0694651	0.376486
	hofC:I206V	msrA:K357	112	0.158328	0.0935077	0.637821
	hofC:I206V	hefD:G7	112	0.190748	0.0469105	0.514605
	hofC:I206V	murF:L130	112	0.140023	-0.0873992	0.622074
	hofC:I206V	murE:A350	112	0.125496	0.0809774	0.646654
	hofC:I206V	murE:I351	112	0.0774942	0.036573	0.452519
	hofC:I206V	trpS:K320	112	0.0521197	0.0436996	0.622074
	hofC:I206V	trpS:K8	112	0.0915109	-0.0653927	0.648796
	hofC:I206V	trpS:L6	112	0.0428002	0.0317174	0.544355
	hofC:I206V	trpS:T5	112	0.0503646	0.0379043	0.379608
	recG:G48D	lepA:S32A	112	0.145301	0.0848931	0.705729
	recG:G48D	dnaA-A200T	112	0.189714	0.102357	0.698184
	recG:G48D	tlpB:K65E	112	0.136019	0.0787062	0.747768
	recG:G48D	grpE:H145N	112	0.136019	0.0787062	0.747768
	recG:G48D	xerD:D353N	112	0.0612516	0.0394706	0.308446
	recG:G48D	xerD:S275N	112	0.0201061	0.0246691	0.236486
	recG:G48D	hetA:I319T	112	0.060667	0.0424466	0.705729
	recG:G48D	hetA:I319M	112	0.107151	0.0698567	0.66369
	recG:G48D	hetA:R390K	112	0.0542207	0.0358681	0.669591
	recG:G48D	msbA:L304F	112	0.0639158	0.0403321	0.695007
	recG:G48D	oppA:T509S	112	0.0468393	0.033597	0.256579
	recG:G48D	murC:V76A	112	0.00354825	0.00383742	0.126289
	recG:G48D	23S rRNA:762_763	112	0.000716027	-0.00195787	0.0686813
	recG:G48D	hofC:M276	112	0.0265203	0.0303078	0.328523
	recG:G48D	oppA:wholegene	112	0.103418	0.0440128	0.332151
	recG:G48D	xerD:I40	112	0.00784542	0.015193	0.30031
	recG:G48D	xerD:L39	112	0.0443468	0.0364163	0.313765
	recG:G48D	pbp1a:M1	112	0.00387761	0.0148015	0.0850202
	recG:G48D	dapF:R266	112	0.0023112	0.0118255	0.0507392
	recG:G48D	dapF:E269	112	0.0171006	0.0319524	0.130769
	recG:G48D	dapF:L263	112	0.00651292	0.0198136	0.105417
	recG:G48D	fur:S148	112	0.335218	0.126243	0.6407
	recG:G48D	fur:S148	112	0.286517	0.114653	0.618243
	recG:G48D	fur:E149	112	0.174202	0.0459707	0.509549
	recG:G48D	hefA:L59	112	0.159528	0.0450309	0.504386
	recG:G48D	infB:A81	112	0.0860734	0.0407236	0.534979
	recG:G48D	infB:A83	112	0.0543468	0.0341452	0.490991
	recG:G48D	babB:S379	112	0.284973	0.0506696	0.533828
	recG:G48D	babB:N60	112	0.164119	0.0930378	0.538776
	recG:G48D	babB:L59	112	0.121044	0.0792544	0.472456
	recG:G48D	babB:Q354	112	0.0437523	-0.0436213	0.496435
	recG:G48D	babB:N135	112	0.0437523	-0.0436213	0.496435
	recG:G48D	babB:S130	112	0.237173	0.100634	0.508307
	recG:G48D	babB:G129	112	0.288616	0.113008	0.53723
	recG:G48D	tetA(p):I373	112	0.270741	0.110345	0.531297
	recG:G48D	ruvC:L156	112	0.0653926	0.0565432	0.515714
	recG:G48D	rfaF:T47	112	0.0593034	0.0534106	0.501471
	recG:G48D	rfaF:P129	112	0.112686	0.078393	0.405263
	recG:G48D	lon:T582	112	0.121808	0.0601457	1
	recG:G48D	lon:K584	112	0.913938	0.0939776	1
	recG:G48D	lon:E588	112	0.0195978	-0.0150364	1
	recG:G48D	lon:K589	112	0.0456905	-0.0361814	0.671512
	recG:G48D	lon:D592	112	0.238905	0.100321	0.618243
	recG:G48D	lon:D597	112	0.0445185	-0.0315608	0.781008
	recG:G48D	lon:E601	112	0.0282376	-0.0249824	0.738426
	recG:G48D	lon:K594	112	0.298318	-0.106508	0.546185
	recG:G48D	ileS:A297	112	0.24536	-0.0994596	0.529167
	recG:G48D	gluP:E405	112	0.116884	0.0736158	0.454106
	recG:G48D	hsdM_3:N49	112	0.0722644	0.0581878	0.522871
	recG:G48D	hsdM_2:P333	112	0.0069205	-0.00931945	0.512931
	recG:G48D	hsdM_2:A10	112	0.0358841	0.0372778	0.512931
	recG:G48D	msrA:K357	112	0.0379818	0.0369645	0.510823
	recG:G48D	hefD:G7	112	0.0242445	-0.0220064	0.453226
	recG:G48D	murF:L130	112	0.0592677	0.0526275	0.497778
	recG:G48D	murE:A350	112	0.0806161	0.0631999	0.543434
	recG:G48D	murE:I351	112	0.09209	0.072676	0.450923
	recG:G48D	trpS:K320	112	0.057386	0.0521576	0.495536
	recG:G48D	trpS:K8	112	0.0770513	0.0620252	0.538776
	recG:G48D	trpS:L6	112	0.0722644	0.0581878	0.522871
	recG:G48D	trpS:T5	112	0.103761	0.0700133	0.497219
	lepA:S32A	dnaA-A200T	112	0.060667	-0.0424466	0.705729
	lepA:S32A	tlpB:K65E	112	0.0202404	-0.0199702	0.692935
	lepA:S32A	grpE:H145N	112	0.0513855	-0.0386874	0.686111
	lepA:S32A	xerD:D353N	112	0.0072913	0.0152714	0.256579
	lepA:S32A	xerD:S275N	112	0.0528892	0.0370428	0.3435
	lepA:S32A	hetA:I319T	112	0.361837	0.0646096	0.708763
	lepA:S32A	hetA:I319M	112	0.118127	0.0586577	0.688419
	lepA:S32A	hetA:R390K	112	0.0709333	0.0462057	0.723039
	lepA:S32A	msbA:L304F	112	0.338628	0.121544	0.733113
	lepA:S32A	oppA:T509S	112	2.87416e-06	0.000156629	0.00877193
	lepA:S32A	murC:V76A	112	0.0358841	0.0372778	0.512931
	lepA:S32A	23S rRNA:762_763	112	0.0380074	0.033597	0.558594
	lepA:S32A	hofC:M276	112	0.000184272	0.00242775	0.0223504
	lepA:S32A	oppA:wholegene	112	0.116079	0.0748688	0.513978
	lepA:S32A	xerD:I40	112	0.139911	0.0884173	0.588021
	lepA:S32A	xerD:L39	112	0.00771132	-0.00994596	0.529167
	lepA:S32A	pbp1a:M1	112	0.0346036	0.0379826	0.461905
	lepA:S32A	dapF:R266	112	0.08241	0.0646879	0.510823
	lepA:S32A	dapF:E269	112	0.126843	0.0805858	0.502933
	lepA:S32A	dapF:L263	112	0.0482989	0.0462057	0.510823
	lepA:S32A	fur:S148	112	2.18405e-05	0.000861461	0.00877193
	lepA:S32A	fur:S148	112	0.126064	0.0798026	0.643308
	lepA:S32A	fur:E149	112	0.0280492	-0.0235727	0.470312
	lepA:S32A	hefA:L59	112	0.158177	0.0931161	0.488898
	lepA:S32A	infB:A81	112	0.183659	0.0892787	0.456731
	lepA:S32A	infB:A83	112	5.62159e-06	-0.000391573	0.00877193
	lepA:S32A	babB:S379	112	0.108602	0.0747122	0.584559
	lepA:S32A	babB:N60	112	0.111904	0.0794894	0.473193
	lepA:S32A	babB:L59	112	0.111904	0.0794894	0.473193
	lepA:S32A	babB:Q354	112	0.154977	-0.0929595	0.538566
	lepA:S32A	babB:N135	112	0.0910301	0.067194	0.558594
	lepA:S32A	babB:S130	112	1.4235e-05	0.000704832	0.00877193
	lepA:S32A	babB:G129	112	0.0604892	0.050278	0.486364
	lepA:S32A	tetA(p):I373	112	0.0762499	-0.0630433	0.504386
	lepA:S32A	ruvC:L156	112	0.000651028	0.00422899	0.0456081
	lepA:S32A	rfaF:T47	112	0.108602	0.0747122	0.584559
	lepA:S32A	rfaF:P129	112	9.58344e-05	0.00234944	0.0145349
	lepA:S32A	lon:T582	112	0.0168017	-0.0131569	1
	lepA:S32A	lon:K584	112	0.0168017	-0.0131569	1
	lepA:S32A	lon:E588	112	0.0181855	-0.0140966	1
	lepA:S32A	lon:K589	112	0.338628	0.121544	0.733113
	lepA:S32A	lon:D592	112	0.0688028	0.0392356	0.596429
	lepA:S32A	lon:D597	112	0.099263	0.0581095	0.522535
	lepA:S32A	lon:E601	112	0.046805	-0.0325006	0.785985
	lepA:S32A	lon:K594	112	0.0785907	-0.062965	0.54251
	lepA:S32A	ileS:A297	112	0.119823	0.0628084	0.541892
	lepA:S32A	gluP:E405	112	0.0436774	0.039079	0.468985
	lepA:S32A	hsdM_3:N49	112	0.0284512	0.0255306	0.59058
	lepA:S32A	hsdM_2:P333	112	0.135193	0.0711097	0.471688
	lepA:S32A	hsdM_2:A10	112	0.127397	0.0646879	0.510823
	lepA:S32A	msrA:K357	112	0.0912145	0.0526275	0.45933
	lepA:S32A	hefD:G7	112	0.0785907	-0.062965	0.54251
	lepA:S32A	murF:L130	112	0.0523822	0.0510612	0.451836
	lepA:S32A	murE:A350	112	0.123349	0.0682904	0.490991
	lepA:S32A	murE:I351	112	0.088436	0.0539588	0.465541
	lepA:S32A	trpS:K320	112	0.0523822	0.0510612	0.451836
	lepA:S32A	trpS:K8	112	0.123349	0.0682904	0.490991
	lepA:S32A	trpS:L6	112	0.088436	0.0539588	0.465541
	lepA:S32A	trpS:T5	112	0.10768	0.0645313	0.476852
	dnaA-A200T	tlpB:K65E	112	0.291558	0.11011	0.713343
	dnaA-A200T	grpE:H145N	112	0.247136	0.0986765	0.690411
	dnaA-A200T	xerD:D353N	112	0.0123315	0.0188738	0.191574
	dnaA-A200T	xerD:S275N	112	0.00406618	0.00971102	0.215278
	dnaA-A200T	hetA:I319T	112	0.268498	0.106978	0.668297
	dnaA-A200T	hetA:I319M	112	0.268498	0.106978	0.668297
	dnaA-A200T	hetA:R390K	112	0.268498	0.106978	0.668297
	dnaA-A200T	msbA:L304F	112	0.292706	0.114731	0.721675
	dnaA-A200T	oppA:T509S	112	0.0375895	-0.0392356	0.469981
	dnaA-A200T	murC:V76A	112	0.0767114	0.0508262	0.450694
	dnaA-A200T	23S rRNA:762_763	112	0.108907	-0.075652	0.516578
	dnaA-A200T	hofC:M276	112	0.0153147	-0.0180124	0.504386
	dnaA-A200T	oppA:wholegene	112	0.0193857	-0.0209883	0.54251
	dnaA-A200T	xerD:I40	112	0.166792	0.0960138	0.520374
	dnaA-A200T	xerD:L39	112	0.0455469	0.0326572	0.551587
	dnaA-A200T	pbp1a:M1	112	0.0347592	-0.0360247	0.504386
	dnaA-A200T	dapF:R266	112	0.101369	-0.0751821	0.45933
	dnaA-A200T	dapF:E269	112	0.169717	0.0819171	0.53641
	dnaA-A200T	dapF:L263	112	0.0395541	-0.0390007	0.524211
	dnaA-A200T	fur:S148	112	0.0977309	0.0393923	0.470974
	dnaA-A200T	fur:S148	112	0.0316487	0.0341452	0.490991
	dnaA-A200T	fur:E149	112	0.0849222	0.0604589	0.532414
	dnaA-A200T	hefA:L59	112	0.00609169	-0.00877124	0.497778
	dnaA-A200T	infB:A81	112	0.0177785	-0.0209883	0.54251
	dnaA-A200T	infB:A83	112	0.150113	0.0601457	0.45933
	dnaA-A200T	babB:S379	112	0.0843025	-0.0635132	0.58939
	dnaA-A200T	babB:N60	112	0.0832304	-0.0647662	0.549502
	dnaA-A200T	babB:L59	112	0.0903064	-0.0660193	0.598722
	dnaA-A200T	babB:Q354	112	0.08965	-0.0675072	0.55974
	dnaA-A200T	babB:N135	112	0.091495	-0.0718929	0.474419
	dnaA-A200T	babB:S130	112	0.0556894	-0.0525491	0.45896
	dnaA-A200T	babB:G129	112	0.0998227	-0.075417	0.486364
	dnaA-A200T	tetA(p):I373	112	0.0609495	-0.0552118	0.471257
	dnaA-A200T	ruvC:L156	112	0.0858353	0.0631216	0.543127
	dnaA-A200T	rfaF:T47	112	0.0858353	0.0631216	0.543127
	dnaA-A200T	rfaF:P129	112	0.0195978	-0.0150364	1
	dnaA-A200T	lon:T582	112	0.292706	0.114731	0.721675
	dnaA-A200T	lon:K584	112	0.0195978	-0.0150364	1
	dnaA-A200T	lon:E588	112	0.0214433	-0.0162895	1
	dnaA-A200T	lon:K589	112	0.25119	0.103767	0.701058
	dnaA-A200T	lon:D592	112	0.254425	0.101652	0.741714
	dnaA-A200T	lon:D597	112	0.229421	0.100399	0.654082
	dnaA-A200T	lon:E601	112	0.229421	0.100399	0.654082
	dnaA-A200T	lon:K594	112	0.0699074	0.0531757	0.500368
	dnaA-A200T	ileS:A297	112	0.101503	0.0729893	0.507625
	dnaA-A200T	gluP:E405	112	0.13731	0.0783147	0.52521
	dnaA-A200T	hsdM_3:N49	112	0.13731	0.0783147	0.52521
	dnaA-A200T	hsdM_2:P333	112	0.0596202	-0.0543504	0.46734
	dnaA-A200T	hsdM_2:A10	112	0.0575957	0.0409586	0.480699
	dnaA-A200T	msrA:K357	112	0.137945	0.0819171	0.480699
	dnaA-A200T	hefD:G7	112	0.0575957	0.0409586	0.480699
	dnaA-A200T	murF:L130	112	0.0293749	0.0310909	0.539402
	dnaA-A200T	murE:A350	112	0.0575957	0.0409586	0.480699
	dnaA-A200T	murE:I351	112	0.0429804	0.0349283	0.66369
	dnaA-A200T	trpS:K320	112	0.0689817	0.0480852	0.475232
	dnaA-A200T	trpS:K8	112	0.204885	0.0969536	0.522804
	dnaA-A200T	trpS:L6	112	0.0686314	0.0583444	0.485026
	dnaA-A200T	trpS:T5	112	0.0706743	0.0382176	0.463438
	tlpB:K65E	grpE:H145N	112	0.271647	0.109249	0.711735
	tlpB:K65E	xerD:D353N	112	0.00648448	0.0145665	0.215278
	tlpB:K65E	xerD:S275N	112	0.0264164	0.0394706	0.168562
	tlpB:K65E	hetA:I319T	112	0.323633	0.131569	0.650155
	tlpB:K65E	hetA:I319M	112	0.373362	0.126087	0.74023
	tlpB:K65E	hetA:R390K	112	0.373362	0.126087	0.74023
	tlpB:K65E	msbA:L304F	112	0.322106	0.114339	0.720988
	tlpB:K65E	oppA:T509S	112	0.0702278	0.058736	0.52521
	tlpB:K65E	murC:V76A	112	0.0288958	0.029368	0.52521
	tlpB:K65E	23S rRNA:762_763	112	0.0949402	0.0483985	0.476852
	tlpB:K65E	hofC:M276	112	0.0860734	0.0407236	0.534979
	tlpB:K65E	oppA:wholegene	112	0.270866	0.105646	0.520448
	tlpB:K65E	xerD:I40	112	0.0399846	-0.0397839	0.529167
	tlpB:K65E	xerD:L39	112	0.0352309	-0.0384525	0.464962
	tlpB:K65E	pbp1a:M1	112	0.197294	0.0917848	0.463608
	tlpB:K65E	dapF:R266	112	0.183937	0.096327	0.437411
	tlpB:K65E	dapF:E269	112	0.115505	0.054742	0.507625
	tlpB:K65E	dapF:L263	112	0.081186	0.066959	0.456731
	tlpB:K65E	fur:S148	112	0.224804	0.110345	0.531297
	tlpB:K65E	fur:S148	112	0.000129324	-0.00274101	0.0122378
	tlpB:K65E	fur:E149	112	0.111904	0.0794894	0.473193
	tlpB:K65E	hefA:L59	112	0.204885	0.0969536	0.522804
	tlpB:K65E	infB:A81	112	0.203406	0.10455	0.496098
	tlpB:K65E	infB:A83	112	0.0543468	0.0341452	0.490991
	tlpB:K65E	babB:S379	112	0.0903659	-0.0693868	0.528324
	tlpB:K65E	babB:N60	112	0.0613497	0.0373561	0.584559
	tlpB:K65E	babB:L59	112	0.097653	-0.0724411	0.539044
	tlpB:K65E	babB:Q354	112	0.240095	0.054507	0.551943
	tlpB:K65E	babB:N135	112	0.128977	0.0852847	0.517094
	tlpB:K65E	babB:S130	112	0.0833225	0.0447177	0.627473
	tlpB:K65E	babB:G129	112	0.230291	0.10549	0.520077
	tlpB:K65E	tetA(p):I373	112	0.0530553	0.036573	0.579404
	tlpB:K65E	ruvC:L156	112	0.209052	0.0996946	0.505962
	tlpB:K65E	rfaF:T47	112	0.107194	0.0470671	0.57075
	tlpB:K65E	rfaF:P129	112	0.0701736	0.060224	0.492949
	tlpB:K65E	lon:T582	112	0.0183838	-0.0142533	1
	tlpB:K65E	lon:K584	112	0.0183838	-0.0142533	1
	tlpB:K65E	lon:E588	112	0.019898	-0.0152714	1
	tlpB:K65E	lon:K589	112	0.2737	0.102592	0.698667
	tlpB:K65E	lon:D592	112	0.298111	0.111363	0.677143
	tlpB:K65E	lon:D597	112	0.0465952	-0.0371995	0.456731
	tlpB:K65E	lon:E601	112	0.359672	0.117237	0.929814
	tlpB:K65E	lon:K594	112	0.0928908	0.0731459	0.452519
	tlpB:K65E	ileS:A297	112	0.0951867	0.0720495	0.504386
	tlpB:K65E	gluP:E405	112	0.0951867	0.0720495	0.504386
	tlpB:K65E	hsdM_3:N49	112	0.104064	0.0758086	0.517094
	tlpB:K65E	hsdM_2:P333	112	0.0928908	0.0731459	0.452519
	tlpB:K65E	hsdM_2:A10	112	0.0670756	0.0559167	0.512931
	tlpB:K65E	msrA:K357	112	0.0747405	0.0596758	0.529167
	tlpB:K65E	hefD:G7	112	0.0587449	0.0497298	0.529167
	tlpB:K65E	murF:L130	112	0.111122	0.0806641	0.476852
	tlpB:K65E	murE:A350	112	0.0927868	0.0696217	0.529167
	tlpB:K65E	murE:I351	112	0.190748	0.0469105	0.514605
	tlpB:K65E	trpS:K320	112	0.0774942	0.036573	0.452519
	tlpB:K65E	trpS:K8	112	0.0428002	0.0317174	0.544355
	tlpB:K65E	trpS:L6	112	0.174202	0.0459707	0.509549
	tlpB:K65E	trpS:T5	112	0.159528	0.0450309	0.504386
	grpE:H145N	xerD:D353N	112	0.0316486	0.0403321	0.233032
	grpE:H145N	xerD:S275N	112	0.0291332	0.040567	0.194371
	grpE:H145N	hetA:I319T	112	0.298111	0.111363	0.677143
	grpE:H145N	hetA:I319M	112	0.347372	0.120213	0.730952
	grpE:H145N	hetA:R390K	112	0.323633	0.131569	0.650155
	grpE:H145N	msbA:L304F	112	0.373362	0.126087	0.74023
	grpE:H145N	oppA:T509S	112	0.0860734	0.0407236	0.534979
	grpE:H145N	murC:V76A	112	0.164119	0.0930378	0.538776
	grpE:H145N	23S rRNA:762_763	112	0.121044	0.0792544	0.472456
	grpE:H145N	hofC:M276	112	0.0437523	-0.0436213	0.496435
	grpE:H145N	oppA:wholegene	112	0.355105	0.0585794	0.623333
	grpE:H145N	xerD:I40	112	0.0437523	-0.0436213	0.496435
	grpE:H145N	xerD:L39	112	0.237173	0.100634	0.508307
	grpE:H145N	pbp1a:M1	112	0.288616	0.113008	0.53723
	grpE:H145N	dapF:R266	112	0.270741	0.110345	0.531297
	grpE:H145N	dapF:E269	112	0.0653926	0.0565432	0.515714
	grpE:H145N	dapF:L263	112	0.0593034	0.0534106	0.501471
	grpE:H145N	fur:S148	112	0.298318	-0.106508	0.546185
	grpE:H145N	fur:S148	112	0.24536	-0.0994596	0.529167
	grpE:H145N	fur:E149	112	0.373362	0.126087	0.74023
	grpE:H145N	hefA:L59	112	0.0755338	0.0577179	0.619849
	grpE:H145N	infB:A81	112	0.322106	0.114339	0.720988
	grpE:H145N	infB:A83	112	0.0593876	-0.0483985	0.645768
	grpE:H145N	babB:S379	112	0.116884	0.0736158	0.454106
	grpE:H145N	babB:N60	112	0.034539	0.0291331	0.622074
	grpE:H145N	babB:L59	112	0.0722644	0.0581878	0.522871
	grpE:H145N	babB:Q354	112	0.0562637	0.037591	0.586081
	grpE:H145N	babB:N135	112	0.0069205	-0.00931945	0.512931
	grpE:H145N	babB:S130	112	0.330692	0.113165	0.615155
	grpE:H145N	babB:G129	112	0.0358841	0.0372778	0.512931
	grpE:H145N	tetA(p):I373	112	0.0746669	0.0426815	0.616516
	grpE:H145N	ruvC:L156	112	0.0379818	0.0369645	0.510823
	grpE:H145N	rfaF:T47	112	0.0946861	0.0450309	0.559883
	grpE:H145N	rfaF:P129	112	0.0242445	-0.0220064	0.453226
	grpE:H145N	lon:T582	112	0.0327887	0.0392356	0.387771
	grpE:H145N	lon:K584	112	0.0463642	-0.0373561	0.584559
	grpE:H145N	lon:E588	112	0.0203332	-0.022398	0.558594
	grpE:H145N	lon:K589	112	0.0242581	-0.0249041	0.584559
	grpE:H145N	lon:D592	112	0.00998119	-0.012452	0.584559
	grpE:H145N	lon:D597	112	0.0568411	0.0467539	0.637821
	grpE:H145N	lon:E601	112	0.278486	0.0879474	0.586729
	grpE:H145N	lon:K594	112	0.0592677	0.0526275	0.497778
	grpE:H145N	ileS:A297	112	0.0608355	-0.057248	0.418192
	grpE:H145N	gluP:E405	112	0.0806161	0.0631999	0.543434
	grpE:H145N	hsdM_3:N49	112	0.09209	0.072676	0.450923
	grpE:H145N	hsdM_2:P333	112	0.057386	0.0521576	0.495536
	grpE:H145N	hsdM_2:A10	112	0.0770513	0.0620252	0.538776
	grpE:H145N	msrA:K357	112	0.0722644	0.0581878	0.522871
	grpE:H145N	hefD:G7	112	0.103761	0.0700133	0.497219
	grpE:H145N	murF:L130	112	0.0358841	0.0372778	0.512931
	grpE:H145N	murE:A350	112	0.116079	0.0748688	0.513978
	grpE:H145N	murE:I351	112	0.00771132	-0.00994596	0.529167
	grpE:H145N	trpS:K320	112	0.0346036	0.0379826	0.461905
	grpE:H145N	trpS:K8	112	0.08241	0.0646879	0.510823
	grpE:H145N	trpS:L6	112	0.126843	0.0805858	0.502933
	grpE:H145N	trpS:T5	112	0.0482989	0.0462057	0.510823
	xerD:D353N	xerD:S275N	112	0.0214433	-0.0162895	1
	xerD:D353N	hetA:I319T	112	0.0218343	0.0232595	0.179673
	xerD:D353N	hetA:I319M	112	0.00803716	-0.0217715	0.0929766
	xerD:D353N	hetA:R390K	112	0.00996331	0.0246691	0.117188
	xerD:D353N	msbA:L304F	112	0.0621204	-0.0571697	0.446756
	xerD:D353N	oppA:T509S	112	0.0936206	0.0722061	0.449318
	xerD:D353N	murC:V76A	112	0.0280492	-0.0235727	0.470312
	xerD:D353N	23S rRNA:762_763	112	0.158177	0.0931161	0.488898
	xerD:D353N	hofC:M276	112	0.183659	0.0892787	0.456731
	xerD:D353N	oppA:wholegene	112	0.111904	0.0794894	0.473193
	xerD:D353N	xerD:I40	112	0.111904	0.0794894	0.473193
	xerD:D353N	xerD:L39	112	0.0955201	0.0523142	0.596429
	xerD:D353N	pbp1a:M1	112	0.154977	-0.0929595	0.538566
	xerD:D353N	dapF:R266	112	0.0604892	0.050278	0.486364
	xerD:D353N	dapF:E269	112	0.0762499	-0.0630433	0.504386
	xerD:D353N	dapF:L263	112	0.099263	0.0581095	0.522535
	xerD:D353N	fur:S148	112	0.0785907	-0.062965	0.54251
	xerD:D353N	fur:S148	112	0.119823	0.0628084	0.541892
	xerD:D353N	fur:E149	112	0.00812933	-0.0222414	0.111635
	xerD:D353N	hefA:L59	112	0.00565606	0.0177774	0.0873077
	xerD:D353N	infB:A81	112	0.00345673	0.00892787	0.143939
	xerD:D353N	infB:A83	112	0.00233429	0.00743989	0.143939
	xerD:D353N	babB:S379	112	0.00178405	0.00650012	0.128086
	xerD:D353N	babB:N60	112	0.00159992	0.00697001	0.101136
	xerD:D353N	babB:L59	112	4.85625e-07	0.000156629	0.00126263
	xerD:D353N	babB:Q354	112	0.0120801	-0.015428	0.136806
	xerD:D353N	babB:N135	112	0.000373645	-0.00234944	0.117187
	xerD:D353N	babB:S130	112	0.00159992	0.00697001	0.101136
	xerD:D353N	babB:G129	112	0.000323581	-0.00313259	0.0423729
	xerD:D353N	tetA(p):I373	112	0.000658311	0.00446394	0.067217
	xerD:D353N	ruvC:L156	112	0.000318634	-0.00297596	0.0325342
	xerD:D353N	rfaF:T47	112	0.00159992	0.00697001	0.101136
	xerD:D353N	rfaF:P129	112	0.00777337	0.0213016	0.124031
	xerD:D353N	lon:T582	112	0.00863324	0.0221631	0.143074
	xerD:D353N	lon:K584	112	0.000105642	-0.00172292	0.0190972
	xerD:D353N	lon:E588	112	0.0059322	0.0171509	0.149795
	xerD:D353N	lon:K589	112	0.00191354	0.0107291	0.0571548
	xerD:D353N	lon:D592	112	6.06071e-06	-0.000548203	0.00294118
	xerD:D353N	lon:D597	112	0.00947189	0.0230245	0.147813
	xerD:D353N	lon:E601	112	0.00265623	0.012452	0.0725034
	xerD:D353N	lon:K594	112	0.00961873	0.0238077	0.124031
	xerD:D353N	ileS:A297	112	0.00707836	0.0189521	0.132675
	xerD:D353N	gluP:E405	112	0.0024456	0.0104942	0.097313
	xerD:D353N	hsdM_3:N49	112	0.00206138	0.0100243	0.0748538
	xerD:D353N	hsdM_2:P333	112	0.2737	0.102592	0.698667
	xerD:D353N	hsdM_2:A10	112	0.00947189	0.0230245	0.147813
	xerD:D353N	msrA:K357	112	0.00265623	0.012452	0.0725034
	xerD:D353N	hefD:G7	112	0.0436774	0.039079	0.468985
	xerD:D353N	murF:L130	112	0.00961873	0.0238077	0.124031
	xerD:D353N	murE:A350	112	0.00707836	0.0189521	0.132675
	xerD:D353N	murE:I351	112	0.0024456	0.0104942	0.097313
	xerD:D353N	trpS:K320	112	0.00206138	0.0100243	0.0748538
	xerD:D353N	trpS:K8	112	0.135193	0.0711097	0.471688
	xerD:D353N	trpS:L6	112	0.127397	0.0646879	0.510823
	xerD:D353N	trpS:T5	112	0.0912145	0.0526275	0.45933
	xerD:S275N	hetA:I319T	112	0.0438779	0.0345368	0.302469
	xerD:S275N	hetA:I319M	112	0.0214979	0.0222414	0.295218
	xerD:S275N	hetA:R390K	112	0.0978586	0.0722061	0.337729
	xerD:S275N	msbA:L304F	112	0.364914	0.116611	0.724927
	xerD:S275N	oppA:T509S	112	0.0851728	0.0498081	0.584559
	xerD:S275N	murC:V76A	112	0.0765869	0.0654711	0.34574
	xerD:S275N	23S rRNA:762_763	112	0.0266066	0.0277234	0.281399
	xerD:S275N	hofC:M276	112	0.0550828	0.0556817	0.343977
	xerD:S275N	oppA:wholegene	112	0.0605086	0.057248	0.275641
	xerD:S275N	xerD:I40	112	0.00851032	0.0158979	0.264323
	xerD:S275N	xerD:L39	112	0.0565168	0.058736	0.269397
	xerD:S275N	pbp1a:M1	112	0.0785907	-0.062965	0.54251
	xerD:S275N	dapF:R266	112	0.298111	0.111363	0.677143
	xerD:S275N	dapF:E269	112	0.0574743	0.0589709	0.307598
	xerD:S275N	dapF:L263	112	0.000121212	-0.000939776	0.096
	xerD:S275N	fur:S148	112	0.298111	0.111363	0.677143
	xerD:S275N	fur:S148	112	0.0123729	0.019657	0.307598
	xerD:S275N	fur:E149	112	0.297663	0.0896703	0.591426
	xerD:S275N	hefA:L59	112	0.00599954	0.0192654	0.0831643
	xerD:S275N	infB:A81	112	0.00638597	0.0199702	0.0827922
	xerD:S275N	infB:A83	112	0.00122202	0.00790978	0.0600119
	xerD:S275N	babB:S379	112	0.00981586	-0.0217715	0.149462
	xerD:S275N	babB:N60	112	0.0065682	0.0198136	0.0887097
	xerD:S275N	babB:L59	112	0.0503646	0.0379043	0.379608
	xerD:S275N	babB:Q354	112	0.00706466	0.0206751	0.0887097
	xerD:S275N	babB:N135	112	0.00340421	-0.0140966	0.0675169
	xerD:S275N	babB:S130	112	0.00610052	-0.0189521	0.0887097
	xerD:S275N	babB:G129	112	0.168955	0.0983632	0.442565
	xerD:S275N	tetA(p):I373	112	0.00336069	0.0144099	0.0611499
	xerD:S275N	ruvC:L156	112	0.000295719	0.00281933	0.0504202
	xerD:S275N	rfaF:T47	112	0.000295719	0.00281933	0.0504202
	xerD:S275N	rfaF:P129	112	0.17126	0.0998512	0.429293
	xerD:S275N	lon:T582	112	0.012044	0.0272535	0.113725
	xerD:S275N	lon:K584	112	0.0523822	0.0510612	0.451836
	xerD:S275N	lon:E588	112	0.00730755	0.0188738	0.140936
	xerD:S275N	lon:K589	112	0.00150261	-0.00837967	0.0792593
	xerD:S275N	lon:D592	112	0.00197912	-0.00790978	0.0529073
	xerD:S275N	lon:D597	112	0.00973728	0.0198136	0.105417
	xerD:S275N	lon:E601	112	0.198425	0.0733808	0.892381
	xerD:S275N	lon:K594	112	0.00162839	0.00681338	0.113725
	xerD:S275N	ileS:A297	112	0.00157802	-0.00689169	0.0887097
	xerD:S275N	gluP:E405	112	0.0011193	0.00595191	0.0876586
	xerD:S275N	hsdM_3:N49	112	0.0307478	0.026627	0.429293
	xerD:S275N	hsdM_2:P333	112	0.00998883	-0.0244342	0.132992
	xerD:S275N	hsdM_2:A10	112	0.00347859	0.0100243	0.101749
	xerD:S275N	msrA:K357	112	0.00160505	0.00697001	0.0668168
	xerD:S275N	hefD:G7	112	0.124712	0.086616	0.379547
	xerD:S275N	murF:L130	112	0.00697596	0.0140183	0.125879
	xerD:S275N	murE:A350	112	0.00152086	0.00689169	0.079638
	xerD:S275N	murE:I351	112	0.00531705	-0.0158196	0.100498
	xerD:S275N	trpS:K320	112	0.0389407	0.0347717	0.395722
	xerD:S275N	trpS:K8	112	0.136391	0.0865377	0.429293
	xerD:S275N	trpS:L6	112	0.00259551	-0.0111207	0.0728205
	xerD:S275N	trpS:T5	112	0.123349	0.0682904	0.490991
	hetA:I319T	hetA:I319M	112	0.088436	0.0539588	0.465541
	hetA:I319T	hetA:R390K	112	0.0523822	0.0510612	0.451836
	hetA:I319T	msbA:L304F	112	0.123349	0.0682904	0.490991
	hetA:I319T	oppA:T509S	112	0.347372	0.120213	0.730952
	hetA:I319T	murC:V76A	112	0.088436	0.0539588	0.465541
	hetA:I319T	23S rRNA:762_763	112	0.240827	0.105646	0.704807
	hetA:I319T	hofC:M276	112	0.10768	0.0645313	0.476852
	hetA:I319T	oppA:wholegene	112	0.205626	0.095309	0.682941
	hetA:I319T	xerD:I40	112	0.0375895	-0.0392356	0.469981
	hetA:I319T	xerD:L39	112	0.0767114	0.0508262	0.450694
	hetA:I319T	pbp1a:M1	112	0.108907	-0.075652	0.516578
	hetA:I319T	dapF:R266	112	0.0496067	-0.0484768	0.439007
	hetA:I319T	dapF:E269	112	0.127549	0.0858329	0.37741
	hetA:I319T	dapF:L263	112	0.0307478	0.026627	0.429293
	hetA:I319T	fur:S148	112	0.0405139	0.0455008	0.363579
	hetA:I319T	fur:S148	112	0.0153147	-0.0180124	0.504386
	hetA:I319T	fur:E149	112	0.0904144	0.0384525	0.464962
	hetA:I319T	hefA:L59	112	0.0153147	-0.0180124	0.504386
	hetA:I319T	infB:A81	112	0.172502	0.0849714	0.657576
	hetA:I319T	infB:A83	112	0.0193857	-0.0209883	0.54251
	hetA:I319T	babB:S379	112	0.222964	0.100478	0.694264
	hetA:I319T	babB:N60	112	0.166792	0.0960138	0.520374
	hetA:I319T	babB:L59	112	0.345991	0.136894	0.659125
	hetA:I319T	babB:Q354	112	0.0347592	-0.0360247	0.504386
	hetA:I319T	babB:N135	112	0.355541	0.123815	0.736719
	hetA:I319T	babB:S130	112	0.101369	-0.0751821	0.45933
	hetA:I319T	babB:G129	112	0.355541	0.123815	0.736719
	hetA:I319T	tetA(p):I373	112	0.122739	0.071188	0.534706
	hetA:I319T	ruvC:L156	112	0.0724618	0.0537239	0.669268
	hetA:I319T	rfaF:T47	112	0.169717	0.0819171	0.53641
	hetA:I319T	rfaF:P129	112	0.306432	0.112225	0.717217
	hetA:I319T	lon:T582	112	0.497778	0.0964837	1
	hetA:I319T	lon:K584	112	0.0380581	0.0287415	0.764583
	hetA:I319T	lon:E588	112	0.336441	0.110424	0.713924
	hetA:I319T	lon:K589	112	0.0214433	-0.0162895	1
	hetA:I319T	lon:D592	112	0.027208	-0.0200486	1
	hetA:I319T	lon:D597	112	0.027208	-0.0200486	1
	hetA:I319T	lon:E601	112	0.0651648	-0.0400971	1
	hetA:I319T	lon:K594	112	0.0395541	-0.0390007	0.524211
	hetA:I319T	ileS:A297	112	0.0977309	0.0393923	0.470974
	hetA:I319T	gluP:E405	112	0.0316487	0.0341452	0.490991
	hetA:I319T	hsdM_3:N49	112	0.0849222	0.0604589	0.532414
	hetA:I319T	hsdM_2:P333	112	0.00609169	-0.00877124	0.497778
	hetA:I319T	hsdM_2:A10	112	0.0510921	0.0535672	0.354956
	hetA:I319T	msrA:K357	112	0.0177785	-0.0209883	0.54251
	hetA:I319T	hefD:G7	112	0.0339782	0.0375127	0.458812
	hetA:I319T	murF:L130	112	0.150113	0.0601457	0.45933
	hetA:I319T	murE:A350	112	0.0843025	-0.0635132	0.58939
	hetA:I319T	murE:I351	112	0.0183316	0.0234161	0.468652
	hetA:I319T	trpS:K320	112	0.282913	0.109171	0.67278
	hetA:I319T	trpS:K8	112	0.0252929	0.0315608	0.372803
	hetA:I319T	trpS:L6	112	0.0903064	-0.0660193	0.598722
	hetA:I319T	trpS:T5	112	0.0556894	-0.0525491	0.45896
	hetA:I319M	hetA:R390K	112	0.0998227	-0.075417	0.486364
	hetA:I319M	msbA:L304F	112	0.0609495	-0.0552118	0.471257
	hetA:I319M	oppA:T509S	112	0.0562977	0.0486334	0.578751
	hetA:I319M	murC:V76A	112	0.091495	-0.0718929	0.474419
	hetA:I319M	23S rRNA:762_763	112	0.0556894	-0.0525491	0.45896
	hetA:I319M	hofC:M276	112	0.0998227	-0.075417	0.486364
	hetA:I319M	oppA:wholegene	112	0.324582	0.13337	0.626103
	hetA:I319M	xerD:I40	112	0.0609495	-0.0552118	0.471257
	hetA:I319M	xerD:L39	112	0.0858353	0.0631216	0.543127
	hetA:I319M	pbp1a:M1	112	0.0858353	0.0631216	0.543127
	hetA:I319M	dapF:R266	112	0.107471	0.0747122	0.412987
	hetA:I319M	dapF:E269	112	0.0389407	0.0347717	0.395722
	hetA:I319M	dapF:L263	112	0.270937	0.112147	0.613014
	hetA:I319M	fur:S148	112	0.0676187	0.0617903	0.367832
	hetA:I319M	fur:S148	112	0.0699074	0.0531757	0.500368
	hetA:I319M	fur:E149	112	0.0149825	-0.0186389	0.512931
	hetA:I319M	hefA:L59	112	0.0463039	0.036573	0.371224
	hetA:I319M	infB:A81	112	0.126201	0.0834834	0.420513
	hetA:I319M	infB:A83	112	0.170306	0.0932728	0.412682
	hetA:I319M	babB:S379	112	0.133342	0.0862244	0.448107
	hetA:I319M	babB:N60	112	0.0495687	-0.0520009	0.370123
	hetA:I319M	babB:L59	112	0.101503	0.0729893	0.507625
	hetA:I319M	babB:Q354	112	0.240827	0.105646	0.704807
	hetA:I319M	babB:N135	112	0.13731	0.0783147	0.52521
	hetA:I319M	babB:S130	112	0.282913	0.109171	0.67278
	hetA:I319M	babB:G129	112	0.0596202	-0.0543504	0.46734
	hetA:I319M	tetA(p):I373	112	0.330638	0.11802	0.727317
	hetA:I319M	ruvC:L156	112	0.0575957	0.0409586	0.480699
	hetA:I319M	rfaF:T47	112	0.520815	0.137677	0.721675
	hetA:I319M	rfaF:P129	112	0.21707	0.0788629	0.899107
	hetA:I319M	lon:T582	112	0.430533	0.126557	0.671375
	hetA:I319M	lon:K584	112	0.337923	0.111755	0.926623
	hetA:I319M	lon:E588	112	0.0587094	-0.0379826	0.811037
	hetA:I319M	lon:K589	112	0.363525	0.119743	0.659052
	hetA:I319M	lon:D592	112	0.440469	0.126243	0.934493
	hetA:I319M	lon:D597	112	0.244455	0.0792544	0.899556
	hetA:I319M	lon:E601	112	0.249293	0.105881	0.66601
	hetA:I319M	lon:K594	112	0.137945	0.0819171	0.480699
	hetA:I319M	ileS:A297	112	0.0575957	0.0409586	0.480699
	hetA:I319M	gluP:E405	112	0.0293749	0.0310909	0.539402
	hetA:I319M	hsdM_3:N49	112	0.0575957	0.0409586	0.480699
	hetA:I319M	hsdM_2:P333	112	0.0501447	-0.0516877	0.39356
	hetA:I319M	hsdM_2:A10	112	0.0557643	-0.054742	0.407343
	hetA:I319M	msrA:K357	112	0.0370003	0.0335187	0.486364
	hetA:I319M	hefD:G7	112	0.190748	0.0469105	0.514605
	hetA:I319M	murF:L130	112	0.0594202	0.0422899	0.544355
	hetA:I319M	murE:A350	112	0.0465952	0.0371995	0.456731
	hetA:I319M	murE:I351	112	0.0329501	-0.0310909	0.539402
	hetA:I319M	trpS:K320	112	0.111024	0.0722844	0.5052
	hetA:I319M	trpS:K8	112	0.0454171	-0.0465189	0.304615
	hetA:I319M	trpS:L6	112	0.00062879	-0.00610854	0.027957
	hetA:I319M	trpS:T5	112	0.25119	0.103767	0.701058
	hetA:R390K	msbA:L304F	112	0.224804	0.110345	0.531297
	hetA:R390K	oppA:T509S	112	0.111904	0.0794894	0.473193
	hetA:R390K	murC:V76A	112	0.269186	0.109562	0.638813
	hetA:R390K	23S rRNA:762_763	112	0.203406	0.10455	0.496098
	hetA:R390K	hofC:M276	112	0.0543468	0.0341452	0.490991
	hetA:R390K	oppA:wholegene	112	0.0903659	-0.0693868	0.528324
	hetA:R390K	xerD:I40	112	0.097653	-0.0724411	0.539044
	hetA:R390K	xerD:L39	112	0.128977	0.0852847	0.517094
	hetA:R390K	pbp1a:M1	112	0.212055	0.0928029	0.677143
	hetA:R390K	dapF:R266	112	0.0566966	0.0544287	0.434647
	hetA:R390K	dapF:E269	112	0.0463039	0.036573	0.371224
	hetA:R390K	dapF:L263	112	0.0990627	0.0760435	0.364216
	hetA:R390K	fur:S148	112	0.156675	0.0949957	0.433989
	hetA:R390K	fur:S148	112	0.0951867	0.0720495	0.504386
	hetA:R390K	fur:E149	112	0.0951867	0.0720495	0.504386
	hetA:R390K	hefA:L59	112	0.312724	0.122328	0.697321
	hetA:R390K	infB:A81	112	0.0928908	0.0731459	0.452519
	hetA:R390K	infB:A83	112	0.229421	0.100399	0.654082
	hetA:R390K	babB:S379	112	0.0747405	0.0596758	0.529167
	hetA:R390K	babB:N60	112	0.0587449	0.0497298	0.529167
	hetA:R390K	babB:L59	112	0.229864	0.103297	0.56464
	hetA:R390K	babB:Q354	112	0.0927868	0.0696217	0.529167
	hetA:R390K	babB:N135	112	0.229421	0.100399	0.654082
	hetA:R390K	babB:S130	112	0.229864	0.103297	0.56464
	hetA:R390K	babB:G129	112	0.0678094	0.0509045	0.65723
	hetA:R390K	tetA(p):I373	112	0.317486	0.123581	0.635778
	hetA:R390K	ruvC:L156	112	0.13057	0.0611638	0.697321
	hetA:R390K	rfaF:T47	112	0.306794	0.131647	0.574897
	hetA:R390K	rfaF:P129	112	0.229421	0.100399	0.654082
	hetA:R390K	lon:T582	112	0.26713	0.085128	0.905833
	hetA:R390K	lon:K584	112	0.414037	0.12037	0.931515
	hetA:R390K	lon:E588	112	0.440469	0.126243	0.934493
	hetA:R390K	lon:K589	112	0.244455	0.0792544	0.899556
	hetA:R390K	lon:D592	112	0.26713	0.085128	0.905833
	hetA:R390K	lon:D597	112	0.282922	0.117315	0.688419
	hetA:R390K	lon:E601	112	0.414037	0.12037	0.931515
	hetA:R390K	lon:K594	112	0.255918	0.0497298	0.529167
	hetA:R390K	ileS:A297	112	0.219876	0.0534889	0.547276
	hetA:R390K	gluP:E405	112	0.201934	0.0524708	0.54251
	hetA:R390K	hsdM_3:N49	112	0.0693267	0.0399405	0.530146
	hetA:R390K	hsdM_2:P333	112	0.119728	0.0819171	0.352545
	hetA:R390K	hsdM_2:A10	112	0.133959	0.0882606	0.416021
	hetA:R390K	msrA:K357	112	0.0706743	0.0382176	0.463438
	hetA:R390K	hefD:G7	112	0.153139	0.0446394	0.456731
	hetA:R390K	murF:L130	112	0.0133425	-0.0173859	0.495536
	hetA:R390K	murE:A350	112	0.0594202	0.0422899	0.544355
	hetA:R390K	murE:I351	112	0.0465952	0.0371995	0.456731
	hetA:R390K	trpS:K320	112	0.0166946	-0.0198919	0.529167
	hetA:R390K	trpS:K8	112	0.0570591	-0.0563082	0.388859
	hetA:R390K	trpS:L6	112	0.0282743	-0.0285849	0.518466
	hetA:R390K	trpS:T5	112	0.0343287	0.0322656	0.476852
	msbA:L304F	oppA:T509S	112	0.0575957	0.0409586	0.480699
	msbA:L304F	murC:V76A	112	0.219129	0.0583444	0.485026
	msbA:L304F	23S rRNA:762_763	112	0.117322	0.0521576	0.495536
	msbA:L304F	hofC:M276	112	0.269113	0.113478	0.646875
	msbA:L304F	oppA:wholegene	112	0.0260731	-0.0273318	0.507267
	msbA:L304F	xerD:I40	112	0.0282743	-0.0285849	0.518466
	msbA:L304F	xerD:L39	112	0.031774	0.0310126	0.466981
	msbA:L304F	pbp1a:M1	112	0.0219336	0.0248257	0.483232
	msbA:L304F	dapF:R266	112	0.0635392	-0.0596758	0.402748
	msbA:L304F	dapF:E269	112	0.129696	0.0801942	0.430252
	msbA:L304F	dapF:L263	112	0.22862	0.102514	0.623333
	msbA:L304F	fur:S148	112	0.0816941	0.069935	0.360808
	msbA:L304F	fur:S148	112	0.105551	0.0775315	0.466981
	msbA:L304F	fur:E149	112	0.114037	0.0806641	0.476852
	msbA:L304F	hefA:L59	112	0.265576	0.110189	0.713489
	msbA:L304F	infB:A81	112	0.0688028	0.0392356	0.596429
	msbA:L304F	infB:A83	112	0.243463	0.106665	0.667647
	msbA:L304F	babB:S379	112	0.000189869	-0.00313259	0.021645
	msbA:L304F	babB:N60	112	0.0206282	0.0285849	0.244147
	msbA:L304F	babB:L59	112	0.0144125	-0.0289764	0.120052
	msbA:L304F	babB:Q354	112	0.00264479	0.0126087	0.0583333
	msbA:L304F	babB:N135	112	0.0110776	0.0155063	0.226027
	msbA:L304F	babB:S130	112	0.00719384	0.012687	0.192857
	msbA:L304F	babB:G129	112	0.269464	0.115592	0.620168
	msbA:L304F	tetA(p):I373	112	0.00132273	0.00900619	0.0442138
	msbA:L304F	ruvC:L156	112	0.314676	0.128671	0.617669
	msbA:L304F	rfaF:T47	112	0.231358	0.0977367	0.734118
	msbA:L304F	rfaF:P129	112	0.327216	0.126165	0.740349
	msbA:L304F	lon:T582	112	0.307426	0.110032	0.92556
	msbA:L304F	lon:K584	112	0.168671	0.068682	0.885859
	msbA:L304F	lon:E588	112	0.246186	0.104863	0.703256
	msbA:L304F	lon:K589	112	0.18471	0.0738507	0.892992
	msbA:L304F	lon:D592	112	0.246186	0.104863	0.703256
	msbA:L304F	lon:D597	112	0.442222	0.130864	0.711367
	msbA:L304F	lon:E601	112	0.520815	0.137677	0.721675
	msbA:L304F	lon:K594	112	0.0681673	-0.0601457	0.45933
	msbA:L304F	ileS:A297	112	0.0699245	0.0600674	0.492298
	msbA:L304F	gluP:E405	112	0.0301863	0.0330488	0.482838
	msbA:L304F	hsdM_3:N49	112	0.206974	0.0993813	0.483429
	msbA:L304F	hsdM_2:P333	112	0.0569728	0.0427598	0.446078
	msbA:L304F	hsdM_2:A10	112	0.0581043	0.035085	0.497778
	msbA:L304F	msrA:K357	112	0.0465899	-0.0450309	0.504386
	msbA:L304F	hefD:G7	112	0.219777	0.107996	0.525934
	msbA:L304F	murF:L130	112	0.0581043	0.035085	0.497778
	msbA:L304F	murE:A350	112	0.147569	0.0901402	0.480785
	msbA:L304F	murE:I351	112	0.0681673	-0.0601457	0.45933
	msbA:L304F	trpS:K320	112	0.0699245	0.0600674	0.492298
	msbA:L304F	trpS:K8	112	0.0296548	0.0415068	0.250947
	msbA:L304F	trpS:L6	112	0.258919	0.108309	0.57625
	msbA:L304F	trpS:T5	112	0.180693	0.0960921	0.546791
	oppA:T509S	murC:V76A	112	0.255297	0.105412	0.598222
	oppA:T509S	23S rRNA:762_763	112	0.188685	0.0938993	0.490991
	oppA:T509S	hofC:M276	112	0.258919	0.108309	0.57625
	oppA:T509S	oppA:wholegene	112	0.135948	0.0869293	0.551142
	oppA:T509S	xerD:I40	112	0.085487	-0.0628084	0.639553
	oppA:T509S	xerD:L39	112	0.0543468	0.0341452	0.490991
	oppA:T509S	pbp1a:M1	112	0.103599	0.0764351	0.463438
	oppA:T509S	dapF:R266	112	0.130686	0.0874775	0.38188
	oppA:T509S	dapF:E269	112	0.263406	0.111207	0.556863
	oppA:T509S	dapF:L263	112	0.181074	0.101574	0.433489
	oppA:T509S	fur:S148	112	0.0725199	0.0647662	0.399517
	oppA:T509S	fur:S148	112	0.217325	0.107604	0.503297
	oppA:T509S	fur:E149	112	0.0499732	-0.0479286	0.474419
	oppA:T509S	hefA:L59	112	0.148163	0.0933511	0.513351
	oppA:T509S	infB:A81	112	0.430533	0.126557	0.671375
	oppA:T509S	infB:A83	112	0.21204	0.103375	0.538776
	oppA:T509S	babB:S379	112	0.363525	0.119743	0.659052
	oppA:T509S	babB:N60	112	0.186365	0.0960921	0.546791
	oppA:T509S	babB:L59	112	0.384435	0.122014	0.663261
	oppA:T509S	babB:Q354	112	0.224804	0.110345	0.531297
	oppA:T509S	babB:N135	112	0.306534	0.114966	0.684063
	oppA:T509S	babB:S130	112	0.115406	-0.0807424	0.532817
	oppA:T509S	babB:G129	112	0.0142678	0.0173859	0.246667
	oppA:T509S	tetA(p):I373	112	0.131867	0.0779231	0.745877
	oppA:T509S	ruvC:L156	112	0.258919	0.108309	0.57625
	oppA:T509S	rfaF:T47	112	0.353923	0.128906	0.64549
	oppA:T509S	rfaF:P129	112	0.103616	-0.0690735	0.661169
	oppA:T509S	lon:T582	112	0.000411233	0.00501214	0.025098
	oppA:T509S	lon:K584	112	0.00215037	0.00814473	0.132992
	oppA:T509S	lon:E588	112	0.0104728	0.0240426	0.114552
	oppA:T509S	lon:K589	112	0.0640627	0.0624951	0.28178
	oppA:T509S	lon:D592	112	0.0158989	-0.030621	0.130769
	oppA:T509S	lon:D597	112	0.00795849	0.0220064	0.0975694
	oppA:T509S	lon:E601	112	0.0142678	0.0173859	0.246667
	oppA:T509S	lon:K594	112	0.0789175	0.0621818	0.539402
	oppA:T509S	ileS:A297	112	0.0580533	-0.0533323	0.462636
	oppA:T509S	gluP:E405	112	0.0624467	-0.0546636	0.507267
	oppA:T509S	hsdM_3:N49	112	0.0677188	-0.0571697	0.518466
	oppA:T509S	hsdM_2:P333	112	0.162881	0.0981283	0.441975
	oppA:T509S	hsdM_2:A10	112	0.0822193	0.0645313	0.476852
	oppA:T509S	msrA:K357	112	0.237173	0.100634	0.508307
	oppA:T509S	hefD:G7	112	0.0417856	-0.0455008	0.391246
	oppA:T509S	murF:L130	112	0.483344	0.131099	0.711735
	oppA:T509S	murE:A350	112	0.0288055	-0.0327355	0.48046
	oppA:T509S	murE:I351	112	0.122351	0.0747905	0.48428
	oppA:T509S	trpS:K320	112	0.483344	0.131099	0.711735
	oppA:T509S	trpS:K8	112	0.0664703	0.0346934	0.439484
	oppA:T509S	trpS:L6	112	0.314676	0.128671	0.617669
	oppA:T509S	trpS:T5	112	0.258919	0.108309	0.57625
	murC:V76A	23S rRNA:762_763	112	0.165332	0.085363	0.490991
	murC:V76A	hofC:M276	112	0.123949	0.0772183	0.521693
	murC:V76A	oppA:wholegene	112	0.0239026	0.0274884	0.508696
	murC:V76A	xerD:I40	112	0.0440313	-0.0421333	0.543434
	murC:V76A	xerD:L39	112	0.255297	0.105412	0.598222
	murC:V76A	pbp1a:M1	112	0.258919	0.108309	0.57625
	murC:V76A	dapF:R266	112	0.0664703	0.0346934	0.439484
	murC:V76A	dapF:E269	112	0.0951098	0.065941	0.426978
	murC:V76A	dapF:L263	112	0.0527292	0.0318741	0.418724
	murC:V76A	fur:S148	112	0.0461481	0.0481635	0.376838
	murC:V76A	fur:S148	112	0.0448109	0.037826	0.516578
	murC:V76A	fur:E149	112	0.0806531	0.0397839	0.529167
	murC:V76A	hefA:L59	112	0.206821	0.0858329	0.548
	murC:V76A	infB:A81	112	0.397636	0.126322	0.704059
	murC:V76A	infB:A83	112	0.0126078	0.0164461	0.236486
	murC:V76A	babB:S379	112	0.00406618	0.00971102	0.215278
	murC:V76A	babB:N60	112	0.384435	0.122014	0.663261
	murC:V76A	babB:L59	112	0.135948	0.0869293	0.551142
	murC:V76A	babB:Q354	112	0.085487	-0.0628084	0.639553
	murC:V76A	babB:N135	112	0.263406	0.111207	0.556863
	murC:V76A	babB:S130	112	0.377286	0.12405	0.700265
	murC:V76A	babB:G129	112	0.258919	0.108309	0.57625
	murC:V76A	tetA(p):I373	112	0.000996476	0.00391573	0.181159
	murC:V76A	ruvC:L156	112	0.0543468	0.0341452	0.490991
	murC:V76A	rfaF:T47	112	0.0384212	0.0294463	0.454106
	murC:V76A	rfaF:P129	112	0.284973	0.0506696	0.533828
	murC:V76A	lon:T582	112	0.0569465	-0.036338	1
	murC:V76A	lon:K584	112	0.343874	0.117472	0.654736
	murC:V76A	lon:E588	112	0.0508347	-0.0349283	0.797853
	murC:V76A	lon:K589	112	0.0533802	-0.0359464	0.802448
	murC:V76A	lon:D592	112	0.0436378	0.0318741	0.782692
	murC:V76A	lon:D597	112	0.0947602	0.0642963	0.707759
	murC:V76A	lon:E601	112	0.0644273	0.0526275	0.497778
	murC:V76A	lon:K594	112	0.09412	0.0623385	0.468235
	murC:V76A	ileS:A297	112	0.156074	0.0571697	0.518466
	murC:V76A	gluP:E405	112	0.155311	0.0750255	0.485063
	murC:V76A	hsdM_3:N49	112	0.0467472	0.0429164	0.548
	murC:V76A	hsdM_2:P333	112	0.0847757	0.064218	0.376838
	murC:V76A	hsdM_2:A10	112	0.0664703	0.0346934	0.439484
	murC:V76A	msrA:K357	112	0.140146	0.0854413	0.517552
	murC:V76A	hefD:G7	112	0.112619	0.0765917	0.463947
	murC:V76A	murF:L130	112	0.118666	0.0740074	0.544355
	murC:V76A	murE:A350	112	0.0572681	0.0422899	0.488688
	murC:V76A	murE:I351	112	0.174202	0.0459707	0.509549
	murC:V76A	trpS:K320	112	0.420292	0.122249	0.66369
	murC:V76A	trpS:K8	112	0.0368848	0.0258438	0.327381
	murC:V76A	trpS:L6	112	0.353923	0.128906	0.64549
	murC:V76A	trpS:T5	112	0.217035	0.103454	0.625473
	23S rRNA:762_763	hofC:M276	112	0.18303	0.0931161	0.600505
	23S rRNA:762_763	oppA:wholegene	112	0.0686057	0.0473804	0.517094
	23S rRNA:762_763	xerD:I40	112	0.0496323	0.0407236	0.534979
	23S rRNA:762_763	xerD:L39	112	0.0829953	0.0516094	0.538399
	23S rRNA:762_763	pbp1a:M1	112	0.234913	0.108622	0.636823
	23S rRNA:762_763	dapF:R266	112	0.0615535	0.0337536	0.432731
	23S rRNA:762_763	dapF:E269	112	0.0480016	0.0493382	0.357955
	23S rRNA:762_763	dapF:L263	112	0.181492	0.0946041	0.57197
	23S rRNA:762_763	fur:S148	112	0.0930642	-0.0683687	0.562863
	23S rRNA:762_763	fur:S148	112	0.0789175	-0.0621818	0.539402
	23S rRNA:762_763	fur:E149	112	0.0761006	0.0620252	0.466981
	23S rRNA:762_763	hefA:L59	112	0.215507	0.104942	0.597148
	23S rRNA:762_763	infB:A81	112	0.337794	0.134153	0.627473
	23S rRNA:762_763	infB:A83	112	0.286517	0.114653	0.618243
	23S rRNA:762_763	babB:S379	112	0.0275142	0.0230245	0.302469
	23S rRNA:762_763	babB:N60	112	0.0368848	0.0258438	0.327381
	23S rRNA:762_763	babB:L59	112	0.0890535	-0.0697001	0.496098
	23S rRNA:762_763	babB:Q354	112	0.0687854	-0.0605372	0.460942
	23S rRNA:762_763	babB:N135	112	0.0752513	-0.0635915	0.473193
	23S rRNA:762_763	babB:S130	112	0.103599	0.0764351	0.463438
	23S rRNA:762_763	babB:G129	112	0.437124	0.127026	0.741655
	23S rRNA:762_763	tetA(p):I373	112	0.108374	0.0788629	0.49753
	23S rRNA:762_763	ruvC:L156	112	0.101804	0.076905	0.464962
	23S rRNA:762_763	rfaF:T47	112	0.122836	0.0852847	0.466981
	23S rRNA:762_763	rfaF:P129	112	0.172707	0.093586	0.678977
	23S rRNA:762_763	lon:T582	112	0.318183	0.10549	0.665185
	23S rRNA:762_763	lon:K584	112	0.0805791	0.0586577	0.688419
	23S rRNA:762_763	lon:E588	112	0.0612839	-0.0412718	0.823438
	23S rRNA:762_763	lon:K589	112	0.0707746	-0.0450309	0.835756
	23S rRNA:762_763	lon:D592	112	0.0484769	0.0399405	0.692935
	23S rRNA:762_763	lon:D597	112	0.35363	0.115671	0.651235
	23S rRNA:762_763	lon:E601	112	0.442222	0.130864	0.711367
	23S rRNA:762_763	lon:K594	112	0.105716	0.0403321	0.476852
	23S rRNA:762_763	ileS:A297	112	0.0755709	0.0388441	0.523207
	23S rRNA:762_763	gluP:E405	112	0.11446	0.0412718	0.482601
	23S rRNA:762_763	hsdM_3:N49	112	0.0182298	0.0198919	0.529167
	23S rRNA:762_763	hsdM_2:P333	112	0.0658092	-0.0566215	0.415517
	23S rRNA:762_763	hsdM_2:A10	112	0.0933832	0.0744772	0.392975
	23S rRNA:762_763	msrA:K357	112	0.0767397	0.0551335	0.470903
	23S rRNA:762_763	hefD:G7	112	0.164119	0.0930378	0.538776
	23S rRNA:762_763	murF:L130	112	0.121044	0.0792544	0.472456
	23S rRNA:762_763	murE:A350	112	0.0437523	-0.0436213	0.496435
	23S rRNA:762_763	murE:I351	112	0.0437523	-0.0436213	0.496435
	23S rRNA:762_763	trpS:K320	112	0.237173	0.100634	0.508307
	23S rRNA:762_763	trpS:K8	112	0.00667998	0.0125303	0.261438
	23S rRNA:762_763	trpS:L6	112	0.284164	0.111912	0.643694
	23S rRNA:762_763	trpS:T5	112	0.243994	0.105803	0.570524
	hofC:M276	oppA:wholegene	112	0.0593034	0.0534106	0.501471
	hofC:M276	xerD:I40	112	0.147379	0.09108	0.562651
	hofC:M276	xerD:L39	112	0.24536	-0.0994596	0.529167
	hofC:M276	pbp1a:M1	112	0.0684186	-0.0565432	0.560995
	hofC:M276	dapF:R266	112	0.0620238	0.0570914	0.369675
	hofC:M276	dapF:E269	112	0.135764	0.0914715	0.424727
	hofC:M276	dapF:L263	112	0.0446518	0.0425249	0.407046
	hofC:M276	fur:S148	112	0.0534626	-0.0525491	0.350575
	hofC:M276	fur:S148	112	0.0379818	0.0369645	0.510823
	hofC:M276	fur:E149	112	0.0639097	0.0579529	0.395722
	hofC:M276	hefA:L59	112	0.0777473	0.0666458	0.36681
	hofC:M276	infB:A81	112	0.306534	0.114966	0.684063
	hofC:M276	infB:A83	112	0.247813	0.108544	0.550874
	hofC:M276	babB:S379	112	0.057386	0.0521576	0.495536
	hofC:M276	babB:N60	112	0.0770513	0.0620252	0.538776
	hofC:M276	babB:L59	112	0.0722644	0.0581878	0.522871
	hofC:M276	babB:Q354	112	0.103761	0.0700133	0.497219
	hofC:M276	babB:N135	112	0.0358841	0.0372778	0.512931
	hofC:M276	babB:S130	112	0.116079	0.0748688	0.513978
	hofC:M276	babB:G129	112	0.00771132	-0.00994596	0.529167
	hofC:M276	tetA(p):I373	112	0.0346036	0.0379826	0.461905
	hofC:M276	ruvC:L156	112	0.08241	0.0646879	0.510823
	hofC:M276	rfaF:T47	112	0.126843	0.0805858	0.502933
	hofC:M276	rfaF:P129	112	0.0482989	0.0462057	0.510823
	hofC:M276	lon:T582	112	0.0195978	-0.0150364	1
	hofC:M276	lon:K584	112	0.0553954	-0.0387658	0.814145
	hofC:M276	lon:E588	112	0.0553954	-0.0387658	0.814145
	hofC:M276	lon:K589	112	0.0848141	-0.0500431	0.849734
	hofC:M276	lon:D592	112	0.058298	-0.0400188	0.81891
	hofC:M276	lon:D597	112	0.0395748	-0.0312476	0.779297
	hofC:M276	lon:E601	112	0.0471586	-0.0350067	0.798214
	hofC:M276	lon:K594	112	0.0762499	-0.0630433	0.504386
	hofC:M276	ileS:A297	112	0.099263	0.0581095	0.522535
	hofC:M276	gluP:E405	112	0.0785907	-0.062965	0.54251
	hofC:M276	hsdM_3:N49	112	0.119823	0.0628084	0.541892
	hofC:M276	hsdM_2:P333	112	0.0987767	0.0706398	0.420513
	hofC:M276	hsdM_2:A10	112	0.154796	0.0850497	0.444717
	hofC:M276	msrA:K357	112	0.0436774	0.039079	0.468985
	hofC:M276	hefD:G7	112	0.135193	0.0711097	0.471688
	hofC:M276	murF:L130	112	0.127397	0.0646879	0.510823
	hofC:M276	murE:A350	112	0.0912145	0.0526275	0.45933
	hofC:M276	murE:I351	112	0.0785907	-0.062965	0.54251
	hofC:M276	trpS:K320	112	0.0523822	0.0510612	0.451836
	hofC:M276	trpS:K8	112	0.0122242	0.0168377	0.275641
	hofC:M276	trpS:L6	112	0.243994	0.105803	0.570524
	hofC:M276	trpS:T5	112	0.335218	0.126243	0.6407
	oppA:wholegene	xerD:I40	112	0.123349	0.0682904	0.490991
	oppA:wholegene	xerD:L39	112	0.088436	0.0539588	0.465541
	oppA:wholegene	pbp1a:M1	112	0.10768	0.0645313	0.476852
	oppA:wholegene	dapF:R266	112	0.0487627	0.0309343	0.411458
	oppA:wholegene	dapF:E269	112	0.0840423	0.0654711	0.402116
	oppA:wholegene	dapF:L263	112	0.063825	0.0573263	0.418525
	oppA:wholegene	fur:S148	112	0.169417	0.0865377	0.429293
	oppA:wholegene	fur:S148	112	0.0193857	-0.0209883	0.54251
	oppA:wholegene	fur:E149	112	0.0194474	0.0213799	0.446078
	oppA:wholegene	hefA:L59	112	0.0222485	0.0228679	0.392473
	oppA:wholegene	infB:A81	112	0.278824	0.11246	0.717641
	oppA:wholegene	infB:A83	112	0.269113	0.113478	0.646875
	oppA:wholegene	babB:S379	112	0.0395541	-0.0390007	0.524211
	oppA:wholegene	babB:N60	112	0.0527292	0.0318741	0.418724
	oppA:wholegene	babB:L59	112	0.0316487	0.0341452	0.490991
	oppA:wholegene	babB:Q354	112	0.0849222	0.0604589	0.532414
	oppA:wholegene	babB:N135	112	0.00609169	-0.00877124	0.497778
	oppA:wholegene	babB:S130	112	0.0177785	-0.0209883	0.54251
	oppA:wholegene	babB:G129	112	0.150113	0.0601457	0.45933
	oppA:wholegene	tetA(p):I373	112	0.0575957	0.0409586	0.480699
	oppA:wholegene	ruvC:L156	112	0.0370003	0.0335187	0.486364
	oppA:wholegene	rfaF:T47	112	0.190748	0.0469105	0.514605
	oppA:wholegene	rfaF:P129	112	0.00201123	-0.0109641	0.0490884
	oppA:wholegene	lon:T582	112	0.42265	0.124442	0.933608
	oppA:wholegene	lon:K584	112	0.042034	-0.0325006	0.785985
	oppA:wholegene	lon:E588	112	0.0949934	0.0537239	0.752193
	oppA:wholegene	lon:K589	112	0.195807	0.0737724	0.806507
	oppA:wholegene	lon:D592	112	0.171087	0.0700133	0.798214
	oppA:wholegene	lon:D597	112	0.131867	0.0779231	0.745877
	oppA:wholegene	lon:E601	112	0.214477	0.0762785	0.811667
	oppA:wholegene	lon:K594	112	0.204885	0.0969536	0.522804
	oppA:wholegene	ileS:A297	112	0.0686314	0.0583444	0.485026
	oppA:wholegene	gluP:E405	112	0.0706743	0.0382176	0.463438
	oppA:wholegene	hsdM_3:N49	112	0.0949402	0.0483985	0.476852
	oppA:wholegene	hsdM_2:P333	112	0.00594987	-0.0104942	0.372222
	oppA:wholegene	hsdM_2:A10	112	0.270866	0.105646	0.520448
	oppA:wholegene	msrA:K357	112	0.0399846	-0.0397839	0.529167
	oppA:wholegene	hefD:G7	112	0.0352309	-0.0384525	0.464962
	oppA:wholegene	murF:L130	112	0.197294	0.0917848	0.463608
	oppA:wholegene	murE:A350	112	0.115505	0.054742	0.507625
	oppA:wholegene	murE:I351	112	0.190852	0.0936643	0.569524
	oppA:wholegene	trpS:K320	112	0.224804	0.110345	0.531297
	oppA:wholegene	trpS:K8	112	0.07177	0.0356332	0.446078
	oppA:wholegene	trpS:L6	112	0.0688028	0.0392356	0.596429
	oppA:wholegene	trpS:T5	112	0.0613497	0.0373561	0.584559
	xerD:I40	xerD:L39	112	0.288706	0.104863	0.922176
	xerD:I40	pbp1a:M1	112	0.0903659	-0.0693868	0.528324
	xerD:I40	dapF:R266	112	0.07177	0.0356332	0.446078
	xerD:I40	dapF:E269	112	0.00903215	-0.0133135	0.429293
	xerD:I40	dapF:L263	112	0.0450598	0.0299945	0.404008
	xerD:I40	fur:S148	112	0.0187978	0.0205968	0.317633
	xerD:I40	fur:S148	112	0.0701736	0.060224	0.492949
	xerD:I40	fur:E149	112	0.0808758	-0.061477	0.581481
	xerD:I40	hefA:L59	112	0.0613497	0.0373561	0.584559
	xerD:I40	infB:A81	112	0.0536593	0.0456575	0.563285
	xerD:I40	infB:A83	112	0.204038	0.101417	0.560121
	xerD:I40	babB:S379	112	0.104064	0.0758086	0.517094
	xerD:I40	babB:N60	112	0.0928908	0.0731459	0.452519
	xerD:I40	babB:L59	112	0.00878427	0.0144099	0.289308
	xerD:I40	babB:Q354	112	0.0747405	0.0596758	0.529167
	xerD:I40	babB:N135	112	0.131867	-0.0779231	0.745877
	xerD:I40	babB:S130	112	0.111122	0.0806641	0.476852
	xerD:I40	babB:G129	112	0.0927868	0.0696217	0.529167
	xerD:I40	tetA(p):I373	112	0.190748	0.0469105	0.514605
	xerD:I40	ruvC:L156	112	0.0774942	0.036573	0.452519
	xerD:I40	rfaF:T47	112	0.0428002	0.0317174	0.544355
	xerD:I40	rfaF:P129	112	0.174202	0.0459707	0.509549
	xerD:I40	lon:T582	112	0.159528	0.0450309	0.504386
	xerD:I40	lon:K584	112	0.0860734	0.0407236	0.534979
	xerD:I40	lon:E588	112	0.00546149	0.0182473	0.082274
	xerD:I40	lon:K589	112	0.00565606	0.0177774	0.0873077
	xerD:I40	lon:D592	112	0.00164569	0.00924113	0.0694118
	xerD:I40	lon:D597	112	0.00719186	-0.0191088	0.107112
	xerD:I40	lon:E601	112	0.00178111	-0.00939776	0.0504202
	xerD:I40	lon:K594	112	0.101308	0.043308	0.494633
	xerD:I40	ileS:A297	112	0.0816175	0.0402537	0.476367
	xerD:I40	gluP:E405	112	0.0230458	0.0276451	0.384532
	xerD:I40	hsdM_3:N49	112	0.255918	0.0497298	0.529167
	xerD:I40	hsdM_2:P333	112	0.0971514	0.0766701	0.399918
	xerD:I40	hsdM_2:A10	112	0.201934	0.0524708	0.54251
	xerD:I40	msrA:K357	112	0.0693267	0.0399405	0.530146
	xerD:I40	hefD:G7	112	0.0133616	0.016916	0.488688
	xerD:I40	murF:L130	112	0.0120073	-0.0158979	0.473193
	xerD:I40	murE:A350	112	0.0706743	0.0382176	0.463438
	xerD:I40	murE:I351	112	0.153139	0.0446394	0.456731
	xerD:I40	trpS:K320	112	0.0133425	-0.0173859	0.495536
	xerD:I40	trpS:K8	112	0.0405483	0.0267836	0.335294
	xerD:I40	trpS:L6	112	0.203994	0.0996163	0.584559
	xerD:I40	trpS:T5	112	0.222386	0.106743	0.572689
	xerD:L39	pbp1a:M1	112	0.037435	0.0387658	0.421995
	xerD:L39	dapF:R266	112	0.0311415	0.0347717	0.395722
	xerD:L39	dapF:E269	112	0.0328571	-0.0369645	0.410435
	xerD:L39	dapF:L263	112	0.206387	0.0960138	0.643908
	xerD:L39	fur:S148	112	0.219129	0.0583444	0.485026
	xerD:L39	fur:S148	112	0.117322	0.0521576	0.495536
	xerD:L39	fur:E149	112	0.112442	-0.0711097	0.728148
	xerD:L39	hefA:L59	112	0.319727	0.102514	0.623333
	xerD:L39	infB:A81	112	0.0861967	-0.0622602	0.63753
	xerD:L39	infB:A83	112	0.0918069	-0.0645313	0.645768
	xerD:L39	babB:S379	112	0.0219336	0.0248257	0.483232
	xerD:L39	babB:N60	112	0.212204	0.100164	0.530926
	xerD:L39	babB:L59	112	0.050798	0.0332054	0.484018
	xerD:L39	babB:Q354	112	0.188004	0.101104	0.467754
	xerD:L39	babB:N135	112	0.050798	0.0332054	0.484018
	xerD:L39	babB:S130	112	0.105551	0.0775315	0.466981
	xerD:L39	babB:G129	112	0.114037	0.0806641	0.476852
	xerD:L39	tetA(p):I373	112	0.0362359	0.0366513	0.508696
	xerD:L39	ruvC:L156	112	0.0534667	-0.050278	0.486364
	xerD:L39	rfaF:T47	112	0.233058	0.105881	0.544722
	xerD:L39	rfaF:P129	112	0.118714	-0.0733808	0.734326
	xerD:L39	lon:T582	112	0.343874	0.117472	0.654736
	xerD:L39	lon:K584	112	0.214477	0.0762785	0.811667
	xerD:L39	lon:E588	112	0.282863	0.114496	0.763845
	xerD:L39	lon:K589	112	0.384435	0.122014	0.663261
	xerD:L39	lon:D592	112	0.325376	0.115201	0.650309
	xerD:L39	lon:D597	112	0.343874	0.117472	0.654736
	xerD:L39	lon:E601	112	0.263968	0.109327	0.755411
	xerD:L39	lon:K594	112	0.046282	0.042055	0.542973
	xerD:L39	ileS:A297	112	0.193262	0.0978933	0.52521
	xerD:L39	gluP:E405	112	0.191713	0.0957788	0.545982
	xerD:L39	hsdM_3:N49	112	0.0795195	0.0489467	0.52521
	xerD:L39	hsdM_2:P333	112	0.0386536	0.0408019	0.365614
	xerD:L39	hsdM_2:A10	112	0.0976114	0.0463623	0.395722
	xerD:L39	msrA:K357	112	0.0465899	-0.0450309	0.504386
	xerD:L39	hefD:G7	112	0.219777	0.107996	0.525934
	xerD:L39	murF:L130	112	0.0581043	0.035085	0.497778
	xerD:L39	murE:A350	112	0.147569	0.0901402	0.480785
	xerD:L39	murE:I351	112	0.0681673	-0.0601457	0.45933
	xerD:L39	trpS:K320	112	0.0699245	0.0600674	0.492298
	xerD:L39	trpS:K8	112	0.0947602	0.0642963	0.707759
	xerD:L39	trpS:L6	112	0.420292	0.122249	0.66369
	xerD:L39	trpS:T5	112	0.30935	0.110659	0.581481
	pbp1a:M1	dapF:R266	112	0.037435	0.0387658	0.421995
	pbp1a:M1	dapF:E269	112	0.0130308	0.0187172	0.413495
	pbp1a:M1	dapF:L263	112	0.0217536	0.0263137	0.372919
	pbp1a:M1	fur:S148	112	0.0753525	0.0423682	0.374394
	pbp1a:M1	fur:S148	112	0.147569	0.0901402	0.480785
	pbp1a:M1	fur:E149	112	0.00509476	0.0163678	0.109769
	pbp1a:M1	hefA:L59	112	0.171011	0.092098	0.565385
	pbp1a:M1	infB:A81	112	0.369225	0.123346	0.607639
	pbp1a:M1	infB:A83	112	0.243994	0.105803	0.570524
	pbp1a:M1	babB:S379	112	0.180693	0.0960921	0.546791
	pbp1a:M1	babB:N60	112	0.149125	0.0857546	0.518466
	pbp1a:M1	babB:L59	112	0.188685	0.0938993	0.490991
	pbp1a:M1	babB:Q354	112	0.0543468	0.0341452	0.490991
	pbp1a:M1	babB:N135	112	0.255154	0.110972	0.641757
	pbp1a:M1	babB:S130	112	0.239298	0.1134	0.53809
	pbp1a:M1	babB:G129	112	0.0543468	0.0341452	0.490991
	pbp1a:M1	tetA(p):I373	112	0.0910301	0.067194	0.558594
	pbp1a:M1	ruvC:L156	112	0.0331477	0.03485	0.496098
	pbp1a:M1	rfaF:T47	112	0.193273	0.0966403	0.476448
	pbp1a:M1	rfaF:P129	112	0.00062879	-0.00610854	0.027957
	pbp1a:M1	lon:T582	112	0.42265	0.124442	0.933608
	pbp1a:M1	lon:K584	112	0.170648	0.0542721	0.671512
	pbp1a:M1	lon:E588	112	0.263968	0.109327	0.755411
	pbp1a:M1	lon:K589	112	0.167509	0.086851	0.662485
	pbp1a:M1	lon:D592	112	0.143094	0.0650012	0.785985
	pbp1a:M1	lon:D597	112	0.378339	0.118177	0.689986
	pbp1a:M1	lon:E601	112	0.2049	0.0750255	0.809122
	pbp1a:M1	lon:K594	112	0.186365	0.0960921	0.546791
	pbp1a:M1	ileS:A297	112	0.0699412	0.046284	0.511246
	pbp1a:M1	gluP:E405	112	0.224804	0.110345	0.531297
	pbp1a:M1	hsdM_3:N49	112	0.0936918	-0.0736158	0.454106
	pbp1a:M1	hsdM_2:P333	112	0.0753525	0.0423682	0.374394
	pbp1a:M1	hsdM_2:A10	112	0.124624	-0.0842666	0.543434
	pbp1a:M1	msrA:K357	112	0.173348	0.101809	0.534979
	pbp1a:M1	hefD:G7	112	0.183792	0.0959355	0.607639
	pbp1a:M1	murF:L130	112	0.103761	0.0700133	0.497219
	pbp1a:M1	murE:A350	112	0.14149	0.058736	0.52521
	pbp1a:M1	murE:I351	112	0.124795	0.0564649	0.476852
	pbp1a:M1	trpS:K320	112	0.111024	0.0722844	0.5052
	pbp1a:M1	trpS:K8	112	0.0405483	0.0267836	0.335294
	pbp1a:M1	trpS:L6	112	0.0729273	0.0585011	0.56936
	pbp1a:M1	trpS:T5	112	0.28072	0.109484	0.553006
	dapF:R266	dapF:E269	112	0.0695108	0.0432297	0.41102
	dapF:R266	dapF:L263	112	0.198986	0.0570131	0.446078
	dapF:R266	fur:S148	112	0.369225	0.123346	0.607639
	dapF:R266	fur:S148	112	0.0580533	-0.0533323	0.462636
	dapF:R266	fur:E149	112	0.0162264	0.0213799	0.446078
	dapF:R266	hefA:L59	112	0.0278276	0.0304644	0.407757
	dapF:R266	infB:A81	112	0.309128	0.115827	0.592548
	dapF:R266	infB:A83	112	0.318532	0.108857	0.577482
	dapF:R266	babB:S379	112	0.237173	0.100634	0.508307
	dapF:R266	babB:N60	112	0.0478823	0.0471454	0.470312
	dapF:R266	babB:L59	112	0.0065428	0.0119821	0.310976
	dapF:R266	babB:Q354	112	0.0288055	-0.0327355	0.48046
	dapF:R266	babB:N135	112	0.122351	0.0747905	0.48428
	dapF:R266	babB:S130	112	0.0980609	0.0426032	0.546185
	dapF:R266	babB:G129	112	0.116079	0.0748688	0.513978
	dapF:R266	tetA(p):I373	112	0.140835	0.0819171	0.53641
	dapF:R266	ruvC:L156	112	0.26185	0.101809	0.534979
	dapF:R266	rfaF:T47	112	0.165332	0.085363	0.490991
	dapF:R266	rfaF:P129	112	0.123949	0.0772183	0.521693
	dapF:R266	lon:T582	112	0.0239026	0.0274884	0.508696
	dapF:R266	lon:K584	112	0.0440313	-0.0421333	0.543434
	dapF:R266	lon:E588	112	0.000127358	0.00195787	0.0306373
	dapF:R266	lon:K589	112	0.000348074	0.00446394	0.0272597
	dapF:R266	lon:D592	112	7.50569e-05	-0.00187955	0.0173913
	dapF:R266	lon:D597	112	0.000294734	-0.00368079	0.0364341
	dapF:R266	lon:E601	112	0.0584194	0.040567	0.364276
	dapF:R266	lon:K594	112	0.0946713	0.0711097	0.471688
	dapF:R266	ileS:A297	112	0.0448109	0.037826	0.516578
	dapF:R266	gluP:E405	112	0.0806531	0.0397839	0.529167
	dapF:R266	hsdM_3:N49	112	0.206821	0.0858329	0.548
	dapF:R266	hsdM_2:P333	112	0.181144	0.0556817	0.440248
	dapF:R266	hsdM_2:A10	112	0.0143844	0.0209883	0.372222
	dapF:R266	msrA:K357	112	0.164143	0.0898269	0.503733
	dapF:R266	hefD:G7	112	0.0690981	-0.0580312	0.522199
	dapF:R266	murF:L130	112	0.176435	0.0889655	0.667842
	dapF:R266	murE:A350	112	0.262373	0.106821	0.523207
	dapF:R266	murE:I351	112	0.211843	0.0942909	0.470312
	dapF:R266	trpS:K320	112	0.220701	0.0979717	0.479862
	dapF:R266	trpS:K8	112	0.174202	0.0459707	0.509549
	dapF:R266	trpS:L6	112	0.136523	0.0806641	0.645768
	dapF:R266	trpS:T5	112	0.0543468	0.0341452	0.490991
	dapF:E269	dapF:L263	112	0.0369807	-0.0419767	0.372222
	dapF:E269	fur:S148	112	0.116836	0.082387	0.367832
	dapF:E269	fur:S148	112	0.105716	0.0403321	0.476852
	dapF:E269	fur:E149	112	0.0755709	0.0388441	0.523207
	dapF:E269	hefA:L59	112	0.264002	0.102044	0.561638
	dapF:E269	infB:A81	112	0.266908	0.0936643	0.569524
	dapF:E269	infB:A83	112	0.13165	0.0788629	0.560067
	dapF:E269	babB:S379	112	0.0428532	-0.0418983	0.486364
	dapF:E269	babB:N60	112	0.0644273	0.0526275	0.497778
	dapF:E269	babB:L59	112	0.09412	0.0623385	0.468235
	dapF:E269	babB:Q354	112	0.156074	0.0571697	0.518466
	dapF:E269	babB:N135	112	0.155311	0.0750255	0.485063
	dapF:E269	babB:S130	112	0.0467472	0.0429164	0.548
	dapF:E269	babB:G129	112	0.142315	0.0845798	0.544355
	dapF:E269	tetA(p):I373	112	0.151293	0.0920197	0.485939
	dapF:E269	ruvC:L156	112	0.140146	0.0854413	0.517552
	dapF:E269	rfaF:T47	112	0.112619	0.0765917	0.463947
	dapF:E269	rfaF:P129	112	0.118666	0.0740074	0.544355
	dapF:E269	lon:T582	112	0.0572681	0.0422899	0.488688
	dapF:E269	lon:K584	112	0.00630148	0.018169	0.113725
	dapF:E269	lon:E588	112	0.00458119	0.0155063	0.0987039
	dapF:E269	lon:K589	112	0.0143087	0.0262354	0.134972
	dapF:E269	lon:D592	112	0.00629802	0.0189521	0.118049
	dapF:E269	lon:D597	112	0.00536464	-0.0144882	0.120052
	dapF:E269	lon:E601	112	0.00319081	-0.0110424	0.0875776
	dapF:E269	lon:K594	112	0.0686057	0.0473804	0.517094
	dapF:E269	ileS:A297	112	0.0496323	0.0407236	0.534979
	dapF:E269	gluP:E405	112	0.0829953	0.0516094	0.538399
	dapF:E269	hsdM_3:N49	112	0.0315379	0.0312476	0.54065
	dapF:E269	hsdM_2:P333	112	0.0968428	0.0755737	0.437047
	dapF:E269	hsdM_2:A10	112	0.191683	0.0945258	0.640318
	dapF:E269	msrA:K357	112	0.0966752	-0.0643747	0.70801
	dapF:E269	hefD:G7	112	0.0686314	0.0583444	0.485026
	dapF:E269	murF:L130	112	0.0789175	-0.0621818	0.539402
	dapF:E269	murE:A350	112	0.0761006	0.0620252	0.466981
	dapF:E269	murE:I351	112	0.270866	0.105646	0.520448
	dapF:E269	trpS:K320	112	0.263696	0.106978	0.547276
	dapF:E269	trpS:K8	112	0.0223933	0.021145	0.28481
	dapF:E269	trpS:L6	112	0.104706	0.043543	0.551587
	dapF:E269	trpS:T5	112	0.102247	-0.0664892	0.714646
	dapF:L263	fur:S148	112	0.0890535	-0.0697001	0.496098
	dapF:L263	fur:S148	112	0.0687854	-0.0605372	0.460942
	dapF:L263	fur:E149	112	0.116476	0.0841883	0.422563
	dapF:L263	hefA:L59	112	0.076246	0.0656277	0.425813
	dapF:L263	infB:A81	112	0.209052	0.0996946	0.505962
	dapF:L263	infB:A83	112	0.108374	0.0788629	0.49753
	dapF:L263	babB:S379	112	0.0390308	-0.0444044	0.357955
	dapF:L263	babB:N60	112	0.122836	0.0852847	0.466981
	dapF:L263	babB:L59	112	0.0685041	0.0618686	0.411458
	dapF:L263	babB:Q354	112	0.181326	0.0952306	0.518329
	dapF:L263	babB:N135	112	0.180255	0.0932728	0.539402
	dapF:L263	babB:S130	112	0.199224	0.100634	0.532091
	dapF:L263	babB:G129	112	0.0307661	0.0270186	0.504386
	dapF:L263	tetA(p):I373	112	0.0228867	0.0232595	0.466981
	dapF:L263	ruvC:L156	112	0.0247268	0.0241992	0.476852
	dapF:L263	rfaF:T47	112	0.105716	0.0403321	0.476852
	dapF:L263	rfaF:P129	112	0.105716	0.0403321	0.476852
	dapF:L263	lon:T582	112	0.0755709	0.0388441	0.523207
	dapF:L263	lon:K584	112	0.000171437	0.00281933	0.0173913
	dapF:L263	lon:E588	112	0.000350228	0.00446394	0.028817
	dapF:L263	lon:K589	112	1.06872e-05	-0.000783147	0.00339213
	dapF:L263	lon:D592	112	0.00082336	0.00704832	0.0349379
	dapF:L263	lon:D597	112	0.00134684	0.00900619	0.0423729
	dapF:L263	lon:E601	112	9.58344e-05	0.00234944	0.0145349
	dapF:L263	lon:K594	112	0.121044	0.0792544	0.472456
	dapF:L263	ileS:A297	112	0.0437523	-0.0436213	0.496435
	dapF:L263	gluP:E405	112	0.0437523	-0.0436213	0.496435
	dapF:L263	hsdM_3:N49	112	0.237173	0.100634	0.508307
	dapF:L263	hsdM_2:P333	112	0.0241746	-0.0309343	0.411458
	dapF:L263	hsdM_2:A10	112	0.270741	0.110345	0.531297
	dapF:L263	msrA:K357	112	0.0653926	0.0565432	0.515714
	dapF:L263	hefD:G7	112	0.0593034	0.0534106	0.501471
	dapF:L263	murF:L130	112	0.298318	-0.106508	0.546185
	dapF:L263	murE:A350	112	0.24536	-0.0994596	0.529167
	dapF:L263	murE:I351	112	0.116884	0.0736158	0.454106
	dapF:L263	trpS:K320	112	0.0722644	0.0581878	0.522871
	dapF:L263	trpS:K8	112	0.0069205	-0.00931945	0.512931
	dapF:L263	trpS:L6	112	0.139872	0.081134	0.56705
	dapF:L263	trpS:T5	112	0.121963	0.0761219	0.632401
	fur:S148	fur:S148	112	0.0379818	0.0369645	0.510823
	fur:S148	fur:E149	112	0.0527292	0.0318741	0.418724
	fur:S148	hefA:L59	112	0.0787135	0.0631999	0.442434
	fur:S148	infB:A81	112	0.109751	0.0730676	0.428768
	fur:S148	infB:A83	112	0.0298268	0.0252956	0.363739
	fur:S148	babB:S379	112	0.057386	0.0521576	0.495536
	fur:S148	babB:N60	112	0.0770513	0.0620252	0.538776
	fur:S148	babB:L59	112	0.0722644	0.0581878	0.522871
	fur:S148	babB:Q354	112	0.103761	0.0700133	0.497219
	fur:S148	babB:N135	112	0.0405483	0.0267836	0.335294
	fur:S148	babB:S130	112	0.0495687	0.0520009	0.370123
	fur:S148	babB:G129	112	0.00771132	-0.00994596	0.529167
	fur:S148	tetA(p):I373	112	0.00803452	0.0140966	0.20979
	fur:S148	ruvC:L156	112	0.08241	0.0646879	0.510823
	fur:S148	rfaF:T47	112	0.126843	0.0805858	0.502933
	fur:S148	rfaF:P129	112	0.0482989	0.0462057	0.510823
	fur:S148	lon:T582	112	0.0280492	-0.0235727	0.470312
	fur:S148	lon:K584	112	0.000129324	-0.00274101	0.0122378
	fur:S148	lon:E588	112	0.000795358	0.00697001	0.0331101
	fur:S148	lon:K589	112	0.000906962	-0.00673506	0.0366581
	fur:S148	lon:D592	112	0.00062922	-0.00603023	0.0329482
	fur:S148	lon:D597	112	1.10757e-05	0.000548203	0.00877193
	fur:S148	lon:E601	112	1.10757e-05	0.000548203	0.00877193
	fur:S148	lon:K594	112	0.0762499	-0.0630433	0.504386
	fur:S148	ileS:A297	112	0.099263	0.0581095	0.522535
	fur:S148	gluP:E405	112	0.0785907	-0.062965	0.54251
	fur:S148	hsdM_3:N49	112	0.119823	0.0628084	0.541892
	fur:S148	hsdM_2:P333	112	0.107376	0.0773749	0.402116
	fur:S148	hsdM_2:A10	112	0.0815979	0.0678988	0.390013
	fur:S148	msrA:K357	112	0.127397	0.0646879	0.510823
	fur:S148	hefD:G7	112	0.0912145	0.0526275	0.45933
	fur:S148	murF:L130	112	0.0785907	-0.062965	0.54251
	fur:S148	murE:A350	112	0.0523822	0.0510612	0.451836
	fur:S148	murE:I351	112	0.123349	0.0682904	0.490991
	fur:S148	trpS:K320	112	0.088436	0.0539588	0.465541
	fur:S148	trpS:K8	112	0.0523822	0.0510612	0.451836
	fur:S148	trpS:L6	112	0.101602	0.0695434	0.56705
	fur:S148	trpS:T5	112	0.363642	0.113556	0.647033
	fur:S148	fur:E149	112	0.0322896	-0.0388441	0.385392
	fur:S148	hefA:L59	112	0.0370178	-0.0414285	0.400758
	fur:S148	infB:A81	112	0.0767114	0.0508262	0.450694
	fur:S148	infB:A83	112	0.108907	-0.075652	0.516578
	fur:S148	babB:S379	112	0.0153147	-0.0180124	0.504386
	fur:S148	babB:N60	112	0.00542561	0.0117472	0.20979
	fur:S148	babB:L59	112	0.0045316	0.0107291	0.195157
	fur:S148	babB:Q354	112	0.0347592	-0.0360247	0.504386
	fur:S148	babB:N135	112	0.101369	-0.0751821	0.45933
	fur:S148	babB:S130	112	0.169717	0.0819171	0.53641
	fur:S148	babB:G129	112	0.0395541	-0.0390007	0.524211
	fur:S148	tetA(p):I373	112	0.0977309	0.0393923	0.470974
	fur:S148	ruvC:L156	112	0.0316487	0.0341452	0.490991
	fur:S148	rfaF:T47	112	0.0849222	0.0604589	0.532414
	fur:S148	rfaF:P129	112	0.00609169	-0.00877124	0.497778
	fur:S148	lon:T582	112	0.0177785	-0.0209883	0.54251
	fur:S148	lon:K584	112	0.150113	0.0601457	0.45933
	fur:S148	lon:E588	112	0.00386514	-0.0137834	0.0634234
	fur:S148	lon:K589	112	0.000861618	-0.00665675	0.0546976
	fur:S148	lon:D592	112	0.0196663	0.0238077	0.143939
	fur:S148	lon:D597	112	0.00344642	0.011199	0.123276
	fur:S148	lon:E601	112	8.03706e-05	-0.00203618	0.0133539
	fur:S148	lon:K594	112	0.0575957	0.0409586	0.480699
	fur:S148	ileS:A297	112	0.0370003	0.0335187	0.486364
	fur:S148	gluP:E405	112	0.190748	0.0469105	0.514605
	fur:S148	hsdM_3:N49	112	0.0594202	0.0422899	0.544355
	fur:S148	hsdM_2:P333	112	0.0714735	-0.0589709	0.425424
	fur:S148	hsdM_2:A10	112	0.0241746	-0.0309343	0.411458
	fur:S148	msrA:K357	112	0.0575957	0.0409586	0.480699
	fur:S148	hefD:G7	112	0.0323527	0.0330488	0.482838
	fur:S148	murF:L130	112	0.0709974	0.0494949	0.527987
	fur:S148	murE:A350	112	0.0323527	-0.0330488	0.482838
	fur:S148	murE:I351	112	0.0689817	0.0480852	0.475232
	fur:S148	trpS:K320	112	0.204885	0.0969536	0.522804
	fur:S148	trpS:K8	112	0.0686314	0.0583444	0.485026
	fur:S148	trpS:L6	112	0.114268	0.0720495	0.619529
	fur:S148	trpS:T5	112	0.305732	0.107213	0.633796
	fur:E149	hefA:L59	112	0.042977	0.0463623	0.395722
	fur:E149	infB:A81	112	0.065188	-0.0611638	0.38587
	fur:E149	infB:A83	112	0.052103	-0.0542721	0.357955
	fur:E149	babB:S379	112	0.0352309	-0.0384525	0.464962
	fur:E149	babB:N60	112	0.197294	0.0917848	0.463608
	fur:E149	babB:L59	112	0.115505	0.054742	0.507625
	fur:E149	babB:Q354	112	0.081186	0.066959	0.456731
	fur:E149	babB:N135	112	0.224804	0.110345	0.531297
	fur:E149	babB:S130	112	0.1298	0.0766701	0.684137
	fur:E149	babB:G129	112	0.204885	0.0969536	0.522804
	fur:E149	tetA(p):I373	112	0.203406	0.10455	0.496098
	fur:E149	ruvC:L156	112	0.47313	0.126635	0.704575
	fur:E149	rfaF:T47	112	0.0903659	-0.0693868	0.528324
	fur:E149	rfaF:P129	112	0.234302	0.0780797	0.898198
	fur:E149	lon:T582	112	0.339602	0.123581	0.77734
	fur:E149	lon:K584	112	0.153451	0.0645313	0.784762
	fur:E149	lon:E588	112	0.47313	0.126635	0.704575
	fur:E149	lon:K589	112	0.256089	0.083875	0.904561
	fur:E149	lon:D592	112	0.397251	0.118647	0.93059
	fur:E149	lon:D597	112	0.725493	0.202443	0.884063
	fur:E149	lon:E601	112	0.307422	0.108388	0.859627
	fur:E149	lon:K594	112	0.0951867	0.0720495	0.504386
	fur:E149	ileS:A297	112	0.104064	0.0758086	0.517094
	fur:E149	gluP:E405	112	0.0928908	0.0731459	0.452519
	fur:E149	hsdM_3:N49	112	0.0670756	0.0559167	0.512931
	fur:E149	hsdM_2:P333	112	0.123468	0.083875	0.357955
	fur:E149	hsdM_2:A10	112	0.0317938	0.0350067	0.4417
	fur:E149	msrA:K357	112	0.111122	0.0806641	0.476852
	fur:E149	hefD:G7	112	0.0927868	0.0696217	0.529167
	fur:E149	murF:L130	112	0.190748	0.0469105	0.514605
	fur:E149	murE:A350	112	0.0693408	0.0533323	0.667647
	fur:E149	murE:I351	112	0.0428002	0.0317174	0.544355
	fur:E149	trpS:K320	112	0.174202	0.0459707	0.509549
	fur:E149	trpS:K8	112	0.0193469	0.0212233	0.285564
	fur:E149	trpS:L6	112	0.361538	0.10643	0.632093
	fur:E149	trpS:T5	112	0.038369	-0.0368862	0.581481
	hefA:L59	infB:A81	112	0.0121457	0.016681	0.38587
	hefA:L59	infB:A83	112	0.0148539	0.0185606	0.411458
	hefA:L59	babB:S379	112	0.168462	0.0456575	0.462331
	hefA:L59	babB:N60	112	0.0121457	-0.016681	0.38587
	hefA:L59	babB:L59	112	0.101308	0.043308	0.494633
	hefA:L59	babB:Q354	112	0.0816175	0.0402537	0.476367
	hefA:L59	babB:N135	112	0.0657416	0.0371995	0.456731
	hefA:L59	babB:S130	112	0.255918	0.0497298	0.529167
	hefA:L59	babB:G129	112	0.219876	0.0534889	0.547276
	hefA:L59	tetA(p):I373	112	0.201934	0.0524708	0.54251
	hefA:L59	ruvC:L156	112	0.0693267	0.0399405	0.530146
	hefA:L59	rfaF:T47	112	0.0133616	0.016916	0.488688
	hefA:L59	rfaF:P129	112	0.0120073	-0.0158979	0.473193
	hefA:L59	lon:T582	112	0.0706743	0.0382176	0.463438
	hefA:L59	lon:K584	112	0.307422	0.108388	0.859627
	hefA:L59	lon:E588	112	0.171087	0.0700133	0.798214
	hefA:L59	lon:K589	112	0.253105	0.0774532	0.744729
	hefA:L59	lon:D592	112	0.101959	0.0674289	0.7175
	hefA:L59	lon:D597	112	0.0166946	-0.0198919	0.529167
	hefA:L59	lon:E601	112	0.396559	0.120056	0.659639
	hefA:L59	lon:K594	112	0.0282743	-0.0285849	0.518466
	hefA:L59	ileS:A297	112	0.0343287	0.0322656	0.476852
	hefA:L59	gluP:E405	112	0.00903215	-0.0133135	0.429293
	hefA:L59	hsdM_3:N49	112	0.219129	0.0583444	0.485026
	hefA:L59	hsdM_2:P333	112	0.0527292	0.0318741	0.418724
	hefA:L59	hsdM_2:A10	112	0.0616572	0.0422116	0.488225
	hefA:L59	msrA:K357	112	0.0260731	-0.0273318	0.507267
	hefA:L59	hefD:G7	112	0.0282743	-0.0285849	0.518466
	hefA:L59	murF:L130	112	0.041599	0.0290547	0.396368
	hefA:L59	murE:A350	112	0.0219336	0.0248257	0.483232
	hefA:L59	murE:I351	112	0.212204	0.100164	0.530926
	hefA:L59	trpS:K320	112	0.050798	0.0332054	0.484018
	hefA:L59	trpS:K8	112	0.199192	0.0928029	0.636071
	hefA:L59	trpS:L6	112	0.119534	0.0454225	0.562016
	hefA:L59	trpS:T5	112	0.153691	0.0818388	0.569172
	infB:A81	infB:A83	112	0.0917911	0.073929	0.410435
	infB:A81	babB:S379	112	0.0362359	0.0366513	0.508696
	infB:A81	babB:N60	112	0.0534667	-0.050278	0.486364
	infB:A81	babB:L59	112	0.233058	0.105881	0.544722
	infB:A81	babB:Q354	112	0.0019803	0.00571697	0.244147
	infB:A81	babB:N135	112	0.000835418	-0.00360247	0.169118
	infB:A81	babB:S130	112	0.301952	0.129532	0.549502
	infB:A81	babB:G129	112	0.00144842	-0.00485551	0.215278
	infB:A81	tetA(p):I373	112	0.0451325	0.0481635	0.376838
	infB:A81	ruvC:L156	112	0.191713	0.0957788	0.545982
	infB:A81	rfaF:T47	112	0.0499732	-0.0479286	0.474419
	infB:A81	rfaF:P129	112	0.0864597	0.0613204	0.697861
	infB:A81	lon:T582	112	0.176089	0.095309	0.682941
	infB:A81	lon:K584	112	0.388312	0.122328	0.697321
	infB:A81	lon:E588	112	0.180181	0.0678988	0.884694
	infB:A81	lon:K589	112	0.180181	0.0678988	0.884694
	infB:A81	lon:D592	112	0.286523	0.102905	0.853247
	infB:A81	lon:D597	112	0.463618	0.145587	0.942698
	infB:A81	lon:E601	112	0.332386	0.113635	0.927749
	infB:A81	lon:K594	112	0.219777	0.107996	0.525934
	infB:A81	ileS:A297	112	0.0581043	0.035085	0.497778
	infB:A81	gluP:E405	112	0.147569	0.0901402	0.480785
	infB:A81	hsdM_3:N49	112	0.0681673	-0.0601457	0.45933
	infB:A81	hsdM_2:P333	112	0.388312	0.122328	0.697321
	infB:A81	hsdM_2:A10	112	0.131934	0.0794111	0.749446
	infB:A81	msrA:K357	112	0.206974	0.0993813	0.483429
	infB:A81	hefD:G7	112	0.166422	0.0876341	0.452121
	infB:A81	murF:L130	112	0.0581043	0.035085	0.497778
	infB:A81	murE:A350	112	0.0465899	-0.0450309	0.504386
	infB:A81	murE:I351	112	0.219777	0.107996	0.525934
	infB:A81	trpS:K320	112	0.0581043	0.035085	0.497778
	infB:A81	trpS:K8	112	0.0137552	0.018169	0.254945
	infB:A81	trpS:L6	112	0.0497064	-0.0432297	0.619529
	infB:A81	trpS:T5	112	0.28876	0.105098	0.629161
	infB:A83	babB:S379	112	0.0301863	0.0330488	0.482838
	infB:A83	babB:N60	112	0.206974	0.0993813	0.483429
	infB:A83	babB:L59	112	0.180693	0.0960921	0.546791
	infB:A83	babB:Q354	112	0.216114	0.0736941	0.735156
	infB:A83	babB:N135	112	0.188685	0.0938993	0.490991
	infB:A83	babB:S130	112	0.0543468	0.0341452	0.490991
	infB:A83	babB:G129	112	0.0811638	0.0433863	0.710256
	infB:A83	tetA(p):I373	112	0.239298	0.1134	0.53809
	infB:A83	ruvC:L156	112	0.0543468	0.0341452	0.490991
	infB:A83	rfaF:T47	112	0.103599	0.0764351	0.463438
	infB:A83	rfaF:P129	112	0.0331477	0.03485	0.496098
	infB:A83	lon:T582	112	0.193273	0.0966403	0.476448
	infB:A83	lon:K584	112	0.332386	0.113635	0.927749
	infB:A83	lon:E588	112	0.182884	0.0710314	0.889216
	infB:A83	lon:K589	112	0.0735764	0.0415068	0.701058
	infB:A83	lon:D592	112	0.200169	0.0763568	0.89614
	infB:A83	lon:D597	112	0.312219	0.108309	0.924465
	infB:A83	lon:E601	112	0.0461186	0.0330488	0.651235
	infB:A83	lon:K594	112	0.21204	0.103375	0.538776
	infB:A83	ileS:A297	112	0.193262	0.0978933	0.52521
	infB:A83	gluP:E405	112	0.186365	0.0960921	0.546791
	infB:A83	hsdM_3:N49	112	0.0699412	0.046284	0.511246
	infB:A83	hsdM_2:P333	112	0.120877	0.0766701	0.399918
	infB:A83	hsdM_2:A10	112	0.0357496	0.0400971	0.430252
	infB:A83	msrA:K357	112	0.115406	-0.0807424	0.532817
	infB:A83	hefD:G7	112	0.124624	-0.0842666	0.543434
	infB:A83	murF:L130	112	0.173348	0.101809	0.534979
	infB:A83	murE:A350	112	0.169984	0.0925679	0.511246
	infB:A83	murE:I351	112	0.103761	0.0700133	0.497219
	infB:A83	trpS:K320	112	0.14149	0.058736	0.52521
	infB:A83	trpS:K8	112	0.0238081	0.0232595	0.304615
	infB:A83	trpS:L6	112	0.250318	0.0917065	0.564337
	infB:A83	trpS:T5	112	0.216391	0.100164	0.617874
	babB:S379	babB:N60	112	0.0316697	0.0374344	0.413495
	babB:S379	babB:L59	112	0.142315	0.0845798	0.544355
	babB:S379	babB:Q354	112	0.0399846	-0.0397839	0.529167
	babB:S379	babB:N135	112	0.0860734	0.0407236	0.534979
	babB:S379	babB:S130	112	0.0789175	0.0621818	0.539402
	babB:S379	babB:G129	112	0.0580533	-0.0533323	0.462636
	babB:S379	tetA(p):I373	112	0.0624467	-0.0546636	0.507267
	babB:S379	ruvC:L156	112	0.0677188	-0.0571697	0.518466
	babB:S379	rfaF:T47	112	0.0993654	0.0708748	0.533608
	babB:S379	rfaF:P129	112	0.0822193	0.0645313	0.476852
	babB:S379	lon:T582	112	0.237173	0.100634	0.508307
	babB:S379	lon:K584	112	0.00849086	-0.0180907	0.145558
	babB:S379	lon:E588	112	0.00389401	0.0155846	0.0658069
	babB:S379	lon:K589	112	0.0130308	0.0187172	0.413495
	babB:S379	lon:D592	112	0.00212309	0.00994596	0.0795739
	babB:S379	lon:D597	112	0.00212309	0.00994596	0.0795739
	babB:S379	lon:E601	112	0.0238081	0.0232595	0.304615
	babB:S379	lon:K594	112	0.140835	0.0819171	0.53641
	babB:S379	ileS:A297	112	0.26185	0.101809	0.534979
	babB:S379	gluP:E405	112	0.165332	0.085363	0.490991
	babB:S379	hsdM_3:N49	112	0.123949	0.0772183	0.521693
	babB:S379	hsdM_2:P333	112	0.0867636	-0.0710314	0.42186
	babB:S379	hsdM_2:A10	112	0.0440313	-0.0421333	0.543434
	babB:S379	msrA:K357	112	0.26185	0.101809	0.534979
	babB:S379	hefD:G7	112	0.215382	0.0947607	0.517094
	babB:S379	murF:L130	112	0.0266512	0.025139	0.486364
	babB:S379	murE:A350	112	0.0530613	0.0421333	0.543434
	babB:S379	murE:I351	112	0.0849183	0.0668024	0.45615
	babB:S379	trpS:K320	112	0.0946713	0.0711097	0.471688
	babB:S379	trpS:K8	112	0.0448109	0.037826	0.516578
	babB:S379	trpS:L6	112	0.0865532	0.0638265	0.59058
	babB:S379	trpS:T5	112	0.0985513	0.0685253	0.607639
	babB:N60	babB:L59	112	0.126843	0.0805858	0.502933
	babB:N60	babB:Q354	112	0.211843	0.0942909	0.470312
	babB:N60	babB:N135	112	0.164143	0.0898269	0.503733
	babB:N60	babB:S130	112	0.0690981	-0.0580312	0.522199
	babB:N60	babB:G129	112	0.074744	-0.0606156	0.533058
	babB:N60	tetA(p):I373	112	0.262373	0.106821	0.523207
	babB:N60	ruvC:L156	112	0.211843	0.0942909	0.470312
	babB:N60	rfaF:T47	112	0.220701	0.0979717	0.479862
	babB:N60	rfaF:P129	112	0.174202	0.0459707	0.509549
	babB:N60	lon:T582	112	0.0468604	-0.0313259	1
[truncated: 486 more rows]
